# Supplementary material for: Integrative Computational Network Analysis Reveals Site-Specific Mediators of Inflammation in Alzheimer's Disease
Source: Front Physiol. 2018 Mar 2;9:154. doi: 10.3389/fphys.2018.00154 (PMC5840953; doi:10.3389/fphys.2018.00154)
Supplement: Supplementary file 1 [file Table1.xlsx]

## Sheet: AD_HIP
Supplementary Table 1: List of region specific differentially expressed genes.
			(Bonferroni &		(Avg=average)
			Hochberg FDR)	Fold	Avg control	Avg AD
Probe Set ID	Gene Name	Genbank	P-value	Change	signal	signal
227784_s_at	COG1	AK025633	0.010058	-1.65887	334.346	201.55
219060_at	C8orf32	NM_018024	0.0100492	-1.64015	152.6	93.04
209431_s_at	ZNF278	AF254083	0.0100433	-1.71415	188.831	110.16
241808_at	IL7	AW190593	0.0100426	-1.56907	337.508	215.1
221897_at	TRIM52	AA205660	0.0100382	-1.59662	178.008	111.49
223213_s_at	ZHX1	AI123518	0.0100336	1.31126	540.962	709.34
225719_s_at	MRPL55	BG497783	0.0100302	-1.52628	254.446	166.71
206381_at	SCN2A2	NM_021007	0.0100295	1.68214	748.077	1258.37
229903_x_at	RNPC3	AI632212	0.0100281	1.58771	262.692	417.08
223449_at	SEMA6A	AF225425	0.010006	1.60837	116.323	187.09
227196_at	RHPN2	BG054987	0.0100016	2.4118	65.9923	159.16
242859_at	TFCP2	BE156563	0.00999471	2.02599	108.238	219.29
225319_s_at	FLJ14775	AA127686	0.00998466	-1.29345	550.969	425.97
214328_s_at	HSPCA	R01140	0.00996967	-1.37392	33277.3	24220.7
218626_at	EIF4ENIF1	NM_019843	0.00996906	-1.43942	419.792	291.64
243533_x_at	APAF1	H09663	0.00996711	4.94241	59.8231	295.67
227942_s_at	CRIPT	BF591360	0.00996465	-1.88627	152.146	80.66
221620_s_at	MGC4825	AF061264	0.00995382	-2.17616	618.138	284.05
227156_at	TNRC8	AK025872	0.00992786	-1.5311	784.292	512.24
224393_s_at	CECR6	AF307451	0.00991355	-1.94126	263.623	135.8
243006_at	FYN	BG222258	0.00991033	1.92402	145.3	279.56
64418_at	AP1GBP1	AI472320	0.00990865	1.54105	486.585	749.85
212852_s_at	TROVE2	AL538601	0.00990098	1.32637	1303.79	1729.31
224722_at	MIB1	BE048628	0.0098962	1.71417	106.115	181.9
235227_at		AI025829	0.00989177	-1.52372	1202.98	789.5
217620_s_at	PIK3CB	AA805318	0.00988233	4.1402	46.8769	194.08
221523_s_at	RRAGD	AL138717	0.00986005	-1.62624	421.846	259.4
1552504_a_at	BRSK1	NM_032430	0.00985687	1.65337	193	319.1
205633_s_at	ALAS1	NM_000688	0.00985031	-1.81508	374.777	206.48
204396_s_at	GRK5	NM_005308	0.00984701	1.51759	242.838	368.53
1558102_at	TM6SF1	AK055438	0.00984511	1.60064	339.538	543.48
229359_at		BE552208	0.00983829	1.56338	203.469	318.1
212833_at	LOC91137	M74089	0.00981845	-1.88721	244.638	129.63
212473_s_at	MICAL2	BE965029	0.00981795	2.13695	4985.95	10654.7
231736_x_at	MGST1	NM_020300	0.00981217	-2.19958	273.408	124.3
242250_at		AI733484	0.00980906	1.44517	111.315	160.87
223362_s_at	39328	AF285109	0.0098043	-1.34419	1670.85	1243.01
1562681_at	KRTAP5-2	AK055141	0.00979682	2.54247	61.3615	156.01
223114_at	MGC4767	BC004916	0.00979423	-1.44386	283.515	196.36
215645_at	FLCN	AF090883	0.00978531	3.44571	49.9462	172.1
213879_at	SUMO2	AV726646	0.0097817	1.65702	499.777	828.14
222280_at	GAPDS	BG491393	0.00977744	2.11318	129.308	273.25
220417_s_at	THAP4	NM_015963	0.00977148	-1.45866	255.631	175.25
242801_at		N51511	0.00975831	2.24224	78.8231	176.74
212136_at	ATP2B4	AW517686	0.00974322	2.36155	380.123	897.68
214693_x_at	DJ328E19.C1.1 ; FLJ20719 ; LOC200030 ; MGC8902 ; LOC401967 ; AE01 ; AG1 ; LOC440675	BE732345	0.00973712	2.56321	205.777	527.45
207805_s_at	PSMD9	NM_002813	0.00971432	-1.50773	277.392	183.98
219806_s_at	FN5	NM_020179	0.00969693	-1.97696	581.523	294.15
224802_at	NDFIP2	AA019338	0.00969576	1.75997	882.431	1553.05
212983_at	HRAS	NM_005343	0.00967911	-1.5918	379.231	238.24
204447_at	ProSAPiP1	NM_014731	0.00967686	1.77948	1565.95	2786.59
230665_at		AI417194	0.00967467	1.74756	95.8538	167.51
206339_at	CART	NM_004291	0.0096649	-1.99176	367.262	184.39
210739_x_at	SLC4A4	AF069510	0.00964692	2.07647	90.1	187.09
225571_at	LIFR	AA701657	0.00963778	4.4053	160.262	706
1555845_at		AI688573	0.00963714	2.69237	192.169	517.39
221236_s_at	STMN4	NM_030795	0.00963126	-1.80904	2363.32	1306.39
225840_at	TEF	AA779795	0.00962549	-1.44004	522.877	363.1
240869_at		H12055	0.00962487	1.88982	1416.74	2677.38
208095_s_at	SRP72	NM_001222	0.0096161	1.65014	451.054	744.3
218052_s_at	ATP13A1	NM_020410	0.00961075	1.28884	190.838	245.96
227960_s_at	FAHD1	AW070436	0.00960418	-1.61896	580.123	358.33
219238_at	PIGV	NM_017837	0.00958897	-1.57146	195.223	124.23
244845_at		BF725383	0.00958596	1.96808	76.3385	150.24
206451_at	FLJ10560	NM_018138	0.00958311	1.38513	156.931	217.37
225511_at	GPRC5B	AV725364	0.009569	-1.75808	952.354	541.7
204669_s_at	RNF24	NM_007219	0.00955887	1.71853	276.446	475.08
238735_at	TCF12	AW979276	0.00953499	2.10821	159.662	336.6
204863_s_at	IL6ST	BE856546	0.00953352	2.75629	137.246	378.29
208732_at	RAB2	AI743756	0.00952751	-1.58479	841.585	531.04
202305_s_at	FEZ2	AI685892	0.00951732	1.60549	457.854	735.08
203102_s_at	MGAT2	NM_002408	0.00951669	-1.46529	209.815	143.19
201268_at	NME2	NM_002512	0.0095162	-1.52057	831.554	546.87
203893_at	TAF9	NM_016283	0.00951206	-2.0937	487.1	232.65
225282_at	SMAP1L	AL137764	0.00950829	-1.43353	691.192	482.16
204587_at	SLC25A14	NM_003951	0.00950522	-1.51188	1276.42	844.26
218098_at	ARFGEF2	AL121903	0.00949624	-1.61151	849.492	527.14
222159_at	PLXNA2	AK023058	0.00949458	1.74854	99.0769	173.24
218147_s_at	GLT8D1	NM_018446	0.00949008	-1.80757	268.208	148.38
227667_at	CUEDC1	AI620923	0.0094805	1.54716	100.662	155.74
222530_s_at	MKKS	AF275813	0.00946055	-2.22294	274.8	123.62
238807_at	LOC157567	AW973964	0.00944881	1.86772	246.915	461.17
207801_s_at	RNF10	NM_014868	0.00944726	-1.24841	408.392	327.13
230621_at	LOC285148	AA502936	0.00944239	1.42518	487.131	694.25
227608_at	YAP	AA225118	0.00943636	-1.51066	194.8	128.95
209316_s_at	HBS1L	BC001465	0.00943372	-1.719	223.246	129.87
1557780_at	WHSC1	AL037473	0.00941563	2.55648	76.9846	196.81
225163_at	FRMD4A	BF000162	0.00941383	-1.67875	573.746	341.77
241745_at	SHPRH	BF671564	0.00940057	-1.66628	264.638	158.82
210510_s_at	NRP1	AF145712	0.00939462	-3.66292	236.662	64.61
201078_at	TM9SF2	NM_004800	0.00938345	-1.98775	722.846	363.65
218071_s_at	MKRN2	NM_014160	0.00938174	-1.38805	467.592	336.87
208853_s_at	CANX	L18887	0.00938081	-1.90457	195.562	102.68
219023_at	C4orf16	NM_018569	0.00937764	1.72751	142.569	246.29
224725_at	MIB1	AB037744	0.00936973	1.56132	142.277	222.14
204042_at	WASF3	AB020707	0.00936604	-1.63595	1016.97	621.64
211202_s_at	JARID1B	AF087481	0.00936016	-1.36525	369.615	270.73
229656_s_at		AA236463	0.0093549	-1.52314	568.146	373.01
242021_at		AI091255	0.00935152	1.8598	128.154	238.34
203487_s_at	ARMC8	NM_015396	0.00932535	-1.63076	595.292	365.04
237180_at	PSME4	T97717	0.00931962	3.21819	161.292	519.07
222895_s_at	BCL11B	AA918317	0.00931802	2.27591	668.354	1521.11
224608_s_at	VPS25	AL528911	0.00930646	-1.47601	211.615	143.37
221778_at	KIAA1718	BE217882	0.00929646	-1.58521	361.777	228.22
229501_s_at	USP50	AI393759	0.00929385	-1.50618	178.031	118.2
221945_at	FBXO41	AA906578	0.00928287	-1.61984	171.346	105.78
208660_at	CS	BC000105	0.00926936	-1.36456	825.338	604.84
220553_s_at	PRPF39	NM_018333	0.0092636	-1.66822	269.785	161.72
215609_at	STARD7	AK023895	0.00925228	2.64846	57.7846	153.04
214250_at	NUMA1	AI337584	0.00924045	3.77127	50.5692	190.71
213793_s_at	HOMER1	BE550452	0.00922798	1.89387	1540.82	2918.1
217784_at	YKT6	BE384482	0.00921162	-1.84139	229.069	124.4
1568983_a_at		BI547087	0.00921004	1.75292	89.3308	156.59
205981_s_at	ING2	NM_001564	0.00920807	1.79774	131.254	235.96
238914_at		AI962169	0.00920763	-1.71015	357.062	208.79
212609_s_at	AKT3	U79271	0.00919985	-1.34868	1891.35	1402.37
218445_at	H2AFY2	NM_018649	0.00918935	2.06256	91.9923	189.74
215383_x_at	SPG21	AL137312	0.00918877	1.9546	434.162	848.61
235791_x_at	CHD1	AU155298	0.00916741	1.64576	229.262	377.31
1557292_a_at	MCOLN3	AW665790	0.00915447	2.51355	78.3077	196.83
1560525_at		BC029472	0.00912399	2.25055	188.985	425.32
238560_at	NDP52	AI684710	0.00911797	2.84695	81.5154	232.07
228012_at		N53862	0.00910384	1.64763	494.431	814.64
235765_at	TLE4	AI742932	0.00909997	5.47892	55.3923	303.49
236439_at	BCL6	AI733564	0.00909036	8.77393	32.8154	287.92
1560587_s_at	PRDX5	AI718223	0.00908295	-2.07326	1126.63	543.41
211954_s_at	RANBP5	BC000947	0.00907916	-1.39416	402.523	288.72
235911_at	LOC440995	AI885815	0.00907042	1.97926	77.5846	153.56
203203_s_at	HRB2	NM_007043	0.00906226	1.63691	122.762	200.95
225429_at	PPP6C	BF437011	0.00906005	-1.52331	449.346	294.98
235990_at	RAD9A	BF431309	0.00905221	2.173	147.285	320.05
219575_s_at	PDF ; COG8	NM_022341	0.0090464	-1.61128	267.908	166.27
221082_s_at	NDRG3	NM_022477	0.009039	1.49432	138.792	207.4
205530_at	ETFDH	NM_004453	0.00903629	-1.74431	193.008	110.65
43977_at	FLJ20422	AI660497	0.00903252	1.52309	270.608	412.16
207721_x_at	HINT1	NM_005340	0.00899472	-2.04432	2068.36	1011.76
218106_s_at	MRPS10	NM_018141	0.0089925	-1.29853	829.162	638.54
202532_s_at	DHFR	BC000192	0.00898768	2.14242	98.5846	211.21
201770_at	SNRPA	NM_004596	0.00898311	-1.66632	178.046	106.85
222328_x_at	MEG3	AI133721	0.0089801	2.28715	137.031	313.41
1559419_at	CACNB2	AL162054	0.00897041	3.55663	169.992	604.6
226720_at	KIAA1935	AI686303	0.00896002	1.5121	304.708	460.75
202019_s_at	LANCL1	AI935255	0.00895196	-2.12017	167.685	79.09
228077_at	MGC3207	AK026666	0.0089402	1.49488	546.492	816.94
201250_s_at	SLC2A1	NM_006516	0.00893074	1.75207	196.454	344.2
218463_s_at	MUS81	NM_025128	0.00892641	1.41772	174.231	247.01
224395_s_at	RNF7	AF312226	0.00892387	-1.82841	296.038	161.91
229103_at	WNT3	AA463626	0.00892293	1.82488	99.9846	182.46
236978_at	THRAP1	N51961	0.00892097	2.32733	72.6154	169
1555844_s_at	HNRPM	AL713781	0.00891819	-1.50387	1471.1	978.21
203710_at	ITPR1	NM_002222	0.00891743	2.11387	774.523	1637.24
224068_x_at	RBM22	U39402	0.00891416	1.42698	153.169	218.57
213637_at		BE503392	0.00890036	1.59921	209.385	334.85
218421_at	CERK	NM_022766	0.00889576	-1.36144	512.077	376.13
219287_at	KCNMB4	NM_014505	0.00889462	1.39992	551.315	771.8
201660_at	ACSL3	AL525798	0.00889138	-1.3565	1944.78	1433.67
207318_s_at	CDC2L5	AJ297710	0.00888269	1.46322	418.877	612.91
227636_at	THAP5	BG500677	0.0088746	1.66169	238.215	395.84
233313_at	PTPRA	AU158316	0.00886827	1.91711	278.392	533.71
201677_at	DC12	AI937543	0.00885967	-1.46078	191.523	131.11
212282_at	MAC30	BF038366	0.00883748	-2.07864	379.746	182.69
227728_at	PPM1A	AA886888	0.00882537	-1.69428	1127.92	665.72
201690_s_at	TPD52	AA524023	0.00882466	-1.42913	4022.65	2814.75
213421_x_at	PRSS3	AW007273	0.00880389	-1.699	318.546	187.49
213043_s_at	THRAP4	AI023317	0.0087926	-1.45513	268.777	184.71
225273_at	KIAA1280	AB033106	0.00878569	1.74502	185.631	323.93
238831_at		BF114679	0.00878524	4.49524	53.5077	240.53
223290_at	PDXP	BC000320	0.00878142	-1.45777	581.838	399.13
220248_x_at	NSFL1C	NM_018839	0.00877605	-1.53939	371.854	241.56
218402_s_at	HPS4	NM_022081	0.0087726	-1.70439	162.377	95.27
223251_s_at	ANKRD10	BC001727	0.00877025	-1.90092	738.262	388.37
233955_x_at	CXXC5	AK001782	0.0087653	1.5137	832.138	1259.61
1558688_at	LOC441461	BG701300	0.00873254	1.88244	163.331	307.46
1567213_at	PNN	U59479	0.00872923	-2.61234	178.031	68.15
212276_at	LPIN1	D80010	0.00872373	-1.40001	768.062	548.61
212095_s_at	MTUS1	BE552421	0.0087218	2.11874	132.423	280.57
201818_at	FLJ12443	NM_024830	0.00871424	-1.8043	577.9	320.29
225325_at	FLJ20160	AA133311	0.00871312	-1.53856	1836.73	1193.8
209903_s_at	ATR	U49844	0.00871091	-1.44742	1162.87	803.41
217957_at	GTL3	NM_013242	0.00870987	-1.7373	912.569	525.28
227305_s_at	SHMT1	N25727	0.00868802	1.25983	922.046	1161.62
217356_s_at	PGK1	S81916	0.00868754	-4.06554	182.746	44.95
204744_s_at	IARS	NM_013417	0.00868443	-1.60066	2603.3	1626.39
200733_s_at	PTP4A1	U48296	0.00866146	1.50762	215.823	325.38
226310_at	AVO3	AI743511	0.00865841	3.44633	89.5154	308.5
235138_at	PUM2	AA565051	0.00865692	1.87207	218.785	409.58
218411_s_at	MBIP	NM_016586	0.00865143	1.28329	179.577	230.45
244623_at		BF513800	0.00864973	-2.25785	2272.48	1006.48
1552519_at	ACVR1C	NM_145259	0.00863586	-2.77589	898	323.5
208764_s_at	ATP5G2	D13119	0.00862489	-1.69077	858.015	507.47
210448_s_at	P2RX5	U49396	0.00861574	-1.47774	351.215	237.67
212448_at	NEDD4L	AB007899	0.00860369	-1.36036	721.862	530.64
223000_s_at	F11R	AF172398	0.00859595	1.98701	197.654	392.74
226271_at	GDAP1	N46350	0.00859243	-1.6417	592.785	361.08
226993_at	TRIP12	AA973551	0.00857881	1.65832	474.108	786.22
222326_at	PDE4B	AW973834	0.00857598	3.43562	44.0154	151.22
241910_x_at	LOC400590	AI610396	0.00857389	1.69567	107.438	182.18
202820_at	AHR	NM_001621	0.0085634	2.02212	78.8231	159.39
230359_at	KNDC1	N45097	0.00856266	-1.44004	600.438	416.96
1555883_s_at	SPIN3	AJ271379	0.00855475	-1.57447	305.1	193.78
243149_at	EIF4G3	AI467945	0.00854954	2.11138	200.238	422.78
221763_at	JMJD1C	AI694023	0.00853747	-1.42779	615.208	430.88
228175_at		AL137310	0.00852169	-1.82599	2031.67	1112.64
218016_s_at	POLR3E	NM_018119	0.00851092	-1.583	321.762	203.26
218642_s_at	CHCHD7	NM_024300	0.00850935	-1.64976	641.738	388.99
225447_at	GPD2	AA613031	0.00849989	-1.61414	1123.54	696.06
239391_at	C9orf10OS	AA195528	0.00848895	1.72398	107.223	184.85
212799_at	STX6	BE217875	0.00847264	-1.44551	964.3	667.1
234753_x_at		AK026434	0.00847105	2.32691	154.746	360.08
244803_at	DAP3	AI335191	0.00846555	2.96742	105.846	314.09
241677_x_at		AI792698	0.00846484	2.39339	170.708	408.57
204862_s_at	NME3	NM_002513	0.00845493	-1.51261	293.946	194.33
227259_at	CD47	BF439618	0.00845003	3.59579	1172.3	4215.34
209089_at	RAB5A	BC001267	0.00844606	-1.46708	3028.4	2064.24
52078_at	C1orf160	AI828080	0.008437	1.38205	408.023	563.91
240395_at		AI635761	0.00842907	2.45508	91.9154	225.66
215467_x_at	DHX9	AK001442	0.00842829	2.21977	204.138	453.14
211569_s_at	HADHSC	AF001903	0.0084279	-2.00738	163.2	81.3
235264_at		AW956392	0.00841468	1.38511	335.569	464.8
224995_at	SPIRE1	AJ277587	0.00841043	-1.52746	1386.75	907.88
200864_s_at	RAB11A	NM_004663	0.00840859	-1.70361	467.692	274.53
223204_at	DKFZp434L142	AF260333	0.00839931	1.99198	531.015	1057.77
212206_s_at	H2AFV	BF343852	0.00838043	-1.8907	238.531	126.16
201494_at	PRCP	NM_005040	0.00836189	-1.79311	656.262	365.99
241966_at	MYO5A	N67810	0.00835354	3.71607	89	330.73
217052_x_at		AK024108	0.00834112	2.04336	162.762	332.58
204186_s_at	PPID	AI014573	0.00833254	-1.88674	238.823	126.58
225477_s_at	MRPS25	AL138444	0.00833195	-1.43664	840.015	584.71
209229_s_at	SAPS1	BC002799	0.0083293	1.40879	175.377	247.07
201779_s_at	RNF13	AF070558	0.00832815	-1.53302	613.438	400.15
222527_s_at	RBM22	AL538762	0.00831807	6.48161	23.3846	151.57
226995_at	C21orf86	AV705934	0.00831652	-1.87474	1080.04	576.1
223056_s_at	XPO5	AF298880	0.00831117	-1.7526	223.562	127.56
200007_at	SRP14	NM_003134	0.00831067	-1.54243	3683.62	2388.2
227220_at	NFXL1	AI743731	0.00830598	-1.65756	258.215	155.78
211997_x_at	H3F3B	NM_005324	0.00829857	-1.94386	882.569	454.03
227484_at		BF508615	0.00829563	3.9432	59.0308	232.77
204278_s_at	EBAG9	NM_004215	0.00826985	1.83411	137.462	252.12
204749_at	NAP1L3	NM_004538	0.00826415	-1.52104	5083.49	3342.11
202656_s_at	SERTAD2	BG107456	0.00825677	1.42232	239.938	341.27
203044_at	CHSY1	NM_014918	0.00825609	1.49924	714.562	1071.3
225125_at	TMEM32	BF978280	0.00824853	-1.65375	481.769	291.32
217715_x_at	ZNF354A	BE045142	0.00823244	2.63671	159.908	421.63
214730_s_at	GLG1	AK025457	0.00822465	1.44242	429.069	618.9
214285_at	FABP3	AI041520	0.00822238	-1.95326	518.377	265.39
213727_x_at	MPPE1	AI743654	0.00822128	-1.51828	266.154	175.3
202822_at	LPP	BF221852	0.00821567	2.22309	199.569	443.66
235796_at	XPO7	AI927957	0.00821134	1.52135	137.792	209.63
206191_at	ENTPD3	NM_001248	0.00819833	-1.69768	346.292	203.98
221260_s_at	C12orf22	NM_030809	0.00818993	-1.61353	675.615	418.72
224695_at	C2orf29	AK024221	0.00818837	-1.38035	267.346	193.68
218862_at	ASB13	NM_024701	0.00817801	-1.38016	570.269	413.19
223306_at	EBPL	AF243433	0.00817614	-1.98003	225.585	113.93
221797_at	LOC339229	AY007126	0.00817376	-1.95268	159.592	81.73
1554455_at	LINS1	BC010363	0.00816955	4.35035	104.431	454.31
213122_at	TSPYL5	AI096375	0.00816135	-1.7612	778.538	442.05
213423_x_at	TUSC3	AI884858	0.00814447	-2.3182	471.985	203.6
242195_x_at	NUMBL	BE350811	0.00813977	1.9048	1557.81	2967.31
225718_at	KIAA1715	AL133768	0.00811926	-1.74921	216.569	123.81
227026_at	HSMPP8	AI016714	0.00811866	1.40809	1104.42	1555.13
209380_s_at	ABCC5	AF146074	0.00811831	-1.48183	1738.5	1173.21
203675_at	NUCB2	NM_005013	0.00811029	1.55793	188.077	293.01
244401_at	C6orf152	AI922939	0.00810515	1.93056	79.7385	153.94
213197_at	ASTN	AB006627	0.00810179	-1.58294	1071.72	677.04
226721_at	LOC286148	AW517711	0.00809293	1.73464	186.869	324.15
239415_at	FLJ21159	AW117322	0.00808178	1.566	208.385	326.33
210645_s_at	TTC3	D83077	0.00808095	-1.44386	3949.88	2735.63
239166_at	MARK3	R98192	0.00806299	3.61655	43.0769	155.79
220969_s_at		NM_030892	0.00805824	2.21573	69.6385	154.3
218786_at	TU12B1-TY	NM_016575	0.00804887	-2.04147	841.208	412.06
225971_at	DDHD1	AI741411	0.00804841	-1.48049	382.9	258.63
221896_s_at	HIGD1A	BE739519	0.00804007	-1.8031	2392.66	1326.97
208641_s_at	RAC1	BC004247	0.00803887	-1.45456	4987.34	3428.77
207783_x_at	HUWE1	NM_017627	0.00803433	-2.57384	7573.82	2942.61
211048_s_at	PDIA4	BC006344	0.00802923	-1.77717	162.646	91.52
228971_at		AI357655	0.00802352	2.55994	1454.02	3722.19
241505_at		BF513468	0.00802194	5.90083	44.5615	262.95
208756_at	EIF3S2	U36764	0.00802079	-1.74483	394	225.81
241866_at	SLC16A7	AW975728	0.00801665	1.9244	102.546	197.34
217878_s_at	CDC27	AI203880	0.00800954	1.61367	303.6	489.91
215126_at		AL109716	0.0080045	2.02112	212.515	429.52
242369_x_at	NCOA2	AI561070	0.00800256	2.28076	191.362	436.45
217841_s_at	PME-1	NM_016147	0.00799018	-1.59124	1407.69	884.65
239780_at	KIF1B	AA468422	0.00797975	1.84057	487.746	897.73
231783_at	CHRM1	AI500293	0.00796336	-1.68528	484.3	287.37
215528_at		AL049390	0.00796255	1.69831	107.631	182.79
215373_x_at	FLJ12151	AK022213	0.00796216	1.92497	409.123	787.55
209336_at	PWP2H	U56085	0.00795014	-1.54494	266.038	172.2
205308_at	C8orf70	NM_016010	0.00794806	1.61095	609.785	982.33
211509_s_at	RTN4	AB015639	0.00794034	-1.36422	12684	9297.62
228053_s_at	C9orf105	BF965064	0.00793909	-1.83349	245.285	133.78
210213_s_at	ITGB4BP	AF022229	0.00791687	-1.7297	315.515	182.41
201270_x_at	NUDCD3	NM_015332	0.00790458	-1.33633	2572.08	1924.73
201305_x_at	ANP32B	AV712577	0.00790024	2.86375	619.792	1774.93
223244_s_at	NDUFA12	AF217092	0.00789921	-1.88238	2806.75	1491.07
218230_at	ARFIP1	AL044651	0.00789781	-1.39968	332.438	237.51
209124_at	MYD88	U70451	0.00789532	1.62702	117.577	191.3
222786_at	CHST12	BC002918	0.00788844	2.18249	222.723	486.09
216096_s_at	NRXN1	AF064842	0.00788374	2.15925	109.154	235.69
231643_s_at	CMIP	BE045541	0.00787983	4.6691	56.8846	265.6
217780_at	PTD008	NM_016145	0.00786684	-1.56942	433.208	276.03
219547_at	COX15	NM_004376	0.00786552	-1.516	291.8	192.48
204516_at	ATXN7	BG390306	0.00786509	1.66612	351.962	586.41
207730_x_at	HDGF2	NM_017932	0.00786427	2.10978	943.346	1990.25
242578_x_at	SLC22A3	AV699746	0.00786386	2.58322	306.877	792.73
208634_s_at	MACF1	AB029290	0.00785988	-1.48929	5277.95	3543.95
223177_at	NT5C2L1	AL515061	0.00784921	-1.45081	208.292	143.57
208370_s_at	DSCR1	NM_004414	0.00784883	-1.58576	639.9	403.53
1562063_x_at	FLJ20719 ; AE2 ; LOC200030 ; AE01 ; AG1	BM041211	0.00784841	2.35021	228.754	537.62
224786_at	SCOC	AL133580	0.0078371	-2.32474	1663.07	715.38
209667_at	CES2	BF033242	0.00780411	1.51362	223.808	338.76
212763_at	CAMSAP1L1	AW593213	0.00779632	2.19215	122.446	268.42
242108_at	TPCN1	AA001615	0.00779403	2.38563	103.092	245.94
218682_s_at	SLC4A1AP	NM_018158	0.00779178	-1.62085	410.415	253.21
241954_at	FDFT1	AA757900	0.00778007	1.95146	109.215	213.13
238751_at	ARGBP2	AI343000	0.0077732	1.81979	260.569	474.18
210788_s_at	DHRS7	AF126782	0.00776909	-1.67549	230.531	137.59
208809_s_at	C6orf62	AL136632	0.00776668	-1.36698	1010.22	739.02
1556121_at	NAP1L1	AK021751	0.0077646	-1.62037	877.185	541.35
208910_s_at	C1QBP	L04636	0.00775849	-2.73249	368.531	134.87
209737_at	MAGI2	AB014605	0.00775762	1.43687	977.154	1404.04
226864_at	PKIA	BF245954	0.00774905	-2.21767	1378.62	621.65
236476_at	VBP1	AW779983	0.00774484	1.61768	108.538	175.58
219507_at	RSRC1	NM_016625	0.00774152	2.18893	136.862	299.58
1557384_at	ZNF131	AL832081	0.0077364	2.33624	74.9538	175.11
238569_at	GABBR1	N45228	0.00772046	1.64641	144.338	237.64
226806_s_at		AW022607	0.00771059	2.12907	1476.6	3143.78
222432_s_at	GK001	AF113221	0.00770039	-1.78816	311.462	174.18
224782_at	ZMAT2	AA205643	0.00767937	-1.59802	636.154	398.09
227261_at	KLF12	AA020010	0.0076789	-1.47519	569.454	386.02
219365_s_at	CAMKV	NM_024046	0.00767186	-1.47398	1060.05	719.18
235079_at		AW265065	0.00766171	2.28379	226.492	517.26
232281_at		AU147637	0.00764823	1.82355	83.8692	152.94
204842_x_at	PRKAR2A	BC002763	0.00764535	1.77808	575.554	1023.38
212933_x_at	RPL13	AA961748	0.00764299	-1.42417	5543.76	3892.63
212720_at	PAPOLA	AI670847	0.00763747	2.10897	77.6538	163.77
213881_x_at	SUMO2	AI971724	0.00762832	1.62278	4397.7	7136.49
236468_at	KIAA1906	AI369234	0.00762716	-1.45452	980.277	673.95
239930_at	GALNT2	AA604126	0.00762406	2.40547	68.5231	164.83
231878_at	MVP	AK026112	0.00762264	1.85178	150.677	279.02
201157_s_at	NMT1	AF020500	0.00761965	-1.56355	321.623	205.7
211487_x_at	RPS17	BC004886	0.00761693	-1.53646	2560.61	1666.56
202905_x_at	NBN	AI796269	0.00761577	3.85954	195.015	752.67
224576_at	KIAA1181	AK000752	0.00761142	1.57292	215.3	338.65
218254_s_at	SAR1B	NM_016103	0.00760774	1.27494	216.662	276.23
214817_at	UNC13A	BE783668	0.00760328	2.51685	82.8615	208.55
227964_at	FKSG44	BF435621	0.00760145	1.60489	369.308	592.7
204662_at	CP110	NM_014711	0.00759947	-1.43121	930.415	650.09
229029_at		AI745230	0.00758923	-1.6796	871.915	519.12
235288_at	KIAA1276	AI627532	0.0075883	1.88354	126.385	238.05
228772_at	HNMT	AU157303	0.00758525	1.61107	204.038	328.72
229742_at	LOC145853	AA420989	0.00757682	1.71144	1010.21	1728.91
201257_x_at	RPS3A	NM_001006	0.00756567	-1.9975	7396.75	3703
220755_s_at	C6orf48	NM_016947	0.00755969	-1.46863	530.292	361.08
229198_at	USP35	AB037793	0.00755602	1.42801	195.915	279.77
208781_x_at	SNX3	AF062483	0.00754408	-2.19106	945.092	431.34
226343_at	DPP8	W74486	0.00754111	-1.41357	917.446	649.03
201082_s_at	DCTN1	NM_004082	0.00754005	-1.87564	248.785	132.64
203156_at	AKAP11	NM_016248	0.00753731	-1.63333	1902.28	1164.66
215404_x_at	FGFR1	AK024388	0.00753141	2.20282	186.515	410.86
226111_s_at	ZNF385	BF525395	0.00752914	1.65196	106.462	175.87
202169_s_at	AASDHPPT	AF302110	0.00752644	-1.63109	2688.87	1648.51
229943_at	RFP2	BF939833	0.00752485	1.56081	154.938	241.83
244111_at	MGC45562	AA699598	0.00751709	-1.74292	180.915	103.8
201760_s_at	WSB2	NM_018639	0.00751518	-1.39522	4145.22	2971.01
1561346_at		AW303888	0.00751057	3.69376	314.108	1160.24
226041_at	NAPE-PLD	BF382393	0.00750761	-1.5884	908.154	571.74
223140_s_at	DHX36	AF217190	0.00750396	-2.03199	276.838	136.24
218606_at	ZDHHC7	NM_017740	0.00750228	-1.36394	531.746	389.86
232455_x_at	LOC340085	AU145408	0.00749959	2.34817	137.992	324.03
203889_at	SGNE1	NM_003020	0.00749869	-1.52012	5488.16	3610.35
223277_at	FLJ20211	BC000623	0.00749599	-1.43263	296.985	207.3
238406_x_at	SEZ6L2	AI734001	0.00748937	1.78078	154.769	275.61
219751_at	FLJ21148	NM_024860	0.00748567	1.7802	197.085	350.85
242968_at		AI791138	0.00747406	1.69617	211.477	358.7
203629_s_at	COG5	AU152134	0.00746936	1.91257	109.669	209.75
219071_x_at	C8orf30A	NM_016458	0.00744067	1.63264	144.992	236.72
223266_at	ALS2CR2	AB038950	0.00744	-1.56214	610.531	390.83
219292_at	THAP1	NM_018105	0.0074321	1.44449	114.262	165.05
218888_s_at	NETO2	NM_018092	0.00740328	-1.76459	704.762	399.39
213062_at	NTAN1	AA643304	0.00739663	1.54147	246.446	379.89
222905_s_at	FLJ10922	AL558164	0.00738518	1.61918	138.323	223.97
215566_x_at	LYPLA2	AK024724	0.0073706	1.66234	159.492	265.13
40446_at	PHF1	AL021366	0.00737027	2.05976	793.562	1634.55
201599_at	OAT	NM_000274	0.00736404	-1.65949	5169.98	3115.4
215321_at	RPIB9	AI825798	0.00735839	1.67132	728.185	1217.03
232067_at	C6orf168	BC004869	0.00735114	-1.71309	181.108	105.72
218042_at	COPS4	NM_016129	0.007344	-1.87444	966.854	515.81
222150_s_at	LOC54103	AK026747	0.00734102	-1.93079	508.377	263.3
201395_at	RBM5	NM_005778	0.00733035	-1.5307	1167.3	762.59
205641_s_at	TRADD	NM_003789	0.00732514	1.45279	254.338	369.5
232744_x_at	ATXN1	BG485129	0.00732177	1.84051	108.415	199.54
203454_s_at	ATOX1	NM_004045	0.00731343	-1.79951	296.738	164.9
243998_at	MGC45562	AV754796	0.0073082	1.93357	273.215	528.28
219643_at	LRP1B	NM_018557	0.00730093	1.67846	631.908	1060.63
230201_at	FXR1	R43158	0.00729161	-1.5774	323.731	205.23
203024_s_at	C5orf15	NM_020199	0.00728396	-1.42729	899.077	629.92
200863_s_at	RAB11A	AI215102	0.00728192	-1.82657	1609.52	881.17
209657_s_at	HSF2	M65217	0.00727732	-1.62878	177.015	108.68
231038_s_at		AI309438	0.00727292	3.00411	103.562	311.11
241851_x_at		BE676261	0.00727026	3.65092	51.6692	188.64
237310_at	EXT1	AI743607	0.00726937	1.69335	148.546	251.54
242602_x_at	ZNF539	AW051899	0.00726814	1.6324	107.462	175.42
212694_s_at	PCCB	NM_000532	0.00725923	-1.85919	229.777	123.59
207577_at	HTR4	AJ131724	0.00725736	1.79757	151.315	272
203818_s_at	SF3A3	NM_006802	0.00725056	-1.43282	234.123	163.4
1556690_s_at	ZNF42	AW341225	0.0072494	2.24551	71.0308	159.5
222477_s_at	TM7SF3	BC005176	0.00723618	-1.71044	342.292	200.12
204134_at	PDE2A	NM_002599	0.0072348	-1.4802	805.6	544.25
224706_at	KIAA2013	BE879846	0.00723397	-1.66994	192.662	115.37
217039_x_at	IGHG3	AB016195	0.00723312	1.77476	131.477	233.34
224579_at	SLC38A1	BF247552	0.00723218	-1.73614	1715.31	988
202508_s_at	SNAP25	NM_003081	0.00722553	-1.50625	17250.7	11452.7
210675_s_at	PTPRR	U77917	0.00720537	-1.9368	178.592	92.21
203533_s_at	CUL5	NM_003478	0.00719515	1.67555	171.4	287.19
210014_x_at	IDH3B	AF023266	0.00718687	-1.79841	714.292	397.18
202829_s_at	SYBL1	NM_005638	0.00718649	-2.1441	758.969	353.98
217833_at	SYNCRIP	AL520908	0.0071827	-1.42297	902.862	634.49
202429_s_at	PPP3CA	AL353950	0.00717865	-1.8143	4812.09	2652.32
214850_at	LOC153561	X75940	0.00717561	2.05878	126.862	261.18
200010_at	RPL11	NM_000975	0.00717217	-2.12853	519.531	244.08
239474_at	SLC6A6	AA705029	0.00717093	1.85703	123.1	228.6
1569077_x_at	FLJ16287	BE791720	0.00716919	2.57671	82	211.29
208688_x_at	EIF3S9	U78525	0.00716637	-1.55773	1166.68	748.96
228765_at	GTF2IRD2	BG032651	0.00716335	1.50829	117.962	177.92
208374_s_at	CAPZA1	NM_006135	0.00715755	-1.24832	1744.42	1397.42
203012_x_at	RPL23A	NM_000984	0.0071551	-1.70204	4073.33	2393.21
201713_s_at	RANBP2	D42063	0.00714377	-1.7413	795.792	457.01
47560_at	LPHN1	AI525402	0.00714223	1.60376	656.746	1053.26
208675_s_at	DDOST	D29643	0.00713709	-1.77142	251.046	141.72
221949_at	LOC222070	AW006953	0.00712157	2.16423	87.5231	189.42
201391_at	TRAP1	NM_016292	0.00712098	-1.37894	706.723	512.51
201803_at	POLR2B	NM_000938	0.00711937	-1.56589	1226.59	783.32
231395_at		BE504186	0.00711408	-1.69185	799.938	472.82
237239_at		AW183655	0.00709785	3.54972	71.1154	252.44
200853_at	H2AFZ	NM_002106	0.0070942	-2.67378	1228.36	459.41
204547_at	RAB40B	NM_006822	0.00709015	-1.50152	1333.08	887.82
231793_s_at	CAMK2D	AA448956	0.0070818	4.34186	223.146	968.87
223416_at	SF3B14	AF184213	0.00707991	-2.04772	473.023	231
203497_at	PPARBP	NM_004774	0.00707794	1.44215	182.477	263.16
214934_at	ATP9B	AW411030	0.0070766	2.85136	470.331	1341.08
219960_s_at	UCHL5	NM_015984	0.00707017	-2.0039	245.938	122.73
1558345_a_at	LOC439911	BI715235	0.0070697	2.16843	126.7	274.74
202512_s_at	ATG5	NM_004849	0.00706756	-1.57136	637.892	405.95
217033_x_at	NTRK3	S76475	0.00706652	1.53604	472.454	725.71
202769_at	CCNG2	AW134535	0.00706581	1.47687	1238.35	1828.89
201909_at	RPS4Y1	NM_001008	0.00706519	-3.73859	1191.08	318.59
227279_at	TCEAL3	AA847654	0.00706258	-1.52628	2787.95	1826.63
227872_at	POLR3A	AA527570	0.00706026	-1.61511	465.7	288.34
225386_s_at	HNRPLL	AI559701	0.00705965	1.85727	196.277	364.54
217722_s_at	NGRN	NM_016645	0.00705901	-1.50971	4965.86	3289.28
208633_s_at	MACF1	W61052	0.00705706	-1.95227	229.469	117.54
200667_at	UBE2D3	BF448062	0.00705272	-1.41433	1158.46	819.09
227435_at	KIAA2018	AI962192	0.00705215	2.12216	395.569	839.46
1557586_s_at	ATP6V1H	AW468382	0.00704242	2.69501	153.138	412.71
221688_s_at	IMP3	AL136913	0.00704078	-1.6182	179.377	110.85
203800_s_at	MRPS14	BG254653	0.00703818	-1.88646	235.392	124.78
41387_r_at	JMJD3	AB002344	0.00701412	2.48987	125.038	311.33
230264_s_at	AP1S2	AA551090	0.00701274	-2.32124	764.338	329.28
238378_at		C14394	0.00701242	2.32335	69.9077	162.42
205079_s_at	MPDZ	NM_003829	0.00701166	2.4414	267.146	652.21
222599_s_at	NAV2	AU137607	0.00701016	1.67721	103.285	173.23
225287_s_at	TMEM55B	AI992151	0.00700855	-1.35177	240.277	177.75
201711_x_at	RANBP2	AI681120	0.00700483	2.55287	200.715	512.4
230623_x_at	USP28	AI609285	0.00700454	1.51461	176.6	267.48
208832_at	ATXN10	AW241832	0.00700106	-1.65318	401.608	242.93
1555833_a_at		AK096168	0.00699239	-1.50166	438.485	292
219439_at	C1GALT1	NM_020156	0.00699196	1.42078	163.523	232.33
214180_at	MAN1C1	AW340588	0.00698659	1.66456	259.631	432.17
224698_at	FAM62B	AB033054	0.00698305	1.45198	565.723	821.42
209096_at	UBE2V2	U62136	0.00698243	-1.58297	756.946	478.18
202013_s_at	EXT2	NM_000401	0.00696689	-1.48504	285.677	192.37
213832_at		AA530995	0.00693624	-1.53038	2133.41	1394.04
202196_s_at	DKK3	NM_013253	0.00693486	-2.52864	2049.21	810.4
210616_s_at	SEC31L1	AB020712	0.00692473	1.73671	541.8	940.95
201854_s_at	ASCIZ	AI744148	0.00691669	-1.47448	580.015	393.37
240843_at	PTPN2	N53696	0.00691305	1.95674	104.592	204.66
235486_at	MGC34830	AI879661	0.00690742	-1.3565	1464.39	1079.54
219133_at	KS	NM_017897	0.00690145	-1.68054	255.846	152.24
221487_s_at	ENSA	AF157510	0.00689782	2.81048	55.7308	156.63
230306_at	VPS26B	AA514326	0.00689039	-1.59625	199.292	124.85
219251_s_at	WDR60	NM_018051	0.00688651	-1.52482	704.846	462.25
225002_s_at	SUMF2	BE349022	0.00688439	-1.36855	208.238	152.16
208971_at	UROD	M14016	0.00687923	-1.48416	285.7	192.5
212202_s_at	DKFZP564G2022	BG493972	0.00687613	-1.59448	281.108	176.3
214607_at	PAK3	AW085556	0.00687385	1.50681	3342.75	5036.87
227288_at		BE645776	0.00686829	1.46933	264.692	388.92
234991_at	MGC11349	AA702187	0.00685695	2.26783	89.2308	202.36
205128_x_at	PTGS1	NM_000962	0.00684825	-1.99516	202.369	101.43
202467_s_at	COPS2	NM_004236	0.00683644	-1.80977	1136.81	628.15
204731_at	TGFBR3	NM_003243	0.00681597	2.55176	106.562	271.92
206456_at	GABRA5	NM_000810	0.00681514	-2.18449	538.215	246.38
45526_g_at	FLJ14154	AI246641	0.00681442	1.62177	859.662	1394.17
207604_s_at	SLC4A7	NM_003615	0.00680686	2.33236	254.146	592.76
226052_at	BRD4	AA534457	0.00679871	-1.54655	2047.64	1324
202591_s_at	SSBP1	NM_003143	0.00679466	-2.245	429.423	191.28
214594_x_at	ATP8B1	BG252666	0.00679367	2.92454	438.469	1282.32
212673_at	METAP1	D42084	0.0067853	-1.37271	350.7	255.48
1567107_s_at	TPM3 ; TPM4	AF362887	0.00678145	3.64358	71.5615	260.74
202325_s_at	ATP5J	NM_001685	0.00677661	-1.43382	2275.46	1586.99
223027_at	SNX9	BF972871	0.00677511	-1.57493	353.1	224.2
239487_at	DKFZP564F0522	AI743261	0.00676893	2.73403	164.815	450.61
232099_at	PCDHB16	AB046841	0.00676851	2.24705	87.4923	196.6
212956_at	KIAA0882	AI348094	0.00676462	-1.65898	1177.58	709.82
226332_at	MGC40405 ; LOC401015	AI569932	0.0067497	1.60854	326.631	525.4
201144_s_at	EIF2S1	NM_004094	0.00674292	-1.43783	550.946	383.18
236417_at	MFN1	BE644770	0.00674142	2.56544	103.885	266.51
218668_s_at	RAP2C	NM_021183	0.00673896	1.53406	259.254	397.71
230148_at	USP34	AI831431	0.00673554	2.14966	89.5538	192.51
224673_at	LENG8	AI613244	0.00673254	2.13863	98.6846	211.05
226120_at	TTC8	AW293939	0.00670755	-1.69044	399.738	236.47
221535_at	FLJ11301	AL136897	0.00669517	-1.80041	164.269	91.24
201932_at	LRRC41	NM_006369	0.00669393	-1.44288	214.585	148.72
212627_s_at	EXOSC7	AL581473	0.00668626	-1.6296	363.369	222.98
212358_at	CLIPR-59	AL117468	0.00668348	-1.42783	1556.52	1090.13
238430_x_at	MGC19764	AI923675	0.00667982	2.3517	162.385	381.88
214141_x_at	SFRS7	BF033354	0.0066767	-1.72542	616.562	357.34
243589_at	LOC284058	AI823453	0.00667461	1.94701	217.2	422.89
223259_at	ORMDL3	BC000638	0.00666864	-1.60233	256.869	160.31
226196_s_at	MGC16028	AW827281	0.00666373	-1.50994	216.254	143.22
201444_s_at	ATP6AP2	NM_005765	0.00665866	1.75192	191.669	335.79
228239_at	C21orf51	AA148789	0.00665191	-1.60796	445.292	276.93
206445_s_at	HRMT1L2	NM_001536	0.00664283	-1.80502	170.592	94.51
212701_at	TLN2	AB002318	0.00664191	-1.46122	1040.02	711.75
222774_s_at	NETO2	AI335263	0.00663972	-1.65162	152.246	92.18
214756_x_at	PMS2L1	AB017004	0.0066373	1.5988	243.238	388.89
243398_at	NRXN2	AL134012	0.00663616	3.28689	208.431	685.09
235601_at	MAP2K5	AA907029	0.00663081	1.7214	490.438	844.24
212064_x_at	MAZ	AI471665	0.00662671	2.04923	132.723	271.98
225419_at	C7orf11	AI869704	0.00662132	1.80676	116.585	210.64
238147_at	TRIM46	R49313	0.00661314	2.03419	299.077	608.38
1554964_x_at	C6orf192	BC033959	0.00660803	2.72924	56.2538	153.53
211709_s_at	CLEC11A	BC005810	0.00660775	1.76616	104.385	184.36
219478_at	WFDC1	NM_021197	0.00660642	-1.64192	169.692	103.35
35201_at	HNRPL	X16135	0.00660562	-1.4444	755.392	522.98
220912_at	FLJ11827	NM_025093	0.00660261	2.52073	60.8077	153.28
224704_at	TNRC6A	N21600	0.00660075	-1.37119	1733.07	1263.92
46256_at	SPSB3	AA522670	0.00658325	1.63114	757.092	1234.92
235170_at	ZNF92	T52999	0.00658099	1.94474	176.008	342.29
203897_at	LOC57149	BE963444	0.00657305	-1.47305	584.477	396.78
231220_at	BRUNOL4	AI459283	0.0065682	1.74426	709.385	1237.35
202288_at	FRAP1	U88966	0.00656595	-1.78129	197.723	111
227229_at		BE467416	0.00654605	-1.83199	289.546	158.05
1552291_at	PIGX	NM_017861	0.00654282	1.53187	181.738	278.4
1559682_at	TRIM16	BC021296	0.00654004	1.82379	87.1538	158.95
218037_at	C2orf17	NM_024293	0.00653071	-1.32107	1079.67	817.27
221932_s_at	C14orf87	AA133341	0.00651896	-1.5838	855.077	539.89
204449_at	PDCL	NM_005388	0.00651266	2.79421	218.062	609.31
203944_x_at	BTN2A1	NM_007049	0.00651224	-1.60579	370.038	230.44
239811_at	SRPK2	BF954306	0.00650954	2.92104	173.469	506.71
205052_at	AUH	NM_001698	0.00650326	-1.55214	665.154	428.54
211698_at	CRI1	AF349444	0.0064944	1.79174	894.5	1602.71
207974_s_at	SKP1A	NM_006930	0.00648774	-2.80057	849.385	303.29
207436_x_at	KIAA0894	NM_014896	0.00648678	2.48791	169.6	421.95
223350_x_at	LIN7C	N63709	0.00648365	1.44704	988.269	1430.07
236856_x_at		AI740460	0.00647839	1.48468	553.069	821.13
203911_at	RAP1GA1	NM_002885	0.00647735	1.71447	1360.25	2332.1
220331_at	CYP46A1	NM_006668	0.00647688	2.61708	2453.78	6421.76
201754_at	COX6C	NM_004374	0.00647201	-2.08391	3082.11	1479
208784_s_at	KLHDC3	BC001793	0.0064576	-1.49373	206.792	138.44
217579_x_at	ARL6IP2	AW301806	0.00644121	2.34763	218.131	512.09
225341_at	MTERFD3	BF697312	0.00643948	-2.37428	320.623	135.04
200093_s_at	HINT1	N32864	0.00642534	-2.00311	2492.11	1244.12
201773_at	ADNP	NM_015339	0.00641353	-1.35379	883.269	652.44
225610_at	UHRF2	BF511410	0.00641327	-1.42554	659.738	462.8
213664_at	SLC1A1	AW235061	0.00641203	-1.65192	1144.75	692.98
204358_s_at	FLRT2	AF169676	0.00640058	2.38587	122.077	291.26
220720_x_at	FLJ14346	NM_025029	0.00639386	2.67502	319.262	854.03
213227_at	PGRMC2	BE879873	0.00639297	-1.7504	801.438	457.86
224717_s_at	MGC2747	W93048	0.00639082	-1.80746	171.962	95.14
207950_s_at	ANK3	NM_001149	0.00637437	4.95471	34.1231	169.07
240053_x_at		N51564	0.00637302	2.82148	458.6	1293.93
236524_at	BBP	AA737437	0.0063557	3.12163	74.7077	233.21
224837_at	FOXP1	AW080845	0.00635307	2.28005	829.262	1890.76
1557227_s_at	TPR	AW235355	0.00634867	3.67771	48.6308	178.85
235451_at	SMAD5	AI439752	0.00634765	2.208	78.3923	173.09
201916_s_at	SEC63	NM_007214	0.00634566	-2.03997	447.508	219.37
204743_at	TAGLN3	NM_013259	0.00633966	-1.80699	2334.43	1291.89
225044_at	MGC20781	AL526783	0.00633639	-1.30474	765.285	586.54
1569409_x_at	INHA	BC037812	0.00632156	4.31235	209.554	903.67
203531_at	CUL5	BF435809	0.0063146	-1.54663	1585.82	1025.34
203662_s_at	TMOD1	NM_003275	0.00629784	-2.25445	362.877	160.96
201152_s_at	MBNL1	N31913	0.00629055	1.63554	428.238	700.4
231087_at	hSyn	AL046412	0.00628433	1.82309	92.5846	168.79
225515_s_at	LOC220906	BG402817	0.00628324	-1.31279	575.423	438.32
204767_s_at	FEN1	BC000323	0.00627584	-1.75621	377.638	215.03
203832_at	SNRPF	NM_003095	0.00627383	-1.94391	195.577	100.61
216563_at	ANKRD12	X80821	0.00625454	2.23192	226.338	505.17
229537_at	LMO4	AI694521	0.00625161	-2.08265	456.454	219.17
215587_x_at	BTBD14B	AK023891	0.00624881	2.53591	138.562	351.38
203157_s_at	GLS	AB020645	0.00624363	-3.45039	647.5	187.66
226110_at	PTAR1	BF056048	0.00624187	-1.50819	1049.46	695.84
1552889_a_at	XTP7	NM_138568	0.00624029	1.88238	129.4	243.58
212936_at	DKFZP564D172	AI927701	0.00623583	1.56012	485.462	757.38
209396_s_at	CHI3L1	M80927	0.00622659	3.18466	95.8	305.09
225596_at	KLC4	AW080609	0.00622376	2.36803	129.846	307.48
219819_s_at	MRPS28	NM_014018	0.00622118	-2.01362	166.708	82.79
229175_at	SMYD4	AI971520	0.00621658	1.55003	150.223	232.85
217152_at	NCOR1	AK024136	0.00620601	4.24497	76.0077	322.65
219170_at	FSD1	NM_024333	0.00620285	-1.71026	448.738	262.38
224764_at	ARHGAP21	AB037845	0.00619863	-1.46774	2565.15	1747.69
217618_x_at	HUS1	AW007988	0.00619776	1.37637	110.638	152.28
200810_s_at	CIRBP	NM_001280	0.00617973	-1.59175	4916.64	3088.82
32209_at	FAM89B	AF052151	0.00617928	1.26736	234.708	297.46
232515_at		AU144567	0.00617117	-1.45137	455.862	314.09
228525_at	SLC7A10	AL583533	0.00616975	-2.09546	193.6	92.39
200705_s_at	EEF1B2	NM_001959	0.0061657	-1.75031	1118.99	639.31
212461_at	AZIN1	BF793951	0.00616116	-1.96188	960.615	489.64
216221_s_at	PUM2	D87078	0.00614887	-1.4914	1954.51	1310.52
227400_at	NFIX	AI355848	0.00614359	2.74383	79.4	217.86
201671_x_at	USP14	BC003556	0.00614148	-1.41958	567.562	399.81
227112_at	TMCC1	AW270037	0.00614123	-1.4376	809.869	563.35
217976_s_at	DNCLI1	NM_016141	0.0061397	-2.09552	467.992	223.33
223257_at	KIAA1333	AI823905	0.00613345	1.71259	148.838	254.9
202232_s_at	hfl-B5	NM_006360	0.00613321	-2.07458	211.877	102.13
213558_at	PCLO	AB011131	0.00613058	-1.61515	4709.36	2915.74
209729_at	GAS2L1	BC001782	0.00612892	1.56286	247.354	386.58
212994_at	THOC2	BE543527	0.00612315	2.0492	164.162	336.4
222122_s_at	THOC2	BG403671	0.00612087	1.54105	287.492	443.04
229897_at	FLJ31295	BF195808	0.0061191	1.67836	124.192	208.44
200740_s_at	SUMO3	NM_006936	0.00611748	-1.6341	3871.94	2369.46
56197_at	PLSCR3 ; MGC40107	AI783924	0.00611556	2.08	251.885	523.92
214526_x_at	PMS2L1	NM_005394	0.0061123	1.59177	182.3	290.18
235660_at		AW970002	0.00611185	1.56791	140.269	219.93
209750_at	NR1D2	N32859	0.00611026	2.35747	256.046	603.62
221985_at	KLHL24	AW006750	0.00610633	1.84233	176.646	325.44
1568986_x_at	PIGT	AF305815	0.00610592	2.79316	156.246	436.42
226412_at	C6orf111	N66397	0.00609187	1.47667	247.469	365.43
231713_s_at	STATIP1	NM_018255	0.00608228	-1.8122	212.408	117.21
243807_at	NCOA7	BG432498	0.0060785	1.49785	102.046	152.85
213786_at	TAX1BP1	AI935415	0.00607753	1.40823	278.285	391.89
226317_at	PPP4R2	AI983837	0.00607599	1.71105	601.623	1029.41
208021_s_at	RFC1	NM_002913	0.00607301	-1.85607	325.777	175.52
200669_s_at	UBE2D3	NM_003340	0.00605203	1.65156	195.185	322.36
243414_at	PPIL2	H62221	0.00604878	2.76224	95.9692	265.09
235529_x_at	C20orf118	BF437747	0.00604299	1.62996	677.769	1104.74
233433_at	PCSK2	AU158871	0.00603494	1.66077	152.646	253.51
209002_s_at	CALCOCO1	BC003177	0.00602984	1.32391	159.777	211.53
202047_s_at	CBX6	AI458128	0.0060292	1.47842	781.969	1156.08
210105_s_at	FYN	M14333	0.0060268	1.36346	1813.37	2472.46
227720_at	ANKRD13B	AI916719	0.00602565	1.57982	98.1	154.98
208638_at	PDIA6	BE910010	0.00602533	-1.62207	1300.11	801.51
217840_at	DDX41	NM_016222	0.00602216	-1.561	462.431	296.24
206022_at	NDP	NM_000266	0.00599816	-1.59299	379.338	238.13
215504_x_at	ANKRD10	AF131777	0.00599646	1.92981	297.723	574.55
222214_at		AK024988	0.00599133	3.98013	37.9385	151
231821_x_at	LOC441124	AK024248	0.00598799	2.44682	156.023	381.76
218396_at	VPS13C	NM_017684	0.00598442	1.47137	611.062	899.1
204909_at	DDX6	NM_004397	0.00597914	3.93073	60.2	236.63
226765_at	SPTBN1	AA971514	0.00597429	2.05983	938.346	1932.83
223135_s_at	BBX	AL136769	0.00597329	1.49838	162.869	244.04
209583_s_at	CD200	AF063591	0.00596438	-1.87866	771.285	410.55
212840_at	KIAA0794	BG339560	0.00595828	2.1698	185.354	402.18
229300_at		AW590679	0.005958	-2.55971	1335.15	521.6
227775_at	BRUNOL6	BE467313	0.00595497	-1.37857	325.3	235.97
213988_s_at	SAT	BE971383	0.00595294	2.64687	175.592	464.77
209524_at	HDGFRP3	AK001280	0.00595025	1.33327	1109.82	1479.68
217873_at	CAB39	NM_016289	0.00594988	-1.88252	1531.77	813.68
203973_s_at	CEBPD	NM_005195	0.00594047	2.33796	507.023	1185.4
210249_s_at	NCOA1	U59302	0.00593511	-1.60532	1819.52	1133.43
217679_x_at		AI683552	0.00592772	1.98466	888.908	1764.18
211452_x_at	LRRFIP1	AF130054	0.005924	2.25984	2490.64	5628.45
1566785_x_at	NSF	AK025172	0.00591951	2.76775	88.8846	246.01
200662_s_at	TOMM20	NM_014765	0.00590832	-2.37521	3954.4	1664.86
222273_at	PAPOLG	AI419423	0.00590436	1.65721	397.554	658.83
222216_s_at	MRPL17	AK026857	0.0058966	-1.87649	270.985	144.41
209397_at	ME2	BC000147	0.00589183	-1.60303	655.785	409.09
236013_at	CACNA1E	AW452628	0.00588238	-1.54835	1080.62	697.92
220602_s_at	FLJ22795 ; LOC388152 ; LOC388161	NM_025084	0.00587992	1.96461	78.3769	153.98
206551_x_at	KLHL24	NM_017644	0.00587963	2.20477	366.415	807.86
204125_at	NDUFAF1	NM_016013	0.00585973	-2.1487	588.1	273.7
225055_at	SH3-domain GRB2-like pseudogene 3	AV735241	0.00585343	1.9374	160.654	311.25
224714_at	MKI67IP	AL542544	0.00585255	1.99442	150.615	300.39
213998_s_at	DDX17	AW188131	0.00584063	2.22268	277.269	616.28
213532_at	ADAM17	AI797833	0.00583695	-1.64397	343.277	208.81
235408_x_at	ZNF117	AW058673	0.0058357	1.58037	139.031	219.72
200833_s_at	RAP1B	NM_015646	0.00582759	-1.72136	1815.43	1054.65
226968_at	KIF1B	AK023184	0.00581601	1.54475	438.446	677.29
233611_at	PRKG1	AU147096	0.0058075	2.4808	112.5	279.09
236715_x_at	UACA	BF056139	0.00580596	1.96166	396.138	777.09
212820_at	DMXL2	AB020663	0.00580192	-1.7652	1934.04	1095.65
208776_at	PSMD11	BF432873	0.00579733	-1.73199	766.715	442.68
202927_at	PIN1	NM_006221	0.00578294	-1.38044	724.938	525.15
206879_s_at	NRG2	NM_013982	0.00577937	1.99721	83.4615	166.69
200985_s_at	CD59	NM_000611	0.00577781	-1.81688	858.931	472.75
232793_at	IGSF4	AL359567	0.00577677	1.80803	312.031	564.16
202825_at	SLC25A4	NM_001151	0.0057549	-2.51079	663.777	264.37
222537_s_at	CDC42SE1	W44413	0.00574358	1.46177	228.162	333.52
227055_at	MGC17301	AI827972	0.00574205	-2.25871	351.138	155.46
225526_at	MKLN1	AW611917	0.00572934	-1.64529	460.038	279.61
213286_at	ZFR	BF445199	0.00571944	2.39122	100.108	239.38
211783_s_at	MTA1	BC006177	0.00571747	1.76614	242.2	427.76
223013_at	TBL1XR1	AF267864	0.00571595	-1.30781	3836.42	2933.47
201200_at	CREG1	NM_003851	0.00571357	-1.73701	971.438	559.26
225941_at	EIF4E3	AI935522	0.00571001	-1.63281	455.685	279.08
222880_at	AKT3	AF135794	0.00570888	3.50472	99.0692	347.21
230972_at	ANKRD9	AW194999	0.00570512	1.75002	489.938	857.4
201239_s_at	SPCS2	BF530535	0.0057035	-1.69573	253.8	149.67
228544_s_at	CSRP2BP	AA780252	0.00569856	-2.61528	226.954	86.78
209764_at	MGAT3	AL022312	0.00569734	-1.32995	366.269	275.4
1556096_s_at	UNC13C	AL834407	0.00569512	-2.35904	1774.25	752.11
224435_at	C10orf58	BC005871	0.00569032	-1.58337	1322.37	835.16
214933_at	CACNA1A	AA769818	0.00566844	2.28067	2154.36	4913.39
240255_at		AW054766	0.00565812	2.12172	113.385	240.57
203123_s_at	SLC11A2	AU154469	0.00565337	1.45606	348.338	507.2
223420_at	DNAJC14	AA156470	0.00564182	-1.50813	177.446	117.66
208645_s_at	RPS14	AF116710	0.00564052	-1.66874	2883.49	1727.95
201985_at	KIAA0196	NM_014846	0.00563924	-1.57296	275.992	175.46
200688_at	SF3B3	D13642	0.00563796	-1.44059	321.108	222.9
228354_at	C10orf83	AA908763	0.00563696	-1.38065	336.823	243.96
212508_at	MOAP1	AK024029	0.00563323	-1.7453	3298.78	1890.09
225022_at	GOPC	AW271409	0.00563056	-1.53149	719.369	469.72
1554721_a_at	TAF2	AF040701	0.00563009	2.86337	76.4692	218.96
218085_at	CHMP5	NM_015961	0.00562386	1.54942	1477.19	2288.79
207943_x_at	PLAGL1	NM_006718	0.00561792	2.44852	100.346	245.7
201991_s_at	KIF5B	BF223224	0.0056139	1.70432	1194.98	2036.64
218241_at	GOLGA5	NM_005113	0.00561238	-2.07843	503.5	242.25
219426_at	EIF2C3	NM_024852	0.00561022	2.33055	69.8462	162.78
1570070_at	C20orf160	BC019892	0.0056036	1.71952	89.7692	154.36
235847_at	TEX27	BF111312	0.00559832	1.58302	129.708	205.33
212184_s_at	MAP3K7IP2	AL117407	0.00559771	1.79863	263.785	474.45
209009_at	ESD	BC001169	0.00559242	-1.91089	627.746	328.51
200976_s_at	TAX1BP1	NM_006024	0.00558604	-1.70276	2457.69	1443.36
213694_at	RSBN1	AW027347	0.00557399	-1.557	507.677	326.06
203521_s_at	ZNF318	NM_014345	0.00556562	-1.60472	203.623	126.89
213142_x_at	LOC54103	AV700415	0.00556298	-2.0292	445.085	219.34
225795_at	LOC91689	AV751709	0.00555669	-2.01157	380.408	189.11
219449_s_at	TMEM70	NM_017866	0.00555642	-2.57789	952.323	369.42
218781_at	SMC6L1	NM_024624	0.00555193	-1.53109	258.677	168.95
225096_at	HSA272196	AJ272196	0.00554285	-1.5604	1358.21	870.42
225436_at	LOC58489	AI339710	0.00553527	-1.37735	241.931	175.65
212165_at	C1orf37	AF070537	0.00553172	-1.70155	261.154	153.48
212753_at	PCGF3	AI692203	0.00552402	-1.40843	617.654	438.54
221634_at	RPL23AP7	BC000596	0.00552227	1.53168	131.085	200.78
238462_at	STS-1	AI418293	0.00552185	-2.32845	218.315	93.76
226972_s_at	NAG6	AI678057	0.00551376	-1.65204	480.446	290.82
223397_s_at	CGI-37	AF161528	0.00551246	1.71342	97.6	167.23
201223_s_at	RAD23B	NM_002874	0.0055113	-1.76899	1546.36	874.15
213577_at	SQLE	AA639705	0.00550118	2.00414	195.5	391.81
240282_at	WDR1	AW770902	0.0054986	2.88978	79.3692	229.36
201498_at	USP7	AI160440	0.00549101	1.75483	2965.17	5203.38
223010_s_at	OCIAD1	AA454649	0.00548565	-3.07324	519.377	169
222358_x_at		AI523613	0.00548331	2.93621	141.369	415.09
213624_at	SMPDL3A	AA873600	0.00547319	-1.52842	152.262	99.62
201819_at	SCARB1	NM_005505	0.00547171	1.46912	141.677	208.14
223808_s_at	PTPMT1	AF277187	0.00547016	-1.47382	212.215	143.99
224767_at	RPL37	AL044126	0.00546554	1.6326	169.331	276.45
201707_at	PEX19	NM_002857	0.00545785	-1.42042	333.969	235.12
200622_x_at	CALM3	AV685208	0.00545491	-4.07374	2096.31	514.59
200888_s_at	RPL23	NM_000978	0.00545097	-2.20697	1566.15	709.64
226054_at	BRD4	AA702437	0.00544965	2.27611	236.038	537.25
214055_x_at	BAT2D1	AW238632	0.00544453	1.55121	1156.39	1793.81
212386_at	TCF4	BF592782	0.00543897	2.72437	4336.22	11813.4
1563209_a_at	C20orf133	BC035876	0.00543636	1.93643	257.108	497.87
203227_s_at	TSPAN31	NM_005981	0.00542887	1.8349	647.323	1187.77
212888_at	DICER1	BG109746	0.00542139	-1.46074	824.892	564.71
1554001_at	TRIM37	BC036012	0.00540961	5.22096	66.8077	348.8
225173_at	ARHGAP18	BE501862	0.00540407	3.73004	69.0769	257.66
206567_s_at	PHF20	NM_016436	0.0053922	1.42417	381.815	543.77
200741_s_at	RPS27	NM_001030	0.00539112	1.54788	2134.8	3304.41
230005_at	DKFZp313A2432	AI742358	0.00539017	1.94934	290.046	565.4
212664_at	TUBB4	AL567012	0.00537802	2.47857	114.877	284.73
224862_at	GNAQ	BF969428	0.00536875	1.80058	459.923	828.13
1556039_s_at		AW150212	0.00536712	1.76208	92.1692	162.41
204813_at	MAPK10	NM_002753	0.00536357	-1.5569	1098.47	705.55
242362_at	CUL3	AI797788	0.0053589	1.83356	107.392	196.91
244227_at	SYT6	AI863338	0.00535754	2.17509	186.277	405.17
225811_at		AI652868	0.0053541	-1.45143	1704.33	1174.24
218899_s_at	BAALC	NM_024812	0.00535104	-1.40163	2121.14	1513.34
227961_at	CTSB	AA130998	0.00534496	-1.6122	374.692	232.41
223187_s_at	ORMDL1	BC005200	0.00534464	-1.5256	418.869	274.56
200701_at	NPC2	NM_006432	0.00534156	-1.73094	391.677	226.28
229718_at		BF448287	0.00534071	1.70598	126.138	215.19
231848_x_at	ZNF207	AW192569	0.00533986	2.19323	116.431	255.36
202068_s_at	LDLR	NM_000527	0.00533898	-1.85825	349.815	188.25
209694_at	PTS	M97655	0.0053382	-1.76409	522.523	296.2
210418_s_at	IDH3B	AF023265	0.0053331	-2.66497	477.323	179.11
218768_at	NUP107	NM_020401	0.00533083	-1.70912	231.346	135.36
243963_at	SDCCAG8	AI473707	0.00532835	2.3946	141.431	338.67
223546_x_at	LUC7L	AY005111	0.00532759	-3.12866	778.223	248.74
227651_at	BTBD14B	AI498126	0.00532417	1.64742	167.177	275.41
233658_at		AK022413	0.00531917	2.36017	120.792	285.09
220956_s_at	EGLN2	NM_017555	0.00531355	-1.3351	314.123	235.28
211730_s_at	POLR2L	BC005903	0.00531236	-1.71495	673.392	392.66
202592_at	BLOC1S1	NM_001487	0.00531105	-1.43452	302.154	210.63
222371_at	PIAS1	AI732802	0.00530766	1.94892	139	270.9
209218_at	SQLE	AF098865	0.00530582	-2.68343	558.931	208.29
228355_s_at	mimitin	AI110585	0.00530236	1.6991	350.262	595.13
225407_at	MBP	N37023	0.00530075	-1.69965	312.685	183.97
229017_s_at	RIPK5	N31717	0.00529815	-1.50546	922.562	612.81
204102_s_at	EEF2	NM_001961	0.00528691	-1.86274	2260.52	1213.54
219469_at	DNCH2	NM_024606	0.00527382	-1.8734	200.585	107.07
201182_s_at	CHD4	AI761771	0.00526407	1.91031	98.5231	188.21
228285_at	TDRD9	AI989706	0.00525828	2.74081	484.123	1326.89
223164_at	CCM2	BC004903	0.00525521	-1.60541	373.146	232.43
239748_x_at	OCIAD1	H09533	0.00525367	3.01541	2028.36	6116.34
224740_at		BE613001	0.00525233	-1.54818	361.546	233.53
221270_s_at	QTRT1	NM_031209	0.00524894	-2.95506	163.031	55.17
206861_s_at	CGGBP1	NM_003663	0.00524609	1.72672	127.6	220.33
224151_s_at	AK3	AF183419	0.00524379	2.08258	120.038	249.99
204791_at	NR2C1	NM_003297	0.00523487	-1.65526	333.369	201.4
235205_at	LOC346887	BF109660	0.00522965	-1.69467	403.992	238.39
226085_at	CBX5	AA181060	0.00522742	2.35267	624.4	1469.01
214086_s_at	PARP2	AK001980	0.00522347	-1.85839	533.823	287.25
210882_s_at	TRO	U04811	0.00522282	-2.28449	258.285	113.06
1558854_a_at	FLJ40342	BG616498	0.00522077	2.30501	160.785	370.61
224129_s_at	LOC84661	AF226998	0.00521781	-2.03985	354.015	173.55
215228_at	NHLH2	AA166895	0.00521142	2.19841	704.246	1548.22
203720_s_at	ERCC1	NM_001983	0.00521073	-2.26556	155.938	68.83
225882_at	SLC35B4	AI948585	0.00520471	1.44	190.285	274.01
226009_at	RP11-529I10.4	AI129328	0.00520302	-1.61634	342.762	212.06
1554260_a_at	KIAA0826	BC021803	0.00520213	2.3278	69.6538	162.14
218163_at	MCTS1	NM_014060	0.00519369	-3.96837	714.823	180.13
212239_at	PIK3R1	AI680192	0.00518961	2.20303	688.723	1517.28
210214_s_at	BMPR2	U25110	0.00518456	1.66178	102.854	170.92
204729_s_at	STX1A	NM_004603	0.00518266	-1.71932	570.692	331.93
1560297_at	HM13	BG928538	0.00518082	2.67332	62.0538	165.89
211185_s_at	SF3B1	AF130099	0.00517903	-1.44454	2247.85	1556.1
200771_at	LAMC1	NM_002293	0.00515224	1.42197	307.208	436.84
201894_s_at	SSR1	NM_001920	0.0051456	-1.52832	243.354	159.23
236328_at	ZNF285	AW513227	0.00514489	-1.74854	436.331	249.54
224650_at	MAL2	AL117612	0.00513944	-1.84746	1041.62	563.81
1565823_at	39332	BF855173	0.0051362	2.7349	124.615	340.81
232125_at		AU147419	0.00513476	3.34841	97.4462	326.29
1560109_s_at	NYREN18	AA193477	0.00512835	7.59423	20.8	157.96
220946_s_at	HYPB	NM_014159	0.00512229	2.50674	65.6231	164.5
209915_s_at	NRXN1	AB035356	0.00512164	-1.70043	430.769	253.33
201077_s_at	NHP2L1	AF155235	0.00512058	-1.59615	811.085	508.15
235559_at	FLJ22374	AI539542	0.00511592	1.94393	92.2308	179.29
215089_s_at	RBM10	AW409974	0.00511572	-3.0968	511.685	165.23
212692_s_at	LRBA	W60686	0.0051119	-1.69541	290.746	171.49
234873_x_at	RPL7A ; LOC133748 ; LOC388474	AJ224080	0.00510744	-2.09761	2307.81	1100.21
212160_at	XPOT	AI984005	0.00510577	1.30137	1053.47	1370.95
212307_s_at	OGT	BF001665	0.00509835	-2.12508	229.785	108.13
219300_s_at	CNTNAP2	AB020675	0.00508677	3.21072	338.254	1086.04
214150_x_at	ATP6V0E	BE043477	0.00508609	1.35413	1457.37	1973.47
243792_x_at	PTPN13	AI281371	0.00508558	2.40732	111.015	267.25
241922_at	LMO4	R13594	0.00508359	2.95062	92.4923	272.91
225113_at	AGPS	BF688144	0.00508092	-1.97207	167.192	84.78
222826_at	PLDN	BC004819	0.0050791	-2.03972	174.6	85.6
223697_x_at	C9orf64	BC004407	0.00507238	2.55894	1070.43	2739.17
237828_at	KIAA1853	BF062141	0.00506835	2.49416	282.123	703.66
212326_at	VPS13D	AB007922	0.00506608	-1.47415	497.054	337.18
201192_s_at	PITPNA	NM_006224	0.00506535	-1.73491	229.892	132.51
232488_at	MGC15875	AK023470	0.00505682	3.12301	73.7846	230.43
225457_s_at	DKFZP564I1171	BF528646	0.00505184	1.43431	161.492	231.63
209276_s_at	GLRX	AF162769	0.00504664	-2.96228	301.531	101.79
203542_s_at	KLF9	AI690205	0.00503644	4.07337	264.469	1077.28
207585_s_at	RPL36AL	NM_001001	0.00503529	-2.41819	1374.21	568.28
205209_at	ACVR1B	BC000254	0.00503405	2.51878	109.215	275.09
200711_s_at	SKP1A	NM_003197	0.00502549	-1.40133	7399.32	5280.23
235640_at	C20orf116	AI763196	0.00502314	1.47434	166.746	245.84
203225_s_at	RFK	NM_018339	0.0050084	2.31513	411.9	953.6
228345_at	CHIC1	AI745136	0.00500537	-1.39087	1339.02	962.72
223882_at	DKFZP564D172	AL136630	0.00499513	2.36325	70.4538	166.5
230245_s_at	LOC283663	AI926479	0.00499164	2.20814	73.5462	162.4
213340_s_at	KIAA0495	AI073551	0.00499006	1.53565	184	282.56
231896_s_at	DENR	AF103800	0.00497927	-1.80742	473.254	261.84
232814_x_at	C14orf153	AK024310	0.00497754	1.95573	529.685	1035.92
207365_x_at	USP34	NM_014709	0.00497538	3.37496	757.523	2556.61
204234_s_at	ZNF195	AI476267	0.0049723	1.79917	182.785	328.86
1566039_a_at		AL832872	0.00495736	3.46455	48.8	169.07
217940_s_at	FLJ10769	NM_018210	0.00495672	-1.79226	1075.03	599.82
224730_at	WDR68	AW575465	0.00495035	1.85634	89.4231	166
238716_at		AL527331	0.0049496	2.76687	80.4231	222.52
238297_at	PHACTR1	AI884781	0.00494341	1.98134	776.7	1538.91
221796_at	NTRK2	AA707199	0.00493763	-2.35452	1847.35	784.6
201134_x_at	COX7C	NM_001867	0.00493227	-1.83552	3664.09	1996.21
238447_at	RBMS3	AA428240	0.00492979	2.74157	179.277	491.5
222207_x_at		AK024602	0.00492468	1.66629	464.877	774.62
239831_at	MGC5576	R19392	0.00492372	4.04671	88.6077	358.57
1552621_at	POLR2J2	BQ613856	0.00492066	2.70961	59.9385	162.41
208246_x_at	TK2	NM_017618	0.00491346	2.18724	1248.09	2729.88
216859_x_at		AL080112	0.00491113	1.92696	108.715	209.49
201001_s_at	UBE2V1 ; Kua-UEV	BG164064	0.00490705	1.64588	153.146	252.06
203246_s_at	TUSC4	NM_006545	0.00490188	-1.67783	333.1	198.53
218532_s_at	FLJ20152	NM_019000	0.00489944	-1.62094	977.246	602.89
240108_at	LOC148490	BE349858	0.00489819	2.05048	103.054	211.31
61874_at	C9orf7	AL042496	0.00489753	2.06079	121.215	249.8
36129_at	RUTBC1	AB007857	0.0048959	1.53385	2770.08	4248.89
210943_s_at	LYST	U84744	0.00489163	2.51238	148.362	372.74
231972_at		AK024681	0.00488544	-2.23513	348.323	155.84
208826_x_at	HINT1	U27143	0.00488473	-1.93801	2997.28	1546.58
1558093_s_at	MATR3	BI832461	0.00488406	5.76012	29.2615	168.55
221713_s_at	FLJ12748	BC006434	0.00488323	-1.50681	464.008	307.94
209586_s_at	PRUNE	AF123539	0.00486352	-1.59144	381.723	239.86
208822_s_at	DAP3	U18321	0.00486277	-1.50728	776.069	514.88
203575_at	CSNK2A2	NM_001896	0.00485795	-1.34909	300.023	222.39
201944_at	HEXB	NM_000521	0.00485444	-2.04492	579.715	283.49
234981_x_at	LOC134147	BE537881	0.00485365	2.82849	1958.44	5539.42
211256_x_at	BTN2A1	U90142	0.00485117	-2.31027	151.877	65.74
224736_at	CCAR1	BE617899	0.00484583	1.50305	1144.07	1719.59
239331_at		AW954199	0.00484178	1.92118	343.638	660.19
200738_s_at	PGK1	NM_000291	0.00484115	-2.4984	3198.02	1280.03
221155_x_at	MSCP	NM_018603	0.00483865	3.10361	118.723	368.47
202783_at	NNT	U40490	0.00483449	-2.15347	246.4	114.42
226786_at	RFX1	BF507952	0.00483273	2.80112	115.008	322.15
225945_at	ZNF655	BF219240	0.00482567	-1.42291	620.746	436.25
236610_at	PDE4D	AI082004	0.00482307	1.91323	268.869	514.41
235767_x_at	RNUXA	AI338514	0.00482233	1.758	481.023	845.64
200825_s_at	HYOU1	NM_006389	0.0048117	-1.40223	581.7	414.84
209944_at	ZNF410	BC000330	0.00480925	-1.40615	1225.72	871.68
227802_at		AI075999	0.00480567	1.94424	310.615	603.91
218165_at	C1orf149	NM_022756	0.00480062	-1.73137	623.831	360.31
220609_at	LOC202181	NM_024651	0.00479943	10.5866	167.338	1771.55
203050_at	TP53BP1	NM_005657	0.00479826	-1.4303	782.015	546.75
212308_at	CLASP2	AL137636	0.00479708	-1.62414	969.869	597.16
212284_x_at	TPT1	BG498776	0.00479605	-1.39165	14025.3	10078.2
228146_at	LOC339263	AU151865	0.00479068	-1.7567	360.177	205.03
217776_at	RDH11	AF167438	0.00478216	-1.58657	2413.72	1521.35
203215_s_at	MYO6	AA877789	0.00478151	1.74882	326.277	570.6
207026_s_at	ATP2B3	NM_021949	0.00477833	-2.3411	191.338	81.73
200639_s_at	YWHAZ	NM_003406	0.00476695	-1.70112	8084.95	4752.72
218968_s_at	ZFP64	NM_018197	0.00476658	1.8101	254.285	460.28
41512_at	BRAP	AL042733	0.00475762	1.51577	195.162	295.82
209313_at	XAB1	AB044661	0.00475198	-1.72727	290.285	168.06
228448_at	MAP6	AL134650	0.00475092	1.37443	398.077	547.13
227367_at	SLCO3A1	AW976431	0.0047484	1.53446	344.192	528.15
203651_at	ZFYVE16	NM_014733	0.0047473	-1.74698	921.669	527.58
229580_at		R71596	0.00474688	-2.01803	4667.28	2312.79
213295_at	CYLD	AA555096	0.00474632	-1.58733	1013.19	638.3
1554678_s_at	HNRPDL	AB066484	0.00474425	3.03173	168.854	511.92
232111_at		AU151635	0.00474289	-2.23994	409.215	182.69
238279_x_at	COL4A3BP	BF062155	0.00474054	2.19006	81.6462	178.81
218540_at	THTPA	NM_024328	0.00473579	1.76085	155.538	273.88
230873_at	TTLL3	AA534291	0.0047353	1.88467	125.062	235.7
224599_at	CGGBP1	BF979809	0.00473417	-1.46588	1466.63	1000.51
227126_at		AI857788	0.00472576	-2.53817	426.108	167.88
206860_s_at	FLJ20323	NM_019005	0.00472547	-1.81864	212.454	116.82
235017_s_at		BF697865	0.00472176	2.15476	1602.42	3452.83
206122_at	SOX15	NM_006942	0.00471335	2.20395	78.6769	173.4
233427_x_at		AK023870	0.0047125	2.92632	136.738	400.14
209024_s_at	SYNCRIP	AI472757	0.00471136	2.54103	241.831	614.5
229733_s_at	CBX6	N54506	0.00470483	-1.98229	1051.45	530.42
206542_s_at	SMARCA2	AV725365	0.00470183	-1.91408	672.054	351.11
233599_at	C9orf3	AK025151	0.00469792	1.95	153.538	299.4
214743_at	CUTL1	BE046521	0.00469721	2.21387	295.108	653.33
219631_at	LRP12	NM_024937	0.00469691	-1.83241	345.446	188.52
227418_at	KIAA1826	AI808746	0.00469479	-1.56841	431.454	275.09
236125_at	DKFZp586I1420	AA832073	0.00469295	2.32981	71.8385	167.37
230748_at	SLC16A6 ; LOC440459	AI873273	0.00467733	-2.3535	480.608	204.21
223472_at	WHSC1	AF071594	0.00467155	-1.45088	226.585	156.17
204905_s_at	EEF1E1	NM_004280	0.00466757	-1.89657	279.023	147.12
201373_at	PLEC1	NM_000445	0.00466402	1.68401	94.1385	158.53
202138_x_at	JTV1	NM_006303	0.00466065	-1.6268	298.469	183.47
201913_s_at	COASY	NM_025233	0.0046554	-1.26668	543.508	429.08
217586_x_at		N35922	0.00465103	2.56484	155.308	398.34
224586_x_at	SUB1	BE784583	0.00464819	-1.51036	2140.65	1417.31
208616_s_at	PTP4A2	U48297	0.00464793	1.56343	1694.12	2648.63
222514_at	RRAGC	AK023373	0.00464561	-1.36391	495.169	363.05
217838_s_at	EVL	NM_016337	0.00464351	-1.56254	1054.18	674.66
236037_at	LOC202451	AI800896	0.00463762	2.34198	104.254	244.16
217793_at	RAB11B	AL575337	0.00463466	3.29404	55.0692	181.4
214066_x_at	NPR2	AA565715	0.00463403	1.6582	117.838	195.4
224675_at	MESDC2	AK026606	0.00463128	-1.48716	749.754	504.15
217939_s_at	AFTIPHILIN	NM_017657	0.00462782	-1.59414	761.362	477.6
213390_at	C19orf7	AB028987	0.00462142	-1.34335	879.1	654.41
213318_s_at	BAT3	BG028844	0.00461784	-1.55725	401.662	257.93
204247_s_at	CDK5	NM_004935	0.00461525	-1.90682	481.931	252.74
39582_at	CYLD	AL050166	0.00461503	-1.48342	628.823	423.9
225916_at	ZNF131	AA789302	0.00461215	1.67997	120.377	202.23
213361_at	TDRD7	AW129593	0.00460762	-1.75075	241.515	137.95
210950_s_at	FDFT1	BC003573	0.00460296	-3.98532	698.985	175.39
212104_s_at	RBM9	N95026	0.0046022	1.50763	905.792	1365.6
215322_at		AL080190	0.0045987	2.64229	78.0308	206.18
220576_at	PGAP1	NM_024989	0.00459073	2.15572	233.323	502.98
210981_s_at	GRK6	AF040751	0.00458883	1.68772	112.838	190.44
221513_s_at	UTP14C ; UTP14A	BC001149	0.00458036	1.75522	136.331	239.29
213478_at	KIAA1026	AB028949	0.00456218	2.15786	447.138	964.86
213808_at	ADAM23	BE674466	0.00455487	-3.69565	871.692	235.87
54051_at	PKNOX1	H59033	0.00455246	1.73931	182.877	318.08
229463_at	NTRK2	R39159	0.00454968	2.17625	192.638	419.23
217733_s_at	TMSB10	NM_021103	0.00454764	-1.8021	9272.76	5145.53
231252_at	FLJ23861	AI680874	0.00454322	1.54547	234.285	362.08
224376_s_at	C20orf24	AF274948	0.00452695	-1.7595	438.538	249.24
1556682_s_at	AUTS2	AF086391	0.00452447	3.00829	66.8154	201
235167_at	DKFZp547E087	BE972419	0.00452086	2.45323	99.5462	244.21
235110_at	HRASLS3	BG539238	0.00451993	2.13736	143.869	307.5
226751_at	C2orf32	AW193693	0.00451252	-1.99654	3816.42	1911.51
212425_at	SCAMP1	AL049223	0.00450909	-1.3617	822.454	603.99
202795_x_at	TRIOBP	NM_007032	0.00450553	1.77318	118.792	210.64
222617_s_at	C10orf84	AI147026	0.00450522	2.44924	236.208	578.53
229951_x_at		H24473	0.00450411	1.67845	725.246	1217.29
222566_at	SUV420H1	AA056099	0.00450247	-1.52544	284.846	186.73
214678_x_at	ZFX	R51161	0.0045021	2.55175	89.9538	229.54
234103_at	SLICK	AU145191	0.00449698	3.06966	119.192	365.88
1555913_at	GON4	AK098734	0.00449637	1.68716	173.392	292.54
219108_x_at	DDX27	NM_017895	0.00449196	1.97458	636.977	1257.76
219090_at	SLC24A3	NM_020689	0.00448831	-2.23541	4095.62	1832.15
236966_at	ARMC8	BF942281	0.00448586	2.40712	300.4	723.1
223111_x_at	ARID4B	BF058966	0.00448481	1.99248	181.869	362.37
218871_x_at	GALNACT-2	NM_018590	0.00448358	2.01753	419.662	846.68
221636_s_at	MOSC2	AL136931	0.00448103	-1.52036	175.085	115.16
1566956_at	OR7E104P	AL137719	0.00448061	2.14452	188.462	404.16
242279_at	LOC283677	R11494	0.00447581	1.88495	92.9308	175.17
230355_at	LOC441220	BF445841	0.00447242	1.67248	109.615	183.33
218078_s_at	ZDHHC3	NM_016598	0.00446658	-1.63781	375.731	229.41
224057_s_at	THAP4	BC000767	0.0044657	-1.54038	544.8	353.68
1553274_a_at	C6orf151	NM_152551	0.00446324	3.51972	100.715	354.49
201437_s_at	EIF4E	NM_001968	0.0044622	1.68454	206.869	348.48
235861_at		BF511594	0.00445927	2.44353	69.6	170.07
220071_x_at	C15orf25	NM_018097	0.00445301	2.13772	854.031	1825.68
220526_s_at	MRPL20	NM_017971	0.00444855	-1.37319	2145.61	1562.5
218751_s_at	FBXW7	NM_018315	0.00444437	-1.99563	1007.09	504.65
34225_at	WHSC2	AF101434	0.00442744	1.7263	186.769	322.42
208693_s_at	GARS	D30658	0.00442181	-1.83978	1660.31	902.45
236290_at	DOK6	BE552411	0.00441558	1.93112	477.515	922.14
209165_at	AATF	AF083208	0.00440646	-1.6174	156.354	96.67
223553_s_at	DOK3	BC004564	0.00440625	2.37804	80.5538	191.56
1557133_at	LOC286411	AV753446	0.00440329	2.45913	111.454	274.08
228660_x_at	SEMA4F	AA523537	0.00440155	-1.55643	397.792	255.58
227562_at	MAP2K1IP1	AI335267	0.00439029	-1.6104	305.492	189.7
1554671_a_at	SRRM2	BC041155	0.00438783	3.15911	84.2231	266.07
238133_at		AW051597	0.00438363	2.13679	92.4846	197.62
209867_s_at	LPHN3	AF307080	0.00438216	-1.86985	755.831	404.22
232275_s_at	HS6ST3	AF339824	0.00437978	6.56793	47.1077	309.4
204540_at	EEF1A2	NM_001958	0.00437719	-2.2977	626.354	272.6
202854_at	HPRT1	NM_000194	0.00437153	-1.85744	2431.92	1309.28
212298_at	NRP1	BE620457	0.00437133	-2.69723	560.485	207.8
220940_at	KIAA1641	NM_025190	0.0043704	2.27073	2034.6	4620.02
201922_at	TINP1	NM_014886	0.00436718	-2.56295	1010.62	394.32
221750_at	HMGCS1	BG035985	0.00435819	-2.22117	1957.21	881.16
226139_at	DKFZp761B107	BE670598	0.0043468	1.68799	170.831	288.36
226399_at	FLJ14281	AL121021	0.00434485	-1.70984	729.554	426.68
216457_s_at	SF3A1	AK026080	0.00434374	1.50174	324.185	486.84
43544_at	THRAP5	AA314406	0.00433781	2.04336	314.223	642.07
227533_at	RALGPS2	AA732944	0.004336	-1.72855	515.592	298.28
217962_at	NOLA3	NM_018648	0.00433165	-1.54446	308.938	200.03
241769_at	ITGAV	AW962458	0.00432197	3.75859	60.1077	225.92
1558237_x_at		BC014318	0.00431841	2.71495	72.5538	196.98
202174_s_at	PCM1	NM_006197	0.00431763	-1.60211	457.354	285.47
219999_at	MAN2A2	NM_018621	0.00430124	1.58956	199.477	317.08
1558236_at		BC014318	0.00430094	2.06767	92.4231	191.1
230821_at	ZNF148	AW594167	0.00430023	-1.52302	443.885	291.45
209971_x_at	JTV1	AI928526	0.00429706	-1.76568	418.131	236.81
217724_at	SERBP1	AF131807	0.00429588	-1.57815	1502.89	952.31
31637_s_at	THRA ; NR1D1	X72631	0.0042894	3.37818	154.938	523.41
233970_s_at	CGI-09	AB032979	0.00428622	-1.65125	304.623	184.48
244377_at	SLC1A4	AA724708	0.00428562	2.13847	80.6231	172.41
234701_at	ANKRD11	AK025964	0.00428329	1.73248	147.777	256.02
209470_s_at	GPM6A	D49958	0.00428006	-1.71945	4297.43	2499.31
212162_at	KIDINS220	AK022873	0.00427746	1.76834	164.562	291
228793_at	JMJD1C	BF002296	0.00427641	1.785	369.446	659.46
53720_at	FLJ11286	AI862559	0.00427587	1.78508	278.554	497.24
201317_s_at	PSMA2	NM_002787	0.00427205	-2.20107	373.808	169.83
226010_at	SLC25A23	BG290819	0.00426405	1.84107	612.892	1128.38
209323_at	PRKRIR	AF081567	0.00426077	-1.57611	753.569	478.12
215127_s_at	RBMS1	AL517946	0.00426003	2.72977	244.054	666.21
200022_at	RPL18	NM_000979	0.00425033	-1.83396	2344.02	1278.12
214670_at	ZKSCAN1	AA653300	0.00423235	-1.6519	205.662	124.5
224517_at	MGC13098	BC006435	0.00423114	2.15535	117.846	254
229398_at	RAB18	AI769954	0.00423094	1.79218	89.5	160.4
201545_s_at	PABPN1	NM_004643	0.00422946	-1.966	422.808	215.06
222488_s_at	DCTN4	BE218028	0.00422787	-1.56966	1101.37	701.66
212360_at	AMPD2	AI916249	0.00422484	1.42539	840.738	1198.38
222621_at	DNAJC1	BF591419	0.00422298	1.45704	152.508	222.21
218886_at	PAK1IP1	NM_017906	0.00422104	1.96818	181.492	357.21
241871_at	CAMK4	AL529104	0.00422077	2.03202	194.885	396.01
215206_at	EXT1	AK025143	0.00421906	2.30468	107.138	246.92
202166_s_at	PPP1R2	NM_006241	0.00421704	-1.91027	185.315	97.01
204190_at	C13orf22	NM_005800	0.00421676	-1.62528	240.2	147.79
201662_s_at	ACSL3	D89053	0.00421404	-1.92705	757.831	393.26
1555363_s_at	MGC39821	BC034236	0.00421285	1.97943	197.738	391.41
225489_at	TMEM18	AI720705	0.00421206	-1.66852	315.785	189.26
1553984_s_at	DTYMK	AF258562	0.00420992	1.5088	150.046	226.39
222978_at	SURF4	AK026646	0.00419968	-1.58207	530.846	335.54
235916_at	YPEL4	BE673815	0.0041944	-1.66235	544.369	327.47
242694_at	IQSEC3	AI554616	0.00418825	2.58502	100.123	258.82
232392_at	SFRS3	BE927772	0.00418643	-2.65099	262.554	99.04
203455_s_at	SAT	NM_002970	0.00418505	1.60761	2199.29	3535.6
239038_at	gm117	AW015063	0.00418239	-1.77993	212.523	119.4
202799_at	CLPP	NM_006012	0.00417928	-2.05769	182.723	88.8
208669_s_at	CRI1	AF109873	0.00417161	-2.51622	539.754	214.51
201528_at	RPA1	BG398414	0.00416621	-1.87618	718.785	383.11
224765_at	LOC339287	AA001203	0.00415841	-1.34679	927.523	688.69
206051_at	ELAVL4	NM_021952	0.00415606	-1.59606	1331.16	834.03
231011_at	FLJ10378	AI339785	0.0041541	3.08271	69.6077	214.58
232439_at		AU145981	0.00415077	2.62857	142.462	374.47
215557_at	SCD4	AU144900	0.00414947	1.80463	94.5846	170.69
224523_s_at	MGC4308	BC006475	0.00414616	-2.15655	446.492	207.04
237168_at	UTP14C	AA708016	0.00414398	1.68643	125.354	211.4
201549_x_at	JARID1B	NM_006618	0.00414148	-1.62359	357.238	220.03
214295_at	KIAA0485	AW129056	0.00413932	2.28615	324.423	741.68
201561_s_at	CLSTN1	NM_014944	0.00413488	-1.24979	3213.11	2570.92
204081_at	NRGN	NM_006176	0.00413139	-2.61835	1263.8	482.67
221712_s_at	WDR74	BC006351	0.00413052	-1.76614	157.292	89.06
225508_at	KIAA1468	BF055274	0.00413023	-1.49227	332.223	222.63
213776_at	LOC157562	AA583336	0.00412969	-1.74659	486.077	278.3
209715_at	CBX5	L07515	0.00412801	2.6565	151.138	401.5
201050_at	PLD3	NM_012268	0.0041248	-1.88376	595.477	316.11
202492_at	ABCB6 ; ATG9A	NM_024085	0.0041178	-1.39992	350.331	250.25
208736_at	ARPC3	AF004561	0.004115	-2.27467	746.615	328.23
221486_at	ENSA	AF067170	0.00411159	-2.10719	949.354	450.53
242372_s_at	DKFZp761N1114	AL542291	0.00411139	-2.16764	321.092	148.13
209164_s_at	CYB561	BC002976	0.00410392	1.87194	209.131	391.48
224250_s_at	SECISBP2	BC001189	0.00409733	1.68859	260.354	439.63
219356_s_at	CHMP5	NM_016410	0.00409713	-2.12191	426.1	200.81
205474_at	CRLF3	NM_015986	0.00409469	1.87886	158.069	296.99
1557915_s_at	GSTO1	U56250	0.00409413	-1.96444	355.485	180.96
200651_at	GNB2L1	NM_006098	0.00409003	-1.83114	641.631	350.4
222862_s_at	AK5	BG169832	0.00408904	-2.20957	882.346	399.33
206689_x_at	HTATIP	NM_006388	0.00408635	-1.65892	175.115	105.56
1560500_at		BC039395	0.00408199	1.72442	407.262	702.29
224481_s_at	HECTD1	BC006237	0.00407632	-1.55302	1431.9	922.01
228010_at	PPP2R2C	AI669212	0.00407604	-1.62602	4421.76	2719.37
229187_at	ZNF542	AI026708	0.00407587	3.79794	61.7308	234.45
229366_at	CRBN	BG149765	0.00407302	-1.64906	592.492	359.29
1554089_s_at	SBDS ; SBDSP	BC010183	0.0040697	2.22204	217.085	482.37
212199_at	MRFAP1L1	AL566962	0.00406859	-1.8387	721.1	392.18
209780_at	PHTF2	AL136883	0.00406492	1.40961	464.023	654.09
229878_at	KIAA1731	AI627965	0.00405011	2.42575	188.977	458.41
209899_s_at	SIAHBP1	AF217197	0.00404964	-1.32876	674.4	507.54
211502_s_at	PFTK1	AF119833	0.00404173	1.63738	190.023	311.14
235721_at	DTX3	N62126	0.0040414	1.50621	737.362	1110.62
203375_s_at	TPP2	NM_003291	0.0040395	-1.47591	304.185	206.1
225205_at	KIF3B	AI819734	0.00403903	-1.59385	1246.66	782.17
218431_at	C14orf133	NM_022067	0.0040251	-1.5045	479.408	318.65
201672_s_at	USP14	NM_005151	0.00402217	-1.50465	1393.53	926.15
214432_at	ATP1A3	NM_000703	0.00402109	-2.08748	221.962	106.33
1553797_a_at	FLJ30594	NM_153011	0.00401594	2.35781	310.915	733.08
227005_at	RPP14	BF439230	0.00400198	1.50802	187.292	282.44
242736_at	SORBS1	AI377221	0.00400176	2.22649	350.062	779.41
231897_at	LTB4DH	AL135787	0.0039957	-2.39205	573.9	239.92
1564069_at		AK093987	0.00398638	2.05933	89.2231	183.74
201556_s_at	VAMP2	BC002737	0.00398239	2.62793	68.7462	180.66
1559060_a_at	KIAA1961	BF677986	0.00398208	2.55222	65.0923	166.13
213040_s_at	NPTXR	AL008583	0.00397979	-1.86189	1830.83	983.32
AFFX-M27830_M_at	LOC440118	AFFX-M27830_M	0.00397898	1.9178	1081.11	2073.35
238824_at		BF844863	0.00397242	1.61414	190.9	308.14
202909_at	EPM2AIP1	NM_014805	0.003968	1.37024	737.869	1011.06
208475_at	FRMD4A	NM_018027	0.00396646	2.52995	114.915	290.73
237719_x_at	R7BP	H05023	0.0039663	3.39318	554.815	1882.59
1562235_s_at	PBX1	AL832146	0.00396414	2.14378	120.446	258.21
202417_at	KEAP1	NM_012289	0.0039597	-1.4445	331.108	229.22
225940_at	EIF4E3	BE465037	0.00395723	-1.61343	320.154	198.43
209452_s_at	VTI1B	AF035824	0.00395458	-1.87922	769.877	409.68
209407_s_at	DEAF1	AF068892	0.00395222	-1.93131	211.131	109.32
213930_at		N51708	0.00395138	1.74774	239.762	419.04
209786_at	HMGN4	BC001282	0.00394646	-1.92135	343	178.52
223462_at	MGC4618	BC005158	0.00392895	1.78197	86.5615	154.25
202281_at	GAK	NM_005255	0.00392651	-1.61903	452.585	279.54
239995_at	LOC284409	AI692774	0.00391583	1.61678	182.146	294.49
201472_at	VBP1	NM_003372	0.00391246	-1.81356	1864.23	1027.94
1560271_at	PTBP2	BC030757	0.00390406	1.78134	89.6462	159.69
244697_at	ZBTB16	AI833064	0.00389622	2.15408	167.115	359.98
202802_at	DHPS	NM_001930	0.00389372	-1.86116	172.715	92.8
227682_at		BE645154	0.00388791	2.04182	107.708	219.92
225215_s_at	MTRF1L ; LOC285442	BF665339	0.00387863	-1.58288	445.738	281.6
226580_at	BRMS1L	AA779684	0.00386687	-1.83159	753.169	411.21
229582_at	C18orf37	AI758919	0.00386377	-1.71294	313.638	183.1
219392_x_at	FLJ11029	NM_018304	0.00386282	2.46883	981.408	2422.93
202255_s_at	SIPA1L1	NM_015556	0.00386087	1.53916	257.154	395.8
234166_at		AK026293	0.00385593	1.94974	95.2538	185.72
212164_at	C1orf37	AL522296	0.0038549	-1.91013	232.138	121.53
214170_x_at	FH	AA669797	0.00385443	-2.04088	1255.06	614.96
201465_s_at	JUN	BC002646	0.00384962	4.52549	181.938	823.36
236855_at	C10orf85	R43204	0.00384944	2.83725	196.038	556.21
201586_s_at	SFPQ	NM_005066	0.0038456	-1.73658	377.915	217.62
203502_at	BPGM	NM_001724	0.0038424	-1.74641	247.623	141.79
216977_x_at	SNRPA1	AJ130972	0.00383717	-3.16804	214.762	67.79
203485_at	RTN1	NM_021136	0.00383673	1.84864	16960.9	31354.5
218623_at	HMP19	NM_015980	0.00383648	-1.83136	2811.14	1535
230508_at	DKK3	AL569601	0.00383578	-1.85895	373.946	201.16
201511_at	AAMP	NM_001087	0.00383428	-1.57797	190.477	120.71
201807_at	VPS26A	NM_004896	0.00382747	-1.45766	2207.3	1514.28
215529_x_at	C21orf106	AI590053	0.00382638	1.95131	311.892	608.6
233049_x_at	STUB1	AF217968	0.0038244	-1.37893	1183.25	858.09
209505_at	NR2F1	AI951185	0.00382394	1.69494	654.638	1109.57
206275_s_at	MICAL2	NM_014632	0.00381786	-1.67511	404.523	241.49
223672_at	SGIP1	AL136561	0.00381222	-2.23014	1018.46	456.68
226680_at	ZNFN1A5	BF056303	0.00381123	1.60642	271.915	436.81
212399_s_at	VGLL4	D50911	0.00379717	-1.55434	644.754	414.81
1552347_at	CRYZL1	NM_145311	0.00379626	1.68223	93.3462	157.03
205550_s_at	BRE	NM_004899	0.00378897	-1.42606	512.585	359.44
242264_at		AI973099	0.00378827	2.02341	75.6692	153.11
217963_s_at	NGFRAP1	NM_014380	0.00378337	-1.70427	20170.8	11835.5
1556627_at	DRP2	AI369362	0.00377888	-2.10865	154.838	73.43
235122_at		AI800713	0.00377044	1.99656	446.392	891.25
201844_s_at	RYBP	W84482	0.00376231	1.75828	427.577	751.8
223109_at	TRUB2	BC001457	0.00375112	-1.96901	354.5	180.04
201385_at	DHX15	NM_001358	0.0037504	-1.64577	2454.69	1491.52
217299_s_at	NBN	AK001017	0.00374895	4.21919	52.9462	223.39
205809_s_at	WASL	BE504979	0.00374635	5.87338	368.962	2167.05
222585_x_at	LOC51315	BE326678	0.00374121	1.7878	88.1308	157.56
235308_at	ZBTB20	AW499525	0.00374029	1.84983	2676.14	4950.41
228204_at	PSMB4	AA630330	0.00373741	-4.4096	696.762	158.01
201251_at	PKM2	NM_002654	0.00372922	-2.08955	257.746	123.35
226507_at	PAK1	AU154408	0.00371616	-1.78619	1959.39	1096.97
229254_at	DKFZp761N1114	BE550027	0.00371564	-1.42824	4402.6	3082.54
235133_at	ZDHHC14	AI807143	0.00371046	1.77056	284.892	504.42
52731_at	FLJ20294	AI359466	0.00370951	1.47409	320.985	473.16
213638_at	PHACTR1	AW054711	0.00370758	1.98434	170.338	338.01
203255_at	FBXO11	NM_018693	0.00370677	1.58298	655.215	1037.19
237187_at		AW665665	0.00370447	1.75816	199.777	351.24
209175_at	SEC23IP	AK001135	0.0036995	-1.77114	241.531	136.37
209157_at	DNAJA2	AF011793	0.0036984	-2.46846	362.123	146.7
203450_at	PGEA1	NM_015373	0.00368995	-1.65699	385.946	232.92
202708_s_at	HIST2H2BE	NM_003528	0.0036896	-1.90623	241.538	126.71
222183_x_at	MBD3 ; FLJ25976	AL390153	0.00367834	1.93866	144.662	280.45
202307_s_at	TAP1	NM_000593	0.00367359	1.4093	149.677	210.94
228567_at		BG109230	0.00367333	-1.37224	372.769	271.65
220905_at		NM_025007	0.0036724	2.31457	115.754	267.92
218460_at	FLJ20397	NM_017802	0.00367057	1.71996	229.569	394.85
211034_s_at	FLJ30092	BC006270	0.00366973	-1.31575	2330.65	1771.35
203269_at	NSMAF	NM_003580	0.00366535	-1.62079	1032.75	637.19
230734_x_at	STRN	AI279536	0.00366053	1.75575	460.623	808.74
1556151_at	CDA08	AI077660	0.00365718	2.06303	1335.62	2755.42
202780_at	OXCT1	NM_000436	0.00363938	-2.26655	1062.06	468.58
225065_x_at	MGC40157	AI826279	0.00363922	-3.85355	476.838	123.74
201365_at	OAZ2	NM_002537	0.00363678	-1.61616	579.508	358.57
227566_at	HNT	AW085558	0.00363549	1.47789	1016.12	1501.71
202194_at	TMED5	AL117354	0.00362959	-1.51979	572.931	376.98
231871_at	ITR	AU160685	0.00362671	1.62065	149.508	242.3
226390_at	STARD4	AA628398	0.0036265	-1.62184	410.292	252.98
209332_s_at	MAX	BC003525	0.00362473	1.34974	1348.39	1819.98
226989_at	RGMB	BE855765	0.00362413	-1.88548	623.038	330.44
224865_at	MLSTD2	N63551	0.00361912	-1.51369	454	299.93
212739_s_at	NME4	AL523860	0.00360716	1.71156	200.069	342.43
208787_at	MRPL3	BC003375	0.00359996	-1.87467	1236.44	659.55
231109_at	CUGBP2	R44974	0.00359693	4.16094	182.646	759.98
203956_at	MORC2	NM_014941	0.00358905	1.72437	812.185	1400.51
213500_at	COPB2	AI307760	0.0035825	-1.78567	362.669	203.1
226970_at	FBXO33	AI690694	0.00357811	1.56471	566.015	885.65
225586_at	C9orf112	BF222775	0.00356839	-2.07572	194.515	93.71
233056_x_at	DLGAP4	AK024674	0.00356667	2.64753	320.631	848.88
218442_at	TTC4	NM_004623	0.00355831	-1.58981	198.169	124.65
1554771_at		BC008846	0.0035565	1.8629	287.069	534.78
229519_at	FXR1	H48840	0.00355583	1.76406	372.992	657.98
218226_s_at	NDUFB4	NM_004547	0.00355426	-2.18488	1275.6	583.83
1568702_a_at	WDR71	AI131457	0.00355323	2.92781	88.1615	258.12
240145_at		AW628059	0.00355252	2.32004	91.1923	211.57
217942_at	MRPS35	NM_021821	0.00355076	-1.45792	654.677	449.05
200602_at	APP	NM_000484	0.00354924	2.1367	5968.69	12753.3
1564637_a_at	FLJ38426	BC035600	0.00354728	3.74657	152.838	572.62
200709_at	FKBP1A	NM_000801	0.00354672	-2.19905	1737.69	790.2
243598_at	GPD2	AI393727	0.00354561	2.10226	92.9	195.3
233017_x_at	MAPKBP1	AK022388	0.00354543	3.04012	137.462	417.9
213386_at	C9orf125	AV726900	0.00354246	-2.2752	1730.63	760.65
220990_s_at	TMEM49 ; MIRN21	NM_030938	0.00353655	-1.83811	531.931	289.39
239121_at	PTK2	AI247478	0.00353538	2.51036	106.2	266.6
212213_x_at	OPA1	AB011139	0.0035316	-1.70563	1481.14	868.38
218846_at	CRSP3	NM_004830	0.00353101	1.47017	318.031	467.56
220143_x_at	LUC7L	NM_018032	0.0035303	-3.24559	809.969	249.56
213739_at		AL049387	0.00352772	-1.70959	157.692	92.24
201054_at	HNRPA0	BE966599	0.00352335	-1.59032	1815.11	1141.35
213185_at	KIAA0556	AI758896	0.00352175	1.7731	255.738	453.45
219116_s_at	DCUN1D2	NM_018185	0.00352158	-1.98368	151.077	76.16
236836_at	TBCA	BE503070	0.00351983	2.33705	94.2	220.15
230739_at		AI192379	0.00351105	1.71179	138.154	236.49
233321_x_at	LOC90834	BC001742	0.0035054	2.44601	69.0308	168.85
203349_s_at	ETV5	NM_004454	0.00350515	-1.65908	720.354	434.19
212118_at	RFP	AL523814	0.00350234	-1.34993	389.792	288.75
233914_s_at	SBF2	AK022478	0.00349568	1.6856	108.169	182.33
226907_at	PPP1R14C	N32557	0.00348729	-2.03957	222.762	109.22
202949_s_at	FHL2	NM_001450	0.00348331	-1.96133	422.215	215.27
212561_at	RAB6IP1	AA349595	0.00348266	-1.50137	613.7	408.76
222789_at	RSBN1	R45958	0.00348213	1.81613	185.477	336.85
234199_at	SLC24A3	AK025286	0.00348158	2.05235	129.846	266.49
222691_at	SLC35B3	AL355815	0.00348135	-1.50587	497.569	330.42
202536_at	CHMP2B	AK002165	0.00347771	-1.65811	641.438	386.85
226363_at	ABCC5	BE550362	0.00347398	-2.10431	1364.25	648.31
212828_at	SYNJ2	AA191573	0.00347099	-1.73634	826.5	476
223088_x_at	ECHDC1	BC003549	0.00346897	-2.07823	211.377	101.71
203016_s_at	SSX2IP	AK001710	0.0034619	2.27985	707.3	1612.54
200001_at	CAPNS1	NM_001749	0.00345895	-2.08904	583.469	279.3
217848_s_at	PPA1	NM_021129	0.00345341	-2.23133	2423.07	1085.93
204011_at	SPRY2	NM_005842	0.00344649	-1.67871	887.954	528.95
209001_s_at	ANAPC13	BC005398	0.00344436	-1.7856	2031.33	1137.62
204706_at	INPP5E	NM_019892	0.00344388	1.72851	228.185	394.42
219020_at	HS1BP3	NM_022460	0.00344077	1.76615	100.054	176.71
233559_s_at	WDFY1	AK023415	0.0034369	2.88266	57.1	164.6
202277_at	SPTLC1	AL568804	0.00343444	-1.3602	1437.77	1057.03
233216_at	ZDHHC21	AV741116	0.00342869	4.7984	35.0846	168.35
200831_s_at	SCD	AA678241	0.00342606	2.21126	93.5846	206.94
1555579_s_at	PTPRM	BC029442	0.00342377	-1.49189	1134.21	760.25
225930_at	NKIRAS1	AI970120	0.00342198	-1.67564	843.485	503.38
212706_at	RASA4 ; FLJ21767	AB011110	0.00342158	2.26138	108.677	245.76
244610_x_at	UBE2E2	AA572726	0.00341977	2.7127	194.862	528.6
200031_s_at	RPS11	NM_001015	0.00341897	-1.74681	5743.53	3288.02
205113_at	NEF3	NM_005382	0.0034154	-2.03797	9558.66	4690.28
1556183_at		AK097649	0.00341225	-2.42385	203.215	83.84
227447_at	SKIV2L2	AA525163	0.00341043	-1.41598	391.362	276.39
220980_s_at	ADPGK	NM_031284	0.00340301	-1.31675	322.815	245.16
240602_at	HBS1L	AI801875	0.00339795	3.58176	61.7154	221.05
238530_at	NNT	BF695396	0.00339546	1.98363	116.423	230.94
203094_at	MAD2L1BP	NM_014628	0.00339376	-1.926	177.5	92.16
243357_at	NEGR1	AA115106	0.00338474	1.84205	415.346	765.09
218057_x_at	COX4NB	NM_006067	0.00338119	-1.46285	362.246	247.63
44822_s_at	KIAA1193	AW003889	0.00337818	2.3597	110.238	260.13
222047_s_at	ARS2	AI523895	0.0033749	1.45513	1011.78	1472.28
203430_at	HEBP2	NM_014320	0.00336216	-1.86138	217.354	116.77
208881_x_at	IDI1	BC005247	0.00336105	-1.8997	1064.15	560.17
225904_at	C1orf96	N64686	0.00335785	-1.4076	2502.93	1778.16
208336_s_at	GPSN2	NM_004868	0.00335365	-1.6413	386.215	235.31
231107_at	RSU1	AI492822	0.00334436	2.18537	71.4846	156.22
209711_at	SLC35D1	N80922	0.00334397	1.71537	223.823	383.94
226528_at	MTX3	AI743044	0.0033437	-1.6488	793.585	481.31
205373_at	CTNNA2	NM_004389	0.0033257	-1.83285	932.354	508.69
226912_at	ZDHHC23	AW003367	0.0033225	-2.31934	548.223	236.37
227479_at	KIAA1244	AV712413	0.00332234	-1.45819	390.4	267.73
210933_s_at	FSCN1	BC004908	0.00332075	2.18836	191.938	420.03
229663_at	LONPL	AW574915	0.00331696	-1.47528	327.615	222.07
208833_s_at	ATXN10	AF119662	0.00331399	-2.41463	2295.49	950.66
207830_s_at	PPP1R8	NM_002713	0.003312	-1.97777	305.823	154.63
222400_s_at	MTCBP-1	BC001467	0.00331076	-1.61289	433.415	268.72
81811_at		AI744451	0.00331016	2.00393	176.792	354.28
204030_s_at	SCHIP1	NM_014575	0.00330541	-1.57764	4197.75	2660.77
239082_at		BF437161	0.00330272	2.03341	843.831	1715.85
217808_s_at	MAPKAP1	NM_024117	0.00330176	-1.75943	153.123	87.03
239175_at	AFTIPHILIN	AW203986	0.00329885	2.24808	67.8846	152.61
227448_at	FLJ10154	AL045916	0.00329642	-1.86603	854.754	458.06
201446_s_at	TIA1	BF692742	0.00329396	2.57041	222.038	570.73
237868_x_at		AI791828	0.00329135	2.75696	209.677	578.07
218224_at	PNMA1	NM_006029	0.00328842	-1.71505	2520.13	1469.42
226003_at	KIF21A	AB051495	0.00328545	-1.42645	2745.45	1924.67
240159_at	SLC15A2	AA836116	0.00328286	3.12281	80.5462	251.53
225733_at	B3GALT6	AI890557	0.0032823	-1.65389	302.646	182.99
201941_at	CPD	BE349147	0.00328188	-1.68258	562.738	334.45
227882_at	FKRP	AW291054	0.00327329	-1.86585	207.277	111.09
218906_x_at	KLC2	NM_022822	0.00327158	1.76955	261.146	462.11
201403_s_at	MGST3	NM_004528	0.0032714	-2.10827	975.6	462.75
221582_at	HIST3H2A	BC001193	0.0032666	1.48159	272.538	403.79
202753_at	PSMD6	NM_014814	0.00326626	-2.23865	798.346	356.62
229793_at	ACF	AI656964	0.0032642	-1.69993	215.823	126.96
223145_s_at	C6orf166	BC000764	0.00326364	-1.97779	239.015	120.85
200718_s_at	SKP1A	AA927664	0.0032603	-1.63754	10794.4	6591.83
239476_at	PIK3R1	AW152166	0.00325961	2.1093	106.746	225.16
217755_at	HN1	NM_016185	0.00325915	-2.29962	181.946	79.12
1557143_at	CSMD2	AB067471	0.00325734	2.28638	423.315	967.86
240592_at	MLR1	AI939336	0.00325607	2.13383	209.215	446.43
204300_at	PET112L	NM_004564	0.00325521	-2.38773	226.954	95.05
236302_at	PPM1E	R40892	0.00325241	-1.87124	8126.05	4342.6
226485_at	FLJ20674	BG547864	0.00325194	2.62876	77.5462	203.85
227465_at	KIAA0892	AL514301	0.00324725	1.58707	498.654	791.4
224957_at	LOC497661	AL572206	0.00324395	-2.0276	805.523	397.28
222667_s_at	ASH1L	AI806500	0.00324342	2.43762	869.131	2118.61
213936_x_at	SFTPB	AW276646	0.00323742	1.93914	135.792	263.32
221505_at	ANP32E	AW612574	0.00322953	-1.47544	1576.74	1068.66
201484_at	SUPT4H1	NM_003168	0.00322719	-1.77361	266.892	150.48
212514_x_at	DDX3X	R60068	0.00322292	1.52777	107.477	164.2
219281_at	MSRA	NM_012331	0.00322148	-1.58652	873.492	550.57
233841_s_at	SDS3	AK026749	0.00322018	-1.7275	181.008	104.78
244648_at	FLJ10996	AA007283	0.00321877	1.74713	227.362	397.23
204216_s_at	FLJ11806	NM_024824	0.00321649	-1.7327	286.762	165.5
203031_s_at	UROS	NM_000375	0.00321181	-1.96369	551.523	280.86
201088_at	KPNA2	NM_002266	0.00321066	1.52774	2001.51	3057.78
227705_at	TCEAL7	BF591534	0.00320928	-2.38828	1295.81	542.57
239031_at	SSTR2	BE618532	0.00320683	2.01527	100.885	203.31
213567_at		BF431965	0.00320384	-1.54824	383.762	247.87
230790_x_at	CHES1	AI589978	0.00320136	2.913	65.4	190.51
241500_at		AI374911	0.00319581	1.63726	560.131	917.08
204387_x_at	MRP63	NM_024026	0.00319476	2.05966	602.162	1240.25
227632_at	KIAA1171	N74056	0.00319456	1.67747	174.131	292.1
201975_at	RSN	NM_002956	0.00319382	1.37572	1204.24	1656.7
236571_at	SLC2A3	AW197431	0.00319342	2.61251	66.3385	173.31
1568603_at	CADPS	AI912173	0.00319145	-2.23866	329.015	146.97
215541_s_at	DIAPH1	AK023345	0.00319086	2.20452	89.6385	197.61
211952_at	RANBP5	AF339834	0.00318309	-1.36674	340.454	249.1
224284_x_at	LOC441446	AF338193	0.00318082	1.84772	505.715	934.42
243003_at	MLLT10	AV702197	0.00318069	1.68228	381.085	641.09
203192_at	ABCB6	NM_005689	0.00318028	-2.16996	401.638	185.09
204208_at	RNGTT	NM_003800	0.00317696	-1.6956	218.546	128.89
203752_s_at	JUND	NM_005354	0.0031756	2.54672	1564.43	3984.17
1555935_s_at	HUNK	T58129	0.00317508	-1.86992	249.615	133.49
222825_at	OTUD6B	BF435752	0.00317308	1.60854	208.954	336.11
46665_at	SEMA4C	AI949392	0.00316996	2.23472	554.446	1239.03
58900_at	LOC222070	AW025284	0.00316965	2.04468	340.238	695.68
225121_at	FLJ11046	AK001750	0.00316497	-1.5621	268.946	172.17
203135_at	TBP	NM_003194	0.0031613	-1.47222	335.446	227.85
212686_at	PPM1H	AB032983	0.00315953	-1.63061	708.615	434.57
204381_at	LRP3	NM_002333	0.00315517	1.85068	189.746	351.16
215344_at		AL137325	0.00315359	3.37054	74.6615	251.65
229724_at	GABRB3	AI693153	0.00315134	1.71285	1592.73	2728.11
204953_at	SNAP91	NM_014841	0.0031459	-1.95443	4911.35	2512.93
242835_s_at		AW772084	0.00314224	6.28475	170.638	1072.42
226361_at	TMEM42	BF056095	0.00313862	-1.35529	390.162	287.88
239346_at		AI097560	0.00313475	1.99213	130.423	259.82
243_g_at	MAP4	M64571	0.00313414	2.15434	351.3	756.82
225152_at	ZNF622	BF940944	0.00313269	-2.35714	347.608	147.47
227909_at	MGC39606	AI742434	0.00313214	1.74034	5763.25	10030
209076_s_at	WDR45L	BC000974	0.00312066	-1.42327	1161.66	816.19
228619_x_at	TIPRL	AI694231	0.00311886	-1.636	440.477	269.24
235120_at	SEC22L3	W52819	0.00311568	3.2428	54.1692	175.66
204019_s_at	SH3YL1	NM_015677	0.00310684	-1.52051	1079.5	709.96
203405_at	DSCR2	NM_003720	0.00310451	-2.35297	320.592	136.25
223516_s_at	C6orf49	AF216754	0.003102	-1.50749	486.285	322.58
217927_at	SPCS1	NM_014041	0.00310105	-1.78757	1725.86	965.48
200604_s_at	PRKAR1A	M18468	0.00309972	-2.16412	254.154	117.44
204466_s_at	SNCA	BG260394	0.00309873	-3.31167	2749.88	830.36
210871_x_at	SSX2IP	AL133046	0.00309511	-1.49839	1150.69	767.95
205708_s_at	TRPM2	AI051254	0.00309401	-1.71426	164.946	96.22
217716_s_at	SEC61A1	NM_013336	0.00309133	-2.16693	335.723	154.93
1568955_at		BE877775	0.00308865	3.19491	213.577	682.36
212482_at	FLJ13910	BF671894	0.00308293	-1.62534	449	276.25
212076_at	MLL	AI701430	0.00308265	1.87546	155.685	291.98
227690_at	GABRB3	BE502537	0.00308217	-1.64836	2581.61	1566.17
224110_at	ABCA5	AF132201	0.00308023	3.20762	46.9538	150.61
217653_x_at		AW150065	0.00307699	2.4415	127	310.07
217792_at	SNX5	NM_014426	0.00307642	-1.44723	273.815	189.2
241775_at	SCFD1	AW298119	0.00307622	1.73773	136.454	237.12
212690_at	DDHD2	AB018268	0.00307576	-1.56171	2562.72	1640.97
238761_at	MED28	BE645241	0.00307007	4.92907	46.8385	230.87
210589_s_at	GBA ; GBAP	D13287	0.00306819	-1.68386	533.346	316.74
204586_at	BSN	NM_003458	0.00306507	-1.93462	746.146	385.68
212457_at	TFE3	AL161985	0.00306354	1.56377	489.446	765.38
211069_s_at	SUMO1	BC006462	0.0030633	-1.49375	2192.38	1467.7
223524_s_at	MGC3040	BC000568	0.00306255	1.87968	181.962	342.03
213883_s_at	TM2D1	AA012917	0.00306225	1.48125	1171.34	1735.05
225961_at	KLHDC5	AI334297	0.00306141	1.43148	536.431	767.89
201273_s_at	SRP9	NM_003133	0.00305839	-1.81129	1598.06	882.28
219483_s_at	PORCN	NM_022825	0.00305394	-1.56083	250.715	160.63
1561642_at	PHACTR1	AF085859	0.00304372	2.95424	359.785	1062.89
225525_at	KIAA1671	AB051458	0.00304041	-1.45983	1550.6	1062.18
202055_at	KPNA1	AA652173	0.00303979	-1.56446	382.777	244.67
222656_at	UBE2W	AI625741	0.00303782	1.50183	417.285	626.69
226206_at	MAFK	BG231691	0.00303695	2.33014	139.923	326.04
238466_at		R43486	0.00303642	-2.24247	384.023	171.25
213269_at	ZNF248	N21541	0.00302895	-2.05381	931.815	453.7
221580_s_at	MGC5306	BC001972	0.00301961	-1.57594	525.354	333.36
213552_at	GLCE	W87398	0.00301908	-1.97299	187.769	95.17
217225_x_at	NOMO2	AL512687	0.00301862	-1.28763	4470.9	3472.2
201919_at	FLJ10618	AL049246	0.00301013	-1.54311	1004.13	650.72
200032_s_at	RPL9	NM_000661	0.00300355	-1.93731	5736.38	2961
212474_at	KIAA0241	D87682	0.00300114	-1.63741	1246.58	761.31
216959_x_at	NRCAM	U55258	0.00299653	2.83152	99.7308	282.39
201572_x_at	DCTD	NM_001921	0.00299384	-1.45814	309.446	212.22
222984_at	PAIP2	AF151052	0.00299295	-2.06708	1798.03	869.84
203376_at	CDC40	BG528818	0.00298769	-1.94497	1132.91	582.48
235964_x_at	C20orf118	AA603344	0.00298725	1.97375	432.238	853.13
213827_at	SNX26	AL137579	0.0029858	1.81419	83.6846	151.82
219250_s_at	FLRT3	NM_013281	0.0029846	3.52723	298.069	1051.36
226217_at	SLC30A7	AU152456	0.00297959	1.64892	237.646	391.86
243546_at	SESN3	BF514585	0.00297896	3.0523	118.992	363.2
235626_at	CAMK1D	AA835485	0.00297563	1.63281	593.977	969.85
224774_s_at	NAV1	AK022622	0.00297536	2.78028	160.915	447.39
214783_s_at	ANXA11	BG177920	0.00297394	2.20552	254.892	562.17
228123_s_at	C20orf22	AW303865	0.00296531	-1.67885	244.962	145.91
208137_x_at	ZNF611 ; LOC388558	NM_030972	0.00296466	2.17152	447.931	972.69
213518_at	PRKCI	AI689429	0.00296409	-1.61933	519.238	320.65
1553205_at	FLJ30313	AL832097	0.00296001	2.1662	85.8	185.86
200072_s_at	HNRPM	AF061832	0.0029526	-1.95099	669.815	343.32
239481_at	RP1-32F7.2	AI864183	0.00294606	1.96981	226.154	445.48
38964_r_at	WAS	U12707	0.00294504	3.6037	97.0308	349.67
202343_x_at	COX5B	NM_001862	0.00294454	-2.64808	1571.42	593.42
227205_at	TAF1	AW575233	0.00294133	1.53017	288.738	441.82
209025_s_at	SYNCRIP	AF037448	0.00293981	-1.66943	473.685	283.74
1556542_a_at	ANKMY2	AF086077	0.00293917	2.792	139.892	390.58
51774_s_at	LOC222070	AW014299	0.00293757	2.2703	427.6	970.78
202579_x_at	HMGN4	NM_006353	0.00293649	-2.01597	367.431	182.26
220757_s_at	UBXD1	NM_025241	0.00293615	-1.50045	231.369	154.2
243834_at	TNRC6A	BF507964	0.00293422	2.10139	121.9	256.16
201734_at	CLCN3	AI760629	0.00293198	-1.63323	2869.92	1757.21
213338_at	RIS1	BF062629	0.00293083	-2.29896	806.246	350.7
217905_at	C10orf119	NM_024834	0.00292808	1.50473	127.192	191.39
202217_at	C21orf33	NM_004649	0.00292725	-1.33877	1414.95	1056.9
201816_s_at	GBAS	NM_001483	0.00292331	-1.93574	671.8	347.05
201492_s_at	RPL41	NM_021104	0.00291772	-1.49291	14288.4	9570.83
205434_s_at	AAK1	AW451954	0.00291507	2.76161	1254.48	3464.4
210986_s_at	TPM1	Z24727	0.00291027	-1.35501	2398.72	1770.26
202471_s_at	IDH3G	NM_004135	0.00290944	-1.99765	391.7	196.08
220753_s_at	CRYL1	NM_015974	0.00290669	-1.69943	366.108	215.43
233473_x_at	USP15	AU156202	0.00290291	3.19523	105.623	337.49
227101_at	LOC168850	AF218032	0.00290098	3.02086	62.0154	187.34
229497_at	LOC348094	AI760630	0.0029003	1.75651	541.169	950.57
229654_at		AI761584	0.00289952	-1.92534	235.546	122.34
237100_at	KIAA0555	AA909691	0.00289684	2.9966	57.6154	172.65
203829_at	ELP4	NM_019040	0.0028959	-2.10406	180.108	85.6
205068_s_at	ARHGAP26	BE671084	0.00289481	2.22826	163.1	363.43
225043_at	SLC15A4	AW304786	0.00288833	1.43086	165.592	236.94
224561_s_at	MORF4L1	BF340288	0.00288792	-1.63189	1371.95	840.71
203129_s_at	KIF5C	BF059313	0.00288472	2.12575	970.762	2063.6
213153_at	KIAA1076	AB028999	0.00288299	1.91527	354.885	679.7
223443_s_at	FLJ32065	BC003669	0.00287931	-2.44119	203.962	83.55
219192_at	UBAP2	NM_018449	0.00287641	1.56106	408.915	638.34
208642_s_at	XRCC5	AA205834	0.00287581	-1.6224	407.531	251.19
1566079_at	ELOVL5	AL833001	0.00287548	3.79139	78.6308	298.12
243739_at	RANBP9	AA261919	0.00287349	4.58662	37.8231	173.48
209214_s_at	EWSR1	BC004817	0.00286333	1.58807	451.454	716.94
201084_s_at	BCLAF1	NM_014739	0.00286305	-1.63297	2463.22	1508.43
210124_x_at	SEMA4F	AL136552	0.00286102	-1.55298	345.6	222.54
229293_at	NFRKB	AI869532	0.00285946	2.64926	129.731	343.69
200661_at	PPGB	NM_000308	0.00285903	-1.8059	318.562	176.4
228480_at	VAPA	AW296039	0.0028585	-1.69047	207.015	122.46
225129_at	CPNE2	AW170571	0.00285761	-2.25907	724.1	320.53
222057_at	MGC3731	AW002578	0.00284573	2.10813	77.2154	162.78
223108_s_at	PS1D	AF151085	0.00284424	-1.41351	501.415	354.73
202061_s_at	SEL1L	AI927770	0.00284212	-1.52534	513.323	336.53
207936_x_at	RFPL3	NM_006604	0.00284051	1.55696	113.754	177.11
218375_at	NUDT9	NM_024047	0.00284004	-2.20499	590.1	267.62
204206_at	MNT	NM_020310	0.00283827	2.96987	1065.7	3164.99
224509_s_at	RTN4IP1	BC006399	0.00283625	-2.2865	168.446	73.67
227444_at	ARMCX4	AW519141	0.00283366	-2.6322	174.831	66.42
1567458_s_at	RAC1	AJ012502	0.0028311	1.40968	140.323	197.81
200000_s_at	PRPF8	NM_006445	0.00282981	-1.30079	746.331	573.75
243790_at	ZNF585A	AA203136	0.00282011	1.84432	446.469	823.43
244007_at		BE889301	0.00281931	2.52875	122.238	309.11
202392_s_at	PISD	NM_014338	0.00281219	-1.56802	267.315	170.48
40189_at	SET	M93651	0.00281183	-2.18515	1597.19	730.93
200820_at	PSMD8	NM_002812	0.00280379	-2.90224	416.123	143.38
210962_s_at	AKAP9	AB019691	0.00280359	-1.33521	901.692	675.32
238563_at	ABI1	AV762916	0.00280184	2.33504	105.223	245.7
222070_at	DND1	AW090043	0.00280152	2.15604	93.1615	200.86
204212_at	ACOT8	NM_005469	0.00279741	-1.54493	363.846	235.51
226934_at	CPSF6	AU149663	0.00279615	-1.63436	427.369	261.49
1559436_x_at	ARRB2	AL832061	0.00278964	2.97872	640.815	1908.81
240005_at		AI146467	0.00278802	-2.38005	175.6	73.78
222154_s_at	DNAPTP6	AK002064	0.0027878	-1.62876	896.715	550.55
202806_at	DBN1	NM_004395	0.00278699	1.76715	499.431	882.57
221899_at	PFAAP5	AI809961	0.00278623	1.89391	971.762	1840.43
217485_x_at	PMS2L1	D38435	0.00278584	1.66059	239.3	397.38
208869_s_at	GABARAPL1	AF087847	0.00278572	-2.12961	1218.67	572.25
217798_at	CNOT2	AI123426	0.00278463	-1.26333	713.215	564.55
217758_s_at	SMBP	NM_020123	0.00278092	-1.46802	1101.81	750.54
224897_at	WDR26	BF510490	0.00278018	-1.60125	768.154	479.72
213465_s_at	PPP1R7	BF718769	0.00277906	-1.87738	669.662	356.7
225779_at	SLC27A4	AK000722	0.00277867	-1.99866	151.938	76.02
224559_at	MALAT1	AF001540	0.00277317	2.96902	1002.02	2975.03
229875_at	ZDHHC22	AI363193	0.002771	-2.27497	588.738	258.79
225435_at		BF679286	0.00276955	-1.60489	704.146	438.75
222052_at	FLJ41131	AA001552	0.00275912	1.924	83.2538	160.18
222891_s_at	BCL11A	AI912275	0.00275879	2.16837	541.662	1174.52
239646_at	KIAA1961	BF003148	0.00275492	2.09213	74.8615	156.62
226330_s_at	FAM48A	BF739930	0.00275149	-1.64435	230.308	140.06
225886_at	DDX5	AA156797	0.00274976	-1.75357	654.1	373.01
223529_at	SYT4	AB037763	0.00274564	-1.92635	4327.63	2246.55
208664_s_at	TTC3	AU131711	0.0027442	2.0022	209.569	419.6
217906_at	KLHDC2	NM_014315	0.00274286	-1.68422	1325.58	787.06
200727_s_at	ACTR2	AA699583	0.00274274	2.2805	152.769	348.39
212870_at	RASSF3	AI628605	0.00274261	1.36129	480.862	654.59
223035_s_at	FARSLB	AF161521	0.00273926	-1.57553	1270.15	806.17
212832_s_at	CKAP5	AI143124	0.00273799	-1.50335	773.638	514.61
207776_s_at	CACNB2	NM_000724	0.00273772	-1.8121	161.277	89
226748_at	LYSMD2	AI674731	0.00273677	-1.78766	1817.85	1016.89
212536_at	ATP11B	AB023173	0.00273308	1.51616	300.523	455.64
229160_at	MUM1L1	AI967987	0.00273236	-2.00465	577.3	287.98
209518_at	SMARCD1	AI869240	0.00273211	1.84915	127.415	235.61
228690_s_at	NDUFA11	AI743115	0.00272946	-1.87325	2544.96	1358.58
208848_at	ADH5	M30471	0.00272934	-2.34339	440.862	188.13
200725_x_at	RPL10	NM_006013	0.00272823	-1.87846	1865.44	993.07
211063_s_at	NCK1	BC006403	0.00272811	1.28453	426.569	547.94
212339_at	EPB41L1	AL121895	0.0027216	-1.49443	2157.32	1443.57
226084_at	MAP1B	AA554833	0.00272082	1.79026	9308.65	16664.9
214998_at		AF090100	0.00271502	-1.93905	1292.08	666.35
242665_at	FMNL2	AL042120	0.00271394	3.12714	150.908	471.91
204226_at	STAU2	NM_014393	0.0027138	-1.60847	723.2	449.62
236679_x_at		AA846096	0.00271209	1.90266	294.792	560.89
212707_s_at	RASA4 ; FLJ21767	AI738591	0.00271152	1.80302	120.254	216.82
221506_s_at	TNPO2	BG258639	0.00271086	3.87639	1366.15	5295.74
201665_x_at	RPS17	NM_001021	0.00270928	-1.72433	2569.59	1490.2
201627_s_at	INSIG1	NM_005542	0.00270691	-2.51447	163.415	64.99
202142_at	COPS8	BC003090	0.00270657	-1.76847	532.538	301.13
224522_s_at	FLJ22955	BC006472	0.00270563	-2.60247	256.708	98.64
228603_at	ACTR3	AA977481	0.00270509	1.82675	195.823	357.72
228098_s_at	MYLIP	AW292746	0.00269864	3.8319	278.862	1068.57
213405_at	RAB22A	N95443	0.00269736	-1.98552	1324.52	667.09
223231_at	TATDN1	AF212250	0.00269533	-2.06445	320.754	155.37
222996_s_at	CXXC5	BC002490	0.00269451	1.69437	585.485	992.03
226175_at	TTC9C	AI890604	0.00269353	-1.52787	245.131	160.44
226313_at	C10orf35	H49529	0.0026934	-1.68029	723.854	430.79
231862_at	CBX5	AK023520	0.00269136	3.36028	102.554	344.61
226185_at	CDS1	AK026697	0.00269115	-1.68785	873.985	517.81
202671_s_at	PDXK	NM_003681	0.00268983	-1.71765	168.415	98.05
214075_at	NENF	AI984136	0.00268707	2.61921	110.331	288.98
200013_at	RPL24	NM_000986	0.00268152	-2.18299	2231.65	1022.29
227207_x_at	ZNF213	BF510572	0.00267797	2.28168	161.977	369.58
1552275_s_at	PXK	BG573647	0.00267524	3.39054	86.1692	292.16
202737_s_at	LSM4	NM_012321	0.00267468	-1.63809	983.708	600.52
208909_at	UQCRFS1	BC000649	0.00266889	-2.82918	1110.34	392.46
227260_at	ANKRD10	AV724266	0.002666	-3.08747	222.977	72.22
205717_x_at	PCDHGC3 ; PCDHGB4 ; PCDHGA8 ; PCDHGA12 ; PCDHGC5 ; PCDHGC4 ; PCDHGB7 ; PCDHGB6 ; PCDHGB5 ; PCDHGB3 ; PCDHGB2 ; PCDHGB1 ; PCDHGA11 ; PCDHGA10 ; PCDHGA9 ; PCDHGA7 ; PCDHGA6 ; PCDHGA5 ; PCDHGA4 ; PCDHGA3 ; PCDHGA2 ; PCDHGA1	NM_002588	0.00266539	1.53614	193.277	296.9
222405_at	HSPC121	AL573951	0.00266443	-1.77346	5028.63	2835.49
209354_at	TNFRSF14	BC002794	0.00265559	1.96809	116.377	229.04
1557081_at	RBM25	AA580691	0.00265043	1.8101	128.231	232.11
202406_s_at	TIAL1	NM_003252	0.00264956	1.43273	489.254	700.97
203033_x_at	FH	NM_000143	0.00264944	-3.79231	601.954	158.73
220796_x_at	SLC35E1	NM_024881	0.00264495	3.53121	1540.3	5439.13
1558831_x_at		BU940166	0.00264186	3.59311	67.2231	241.54
232012_at	CAPN1	AV691296	0.00264142	2.68367	97.4077	261.41
202596_at	ENSA	BC000436	0.00263843	-1.62582	1452.42	893.35
208708_x_at	EIF5	AL080102	0.00263734	-2.17525	1103.09	507.11
204229_at	SLC17A7	H40895	0.00263684	-1.74813	6894.66	3944.03
228142_at	UCRC	BE208777	0.00262886	-1.74134	235.308	135.13
235375_x_at	TTC9B	BF530849	0.00262654	1.99651	132.562	264.66
210156_s_at	PCMT1	D25547	0.00262633	-3.08804	185.869	60.19
218014_at	PCNT1	NM_024844	0.00262307	-1.63917	302.477	184.53
1556650_at	AUTS2	AU152272	0.00262263	4.34319	37.2077	161.6
218373_at	FTS	NM_022476	0.00262043	-1.9848	661.654	333.36
234723_x_at		AK024881	0.00261922	3.22165	1290.27	4156.79
201593_s_at	LEREPO4	AV716798	0.00261703	2.22214	426.931	948.7
228722_at	HRMT1L1	AI928367	0.00261162	2.06695	258.438	534.18
241091_at		BE551142	0.00261036	2.90419	156.777	455.31
1555181_a_at	ST3GAL3	AF425864	0.00260211	1.71949	113.446	195.07
202130_at	RIOK3	AA725102	0.00260075	-1.45715	474.038	325.32
207508_at	ATP5G3	NM_001689	0.00260032	-2.29941	2151.31	935.59
231552_at	DKFZP434C212	AW451785	0.00259907	2.53766	99.7769	253.2
213710_s_at	CALM1	AL523275	0.00259895	-4.1322	410.038	99.23
226443_at	C9orf42	BG397561	0.00259737	-1.68816	291.646	172.76
224914_s_at	CIP29	BG394042	0.00259501	-2.09801	600.031	286
230876_at	LOC169834	AI827906	0.00259435	2.84455	107.3	305.22
218712_at	C1orf109	NM_017850	0.00259386	1.73925	144.723	251.71
229434_at	HNRPD	AA865357	0.00258881	2.78052	224.908	625.36
222113_s_at	EPS15L1	AV710549	0.00258803	2.18721	413.892	905.27
213166_x_at	FLJ14346	BG332462	0.00258262	-1.54268	1266.52	820.99
203721_s_at	WDR50	NM_016001	0.00257466	-1.85206	733.546	396.07
226397_s_at		BG502771	0.00257453	-1.5235	791.838	519.75
214114_x_at	FASTK	AK023141	0.00257415	1.9581	338.246	662.32
45653_at	KCTD13	AW026481	0.00257254	2.74064	130.262	357
201934_at	PRO2730	N92524	0.00257244	2.29723	2560.59	5882.27
212181_s_at	NUDT4	AF191654	0.00257182	-1.70769	909.769	532.75
220221_at	VPS13D	NM_018156	0.0025716	2.24024	187.985	421.13
229672_at	C20orf44	AA707125	0.00256866	-1.74189	158.146	90.79
217731_s_at	ITM2B	NM_021999	0.00255412	1.51601	7945.58	12045.5
213550_s_at	PRO1580	AA993683	0.00255386	-2.93873	180.762	61.51
202315_s_at	BCR	NM_004327	0.00255199	-1.73976	471.231	270.86
238672_at	GNMT	AW953952	0.0025518	2.37637	110.046	261.51
233214_at		AK021962	0.00255151	1.52759	105.846	161.69
201960_s_at	MYCBP2	NM_015057	0.00254985	1.44526	6954.24	10050.7
201004_at	SSR4	NM_006280	0.0025465	-1.70786	595.7	348.8
235027_at		R52023	0.00254281	1.45413	126.838	184.44
204161_s_at	ENPP4	NM_014936	0.00254132	1.52715	195.023	297.83
228900_at		AW511308	0.00253945	-1.85375	438.654	236.63
201247_at	SREBF2	BE513151	0.00253909	-1.40118	270.092	192.76
202573_at	CSNK1G2	AL530441	0.00253572	1.63598	584.769	956.67
214924_s_at	OIP106	AK000754	0.00253321	2.26341	199.146	450.75
227847_at	EPM2AIP1	BF432224	0.0025323	-1.47173	1977.33	1343.54
227662_at	SYNPO2	AA541622	0.00252539	1.85389	196.446	364.19
213385_at	CHN2	AK026415	0.00252316	-2.23861	1804.63	806.14
236520_at		AW972380	0.00252218	1.82242	94.2538	171.77
217769_s_at	C13orf12	NM_015932	0.00251841	-1.98469	1253.83	631.75
228027_at	GPRASP2	BF732712	0.00251527	-1.58898	3812.55	2399.37
208121_s_at	PTPRO	NM_002848	0.00251456	-2.42344	574.962	237.25
223701_s_at	USP47	AF059318	0.00251014	5.95095	184.1	1095.57
65630_at	TMEM80	AI742455	0.0025092	1.51127	135.038	204.08
201630_s_at	ACP1	NM_004300	0.00250742	-2.10515	935.192	444.24
218482_at	ENY2	NM_020189	0.00250711	-1.38448	449.638	324.77
204049_s_at	PHACTR2	NM_014721	0.0025064	2.06056	161.854	333.51
227962_at	ACOX1	BF435852	0.00250622	-1.64491	425.785	258.85
212881_at	PIAS4	AK022481	0.00250533	1.8656	114.815	214.2
201007_at	HADHB	NM_000183	0.00250283	-1.71548	1238.28	721.83
241701_at	ARHGAP21	BF369489	0.00249456	5.95811	110.577	658.83
215535_s_at	AGPAT1	AF007145	0.00249443	-1.61662	548.131	339.06
229365_at	PPP1R3F	BF475372	0.00249287	1.39817	307.315	429.68
241757_x_at	D2LIC	AA947051	0.00249143	2.38061	85.5538	203.67
235381_at	HBXAP	BF033855	0.00248994	1.65554	1595.78	2641.88
223857_x_at	LOC51234	BC002583	0.0024892	-2.17361	777.977	357.92
222364_at		AW971205	0.0024882	4.37137	64.7692	283.13
244753_at	ACTN4	BF000430	0.00248681	2.49886	123.892	309.59
1558732_at		AK074900	0.00248535	2.6474	340.731	902.05
244042_x_at		AA883831	0.00248079	3.8077	68.6923	261.56
222091_at	HPCAL4	BE550384	0.00248039	-1.73855	518.315	298.13
210666_at	IDS	AF050145	0.00247742	2.98606	93.1462	278.14
244450_at		AA741300	0.00247326	1.89985	99.3077	188.67
227670_at	ZNF75A	N74222	0.00247231	-2.44871	423.7	173.03
222426_at	MAPKAP1	BG499947	0.00247086	1.83264	147.023	269.44
200959_at	FUS	NM_004960	0.00246801	-1.54559	747.538	483.66
232305_at	HMGCLL1	AF131827	0.00246784	-2.04971	260.477	127.08
202233_s_at	UQCRH	NM_006004	0.00246632	-2.34758	2652.84	1130.03
218072_at	COMMD9	NM_014186	0.00246422	-1.39195	309.5	222.35
213524_s_at	G0S2	NM_015714	0.00246288	1.94929	84.2154	164.16
239311_at	DHX57	AI367034	0.0024606	2.41485	119.523	288.63
208238_x_at		NM_013344	0.00245636	1.86352	414.877	773.13
224869_s_at	MRPS25	AW341440	0.00245292	-1.87582	397.131	211.71
200723_s_at	M11S1	NM_005898	0.00244861	-1.95168	382.862	196.17
223380_s_at	LATS2	AF207547	0.00244774	2.92385	300.815	879.54
210638_s_at	FBXO9	AF176704	0.00244355	-2.07063	924.577	446.52
233702_x_at		AK024599	0.00244327	2.33204	897.069	2092
213137_s_at	PTPN2	AI828880	0.00244251	2.96023	87.4154	258.77
225551_at	C1orf71	AW291187	0.00243906	3.19731	64.9077	207.53
223461_at	TBC1D7	AF151073	0.00243454	-2.08715	311.215	149.11
217754_at	DDX56	NM_019082	0.00243283	-1.57267	204.054	129.75
242068_at	BIRC6	AA608834	0.00243006	7.10546	77.7923	552.75
235119_at	TAF3	AI123516	0.00242658	1.93357	121.092	234.14
214773_x_at	TIPRL	AI983505	0.00242019	2.18158	688.177	1501.31
231410_at		AW275011	0.00241957	2.42339	66.8692	162.05
216101_at		AL049242	0.00241833	6.03691	57.2462	345.59
232071_at	C2orf3	BF670827	0.00241694	1.83628	83.5385	153.4
219220_x_at	MRPS22	NM_020191	0.00241465	-1.63892	508.262	310.12
208325_s_at	AKAP13	NM_006738	0.00240735	3.37144	51.6308	174.07
202464_s_at	PFKFB3	NM_004566	0.00240243	1.91856	2228	4274.56
210247_at	SYN2	AW139618	0.00239518	-2.25389	1262.58	560.18
222043_at	CLU	AI982754	0.0023912	1.76794	1056.09	1867.11
227663_at		BE674006	0.0023911	2.02485	219.315	444.08
227688_at	LRCH2	AK022128	0.00238803	-1.80599	267.485	148.11
233133_at		AF131772	0.00238345	3.08952	61.3462	189.53
206322_at	SYN3	NM_003490	0.00237995	6.35771	48.4923	308.3
200036_s_at	RPL10A	NM_007104	0.00237579	-2.09384	1272.38	607.68
201100_s_at	USP9X	NM_004652	0.00237007	1.35408	2084.99	2823.25
201104_x_at	DJ328E19.C1.1 ; FLJ20719 ; LOC200030 ; MGC8902 ; AE01 ; AG1 ; LOC440675	NM_015383	0.00236571	-1.28922	325.708	252.64
208911_s_at	PDHB	M34055	0.00236449	-2.21479	290.469	131.15
213852_at	RBM8A	BG289199	0.00236332	1.64895	678.346	1118.56
217574_at	CDH8	T65123	0.00236062	1.9993	117.946	235.81
201445_at	CNN3	NM_001839	0.00235827	-3.05521	167.762	54.91
202483_s_at	RANBP1	NM_002882	0.00235115	-2.46715	302.177	122.48
225556_at	LOC203547	BG290058	0.00235047	-2.41713	1147.87	474.89
234594_at	C14orf85	AK024887	0.00234987	2.30691	84.0692	193.94
204424_s_at	LMO3	AL050152	0.00234927	-1.57552	8476.13	5379.89
202935_s_at	SOX9	AI382146	0.00234498	2.09003	313.354	654.92
221475_s_at	RPL15	NM_002948	0.00234418	-1.62813	5911.25	3630.69
227041_at		BE466145	0.00234227	-1.7369	418.454	240.92
202491_s_at	IKBKAP	NM_003640	0.00233765	-1.54196	986.469	639.75
231735_s_at	PRO1073	NM_014086	0.00233213	3.08603	5518.81	17031.2
239333_x_at		BF525633	0.00233176	1.88969	88.1308	166.54
209084_s_at	RAB28	BE504689	0.00233032	-1.68196	199.615	118.68
229694_at	BRWD2	BF062828	0.00232336	2.18737	420.108	918.93
236131_at	COPG2	AW452631	0.00231894	-1.78452	831.746	466.09
214762_at	ATP6V1G2	BF340635	0.00231584	-2.4015	1935.39	805.91
213360_s_at	POM121 ; LOC340318 ; LOC441253	AA514622	0.00231471	-1.32871	1362.52	1025.45
226568_at	LOC284611	AI478747	0.00231433	-2.03108	956.738	471.05
227527_at	MLL2	AI394529	0.00231331	1.71597	1312.62	2252.41
238722_x_at	NAPE-PLD	AI460037	0.00230806	1.78505	288.546	515.07
225225_at	OIP5	BF791544	0.00230666	-1.63058	4932.12	3024.77
233080_s_at	FNBP3	AF155096	0.00230543	1.88541	310.738	585.87
206662_at	GLRX	NM_002064	0.00230486	-3.47794	3627.67	1043.05
239561_at	THRAP2	AA780679	0.00230185	1.60449	126.869	203.56
225815_at	CPLX2	AL512758	0.00230175	1.79437	1109.95	1991.65
232347_x_at	CBR4	AK021441	0.00229526	2.07687	206.7	429.29
224813_at	WASL	AL523820	0.00229025	-2.05912	4105.08	1993.61
1553172_at	KIAA1285	NM_015694	0.0022885	4.48087	95.4769	427.82
1561079_at		BC035170	0.00228494	2.40505	182.615	439.2
225358_at	DNAJC19	AI003794	0.00228475	-1.54225	403.854	261.86
239363_at	C9orf80	BE328720	0.0022844	1.73555	236.438	410.35
228516_at	CDAN1	AI122852	0.00228341	2.06245	123.615	254.95
220046_s_at	CCNL1	NM_020307	0.0022771	-1.48811	468.323	314.71
203537_at	PRPSAP2	NM_002767	0.00227604	-1.98775	558.577	281.01
215873_x_at	ABCC10	AK024446	0.00227486	1.76427	107.846	190.27
1007_s_at	DDR1	U48705	0.0022733	1.7175	588.092	1010.05
202386_s_at	LKAP	NM_019081	0.00227125	-1.84952	532.608	287.97
1553704_x_at		NM_153358	0.00227039	1.76264	307.885	542.69
204001_at	SNAPC3	NM_003084	0.00226844	-1.55325	326.308	210.08
212725_s_at	TI-227H ; TUG1	N37081	0.00226828	-1.71759	822.108	478.64
232192_at	LOC153811	AU145402	0.00226815	1.96407	181.969	357.4
202056_at	KPNA1	AW051311	0.00226639	-1.63713	731.846	447.03
229813_x_at	DAZAP1	BF512907	0.00226529	1.76232	819.462	1444.15
202165_at	PPP1R2	BF966540	0.00226439	-1.96548	356.362	181.31
241993_x_at	FOXP1	R84398	0.00226394	2.56777	154.831	397.57
201114_x_at	PSMA7	NM_002792	0.00225527	-2.43387	610.585	250.87
215604_x_at	UBE2D2	AK023783	0.00225478	2.2895	493.777	1130.5
229319_at		AA057585	0.0022542	-1.82959	1010.21	552.15
225898_at	WDR54	AK023015	0.00225341	-1.57898	666.615	422.18
226747_at	KIAA1344	AB037765	0.0022489	-1.694	324.146	191.35
233642_s_at	KIAA1414	AK001513	0.0022488	-1.6784	705.8	420.52
240690_at	DKFZp761P0423	AI494291	0.00224685	2.14922	142.508	306.28
209153_s_at	TCF3	M31523	0.00224633	2.8252	190.138	537.18
240656_at	SIPA1L1	AI798924	0.00224567	2.1084	185.885	391.92
224076_s_at	WHSC1L1	AF255649	0.00224532	-1.5121	737.646	487.83
209686_at	S100B	BC001766	0.00224504	-2.30979	600.408	259.94
1554344_s_at	AQP12B ; AQP12A	AB040748	0.00224411	1.83351	110.177	202.01
202567_at	SNRPD3	NM_004175	0.00224124	-2.05523	628.962	306.03
214715_x_at	ZNF160	AK024789	0.00223732	2.70792	1360.24	3683.42
238549_at	CBFA2T2	AI420611	0.00223617	2.53234	674.208	1707.32
205315_s_at	SNTB2	NM_006750	0.00223581	2.01928	78.3	158.11
225346_at	MTERFD3	NM_025198	0.00223382	-1.83998	471.992	256.52
228068_at	C10orf132	AI563972	0.00223363	-2.80432	459.208	163.75
232037_at	PUNC	AW204060	0.00223278	2.01485	78.8692	158.91
225908_at	LOC285148	AI829927	0.00223145	-1.8079	561.208	310.42
1554807_a_at	SPIRE1	BC016825	0.00223124	1.81601	105.677	191.91
226293_at	MED19	BE781103	0.00222648	1.61046	193.454	311.55
209648_x_at	SOCS5	AL136896	0.00222632	1.70775	266.023	454.3
200673_at	LAPTM4A	NM_014713	0.00222058	-1.53225	1817.95	1186.46
219451_at	MSRB2	NM_016064	0.00222001	2.55028	455.738	1162.26
1555653_at	HNRPA3P1 ; HNRPA3 ; LOC387933	BC012090	0.00221792	2.50098	12885.8	32227.3
224838_at	FOXP1	AK026898	0.00221201	2.13387	1289.44	2751.5
239833_at		H15900	0.00220428	6.53287	27.6846	180.86
213196_at	ZNF629	AI924293	0.00220181	-1.37948	309.708	224.51
200822_x_at	TPI1	NM_000365	0.00220046	-1.91792	2942.11	1534.01
201470_at	GSTO1	NM_004832	0.00219861	-1.54268	1699.69	1101.78
221502_at	KPNA3	AL120704	0.00219429	-1.74136	2011.63	1155.21
200777_s_at	BZW1	NM_014670	0.00218868	-1.36291	1774.32	1301.86
230509_at	SNX22	BF528605	0.00218796	2.05238	119.062	244.36
235301_at	KIAA1324L	AI797353	0.002184	-1.70006	181.754	106.91
234734_s_at	TNRC6A	AK025696	0.00218071	1.5955	163.962	261.6
1558201_s_at	SLC4A1AP	AI889922	0.00217717	-1.61218	695.946	431.68
239897_at	BCLAF1	AW152620	0.00217663	-1.93012	150.723	78.09
64474_g_at	DGCR8	AA203219	0.00217617	1.94827	127.169	247.76
214807_at		AI278204	0.00217451	2.98739	103.177	308.23
200593_s_at	HNRPU	BC003621	0.00217322	-1.68495	349.677	207.53
1558686_at		BM983749	0.00217314	1.59871	140.069	223.93
203962_s_at	NEBL	NM_006393	0.00217223	-1.97286	781.254	396
1553720_a_at	FLJ25477	NM_152704	0.00217177	3.08221	174.508	537.87
212352_s_at	TMED10	BE780075	0.00217074	-1.4128	1783.15	1262.14
1569617_at	OSBP2	BC018025	0.00216552	3.78565	55.5308	210.22
1558118_at	DGCR9	BU584635	0.00216466	3.60235	122.492	441.26
241818_at	ZFP90	AA604777	0.00216208	3.17268	242.962	770.84
241268_x_at	SAMHD1	AI939447	0.00216087	2.74195	131.031	359.28
222433_at	ENAH	AK025108	0.00216031	-1.67939	280.038	166.75
210896_s_at	ASPH	AF306765	0.00215942	-2.08836	152.638	73.09
209302_at	POLR2H	U37689	0.00215846	-1.40212	558.831	398.56
240052_at	ITPR1	AA648993	0.00215779	3.29214	92.1923	303.51
228517_at	C1orf149	AW466905	0.00215434	-1.70237	287.7	169
205967_at	HIST1H4C	NM_003542	0.00215225	3.31096	458.715	1518.79
225549_at	DDX6	BF129093	0.00214872	-1.54065	1732.09	1124.26
242146_at	SNRPA1	AA872471	0.00214491	1.87664	183.408	344.19
204202_at	IQCE	NM_017604	0.00214191	-1.61448	348.292	215.73
228623_at		AI224133	0.00214052	1.70492	348.708	594.52
227413_at	UBLCP1	BF965546	0.00213903	-1.69876	573.092	337.36
244099_at		AI939486	0.00213896	-2.18735	281.731	128.8
1555370_a_at	CAMTA1	AF111804	0.00213716	1.43855	866.085	1245.91
227016_at	ERICH1	AA767385	0.00213669	2.58855	73.3385	189.84
201410_at	PLEKHB2	AI983043	0.00213533	-1.58044	3198.43	2023.76
232169_x_at	NDUFS8	AK002110	0.00213447	2.88855	455.308	1315.18
233893_s_at	KIAA1530	AB040963	0.00213331	2.2914	253.823	581.61
227918_s_at	ZYG11B	N21008	0.00213214	4.11235	44.0308	181.07
202006_at	PTPN12	NM_002835	0.00213114	-1.76202	374.869	212.75
233912_x_at	ELMOD2	AK021525	0.00212918	2.08108	100.323	208.78
200891_s_at	SSR1	NM_003144	0.00212618	1.53736	834.585	1283.06
200847_s_at	TMEM66	NM_016127	0.00212439	-1.65562	8603.72	5196.68
221528_s_at	ELMO2	BC000143	0.00212305	-1.55315	644.031	414.66
203291_at	CNOT4	NM_013316	0.0021223	-1.45554	682.923	469.19
200693_at	YWHAQ ; MIB1	NM_006826	0.00212211	-2.00393	1912.25	954.25
213742_at	SFRS11	AW241752	0.00211991	2.88293	317.785	916.15
213011_s_at	TPI1	BF116254	0.00211693	-1.94277	2051.32	1055.87
236344_at		AW299452	0.00211539	1.86557	87.9462	164.07
212964_at	HIC2	AI912206	0.00211516	2.16643	406.485	880.62
232341_x_at	HABP4	AK025144	0.0021145	-1.46535	862.185	588.38
212155_at	RNF187	AA085748	0.0021089	-1.50552	1670.72	1109.73
203152_at	MRPL40	NM_003776	0.00210753	-1.94623	214.962	110.45
1555284_at	ALS2	BC029174	0.00210728	4.31925	36.9231	159.48
226115_at	AHCTF1	AI138934	0.00210492	1.47718	679.423	1003.63
227329_at	BTBD4	AU156821	0.00210222	1.71529	160.562	275.41
242414_at	QPRT	AW960707	0.00209868	1.78964	152.092	272.19
212231_at	FBXO21	AB020682	0.0020982	-1.79701	1371.73	763.34
1552426_a_at	TM2D3	NM_078474	0.00209768	-1.73075	3030.15	1750.78
237208_at	WDR61	AI074617	0.00209635	1.71174	128.869	220.59
216609_at	TXN	AF065241	0.00209612	-2.23243	166.785	74.71
239866_at		AA705933	0.00209529	1.99336	297.738	593.5
200873_s_at	CCT8	NM_006585	0.00209351	-1.51966	2995.53	1971.18
225230_at	TMEM77	AI735261	0.00208764	-1.76433	160.431	90.93
1558048_x_at		BG389789	0.00208727	-5.2191	468.623	89.79
209383_at	DDIT3	BC003637	0.00208647	-1.85396	266.785	143.9
219882_at	TTLL7	NM_024686	0.00208383	-2.28015	284.015	124.56
214789_x_at	SRP46	AA524274	0.00208309	-1.34218	724.708	539.95
201879_at	ARIH1	AI694332	0.00207897	1.92062	122.685	235.63
239290_at		AA984414	0.00207783	-1.60388	897.869	559.81
211994_at	RAD52	AI742553	0.00207725	-1.69641	592.931	349.52
225411_at	FLJ14681	AI769794	0.00207606	-1.64496	208.4	126.69
208882_s_at	EDD1	U69567	0.00207555	1.46237	913.715	1336.19
225950_at		AV703731	0.00207433	-2.04906	314.162	153.32
233813_at	PPP1R16B	AK026900	0.00206699	2.39512	71.1154	170.33
232215_x_at	FLJ11029	AK000296	0.00206648	2.97254	1959.91	5825.9
201694_s_at	EGR1	NM_001964	0.00206565	-2.13628	1578.65	738.97
200708_at	GOT2	NM_002080	0.00206452	-1.83504	1623.81	884.89
221692_s_at	MRPL34	AB049652	0.0020639	-1.92166	229.792	119.58
205359_at	AKAP6	NM_004274	0.00206274	-1.47228	293.808	199.56
1554171_at	ZNF261	BC013009	0.00206149	2.12943	258.623	550.72
213331_s_at	NEK1	AV700007	0.00205864	-1.67011	625.054	374.26
1563881_at		AL831897	0.00205744	4.56697	55.9692	255.61
AFFX-r2-Bs-thr-M_s_at		AFFX-r2-Bs-thr-M	0.002055	172.628	20.0615	3463.19
206826_at	PMP2	NM_002677	0.00205374	3.5998	607.323	2186.24
225236_at	RBM18	AA167623	0.00204948	-1.63886	329.231	200.89
231019_x_at	STK11	BE671224	0.00204913	2.27278	138.685	315.2
32099_at	SAFB2	D50928	0.00204388	2.11056	668.208	1410.29
229829_at	C18orf18	AA429735	0.00204008	-1.5457	161.046	104.19
204599_s_at	MRPL28	NM_006428	0.00203754	-1.64771	335.292	203.49
1555246_a_at	SCN1A	AB093548	0.00203713	3.85368	77.2846	297.83
1556543_at	ZCCHC7	AF086013	0.00203693	2.02027	147.654	298.3
221012_s_at	TRIM8	NM_030912	0.00202744	1.7003	864.7	1470.25
212710_at	CAMSAP1	AL043774	0.00202637	-1.92486	1153.28	599.15
213424_at	KIAA0895	AB020702	0.00202199	1.62847	190.885	310.85
233881_s_at	TOLLIP	AK022871	0.00202127	-1.62098	192.054	118.48
238842_at		BE000242	0.0020197	1.95115	99.7154	194.56
211594_s_at	MRPL9	AB049636	0.00201881	-2.37825	181.508	76.32
200826_at	SNRPD2	NM_004597	0.00201848	-1.95778	1196.26	611.03
221552_at	ABHD6	BC001698	0.00201375	-2.10981	745.038	353.13
222533_at	CRBN	AI676103	0.00201335	-1.51939	1106.19	728.05
225391_at	LOC93622	AL562398	0.00201245	-1.82998	681.685	372.51
214585_s_at	VPS52	AL390171	0.00200958	1.66787	653.085	1089.26
222562_s_at	TNKS2	BF060683	0.00200881	2.56737	79.0615	202.98
202119_s_at	CPNE3	NM_003909	0.00200614	-2.34988	428.854	182.5
226277_at	COL4A3BP	AA889952	0.00200381	-1.65198	908.377	549.87
200858_s_at	RPS8	NM_001012	0.00200365	1.89867	1047.08	1988.07
218126_at	FAM82C	NM_018145	0.00200068	-1.25122	560.508	447.97
215553_x_at	WDR45	AK024315	0.00199919	2.46345	172.908	425.95
200717_x_at	RPL7	NM_000971	0.0019982	-1.73622	7554.71	4351.25
210222_s_at	RTN1	BC000314	0.00199788	-2.37343	2984.73	1257.56
214305_s_at	SF3B1	AW003030	0.00198765	2.48171	163.669	406.18
218290_at	PLEKHJ1	NM_018049	0.00198732	-1.43972	397.262	275.93
225550_at	C1orf71	AV700816	0.00198709	-1.88136	278.046	147.79
243964_at	SHPRH	AI631201	0.00198583	4.74619	56.9615	270.35
200837_at	BCAP31	NM_005745	0.00198228	-1.61587	1002.26	620.26
202387_at	BAG1	NM_004323	0.00198012	-1.47433	571.408	387.57
225858_s_at	BIRC4	N30645	0.00197775	1.47364	406.754	599.41
AFFX-M27830_5_at	SOX18	AFFX-M27830_5	0.00197725	-2.21145	5397.4	2440.66
218989_x_at	SLC30A5	NM_022902	0.00197705	-1.72897	190.031	109.91
212407_at	KIAA0859	AL049669	0.00197691	-1.69046	245.438	145.19
202963_at	RFX5	AW027312	0.00197623	-2.06514	308.015	149.15
223227_at	BBS2	AF342736	0.00197406	-1.61881	957.285	591.35
236236_at		R43746	0.00197386	-2.60503	200.9	77.12
1562062_at	FLJ20719 ; AE2 ; LOC200030 ; AE01 ; AG1	BM041211	0.00196783	2.53913	197.969	502.67
222850_s_at	DNAJB14	BF590675	0.00196675	2.57771	181.254	467.22
217974_at	TM7SF3	NM_016551	0.00195319	1.80071	137.985	248.47
201459_at	RUVBL2	NM_006666	0.00195297	-1.56033	392.362	251.46
226576_at	ARHGAP26	AI768563	0.00195061	-2.46389	375.177	152.27
212606_at	WDFY3	AL536319	0.00194048	-1.6096	802.515	498.58
224288_x_at		AF336882	0.00193918	2.67196	283.508	757.52
233078_at	API5	AK021649	0.00193773	2.4441	80.5	196.75
226034_at		BE222344	0.00193673	-2.46626	559.2	226.74
242143_at	RANBP9	BE674964	0.00193004	1.74256	395.654	689.45
217879_at	CDC27	AL566824	0.00192912	-1.49252	235.385	157.71
222790_s_at	RSBN1	AK022166	0.00192486	2.0768	360.246	748.16
235360_at		AW967747	0.0019245	1.4708	791.608	1164.3
215628_x_at	PPP2CA	AL049285	0.00192435	2.42731	473.277	1148.79
223223_at	ARV1	AF321442	0.00192033	-1.90663	583.046	305.8
220794_at	GREM2	NM_022469	0.0019197	4.05548	37.0462	150.24
201164_s_at	PUM1	BG474429	0.00191957	-1.86025	684.462	367.94
225808_at	LOC124512	AA883486	0.00191573	-1.68799	352.738	208.97
227476_at	LPGAT1	AW576195	0.00191455	-1.55949	1080.12	692.61
238470_at	C20orf35	BF129779	0.00191257	1.7133	121.146	207.56
224968_at	MGC15407	AL518311	0.00190806	-1.61856	524.285	323.92
220727_at	KCNK10	NM_021161	0.00190778	1.73068	154.292	267.03
222209_s_at	FLJ22104	AK000684	0.00190711	-2.49708	322.723	129.24
227142_at	PLEKHG5	AW274379	0.00190616	1.77799	100.169	178.1
212453_at	KIAA1279	AB033105	0.00190601	-2.08769	588.185	281.74
217773_s_at	NDUFA4	NM_002489	0.00190517	-2.64978	5468.48	2063.75
238417_at	PGM2L1	BE138757	0.00190051	-2.11411	1228.22	580.96
238534_at	LRRFIP1	AA262583	0.00189991	2.44264	129.769	316.98
1559402_a_at	C1orf61	AK095622	0.00189851	4.6566	71.5308	333.09
200085_s_at	TCEB2	NM_007108	0.00189832	-1.6274	1857.01	1141.09
200936_at	RPL8	NM_000973	0.00189793	-2.30856	1410.14	610.83
229593_at	H2AFY	BE503981	0.00189726	1.68201	126.723	213.15
206452_x_at	PPP2R4	NM_021131	0.00189672	1.53098	171.831	263.07
1566887_x_at	KIAA0284	AY094612	0.00189634	6.36534	457.985	2915.23
218493_at	C16orf33	NM_024571	0.00189225	-1.64688	721.762	438.26
201091_s_at	CBX3	BE748755	0.00189126	1.68197	239.469	402.78
228460_at	ZNF319	BG260623	0.00189005	2.23848	78.5846	175.91
222987_s_at	TMEM9	NM_016456	0.00188882	-1.84114	180.8	98.2
208517_x_at	BTF3	NM_001207	0.00188789	-2.46467	1141.44	463.12
1560926_at	PPP4R2	AF085924	0.00188769	4.61433	37.1538	171.44
242932_at	FARP2	AW292329	0.00188397	2.90614	62.8462	182.64
204415_at	G1P3	NM_022873	0.00188079	-5.03413	559.946	111.23
239435_x_at	APXL2	AA588854	0.00188008	2.17258	89.0923	193.56
203484_at	SEC61G	NM_014302	0.00187836	-1.97083	288.292	146.28
216555_at		AK026712	0.00187701	2.87148	59.6	171.14
228723_at	LOC283677	AL360198	0.00187625	1.46844	1245.28	1828.61
202587_s_at	AK1	BC001116	0.00187595	-1.7068	568.331	332.98
223205_s_at	L3MBTL2	AI985709	0.00187567	1.3687	299.992	410.6
AFFX-r2-Bs-thr-5_s_at		AFFX-r2-Bs-thr-5	0.00187468	24.8751	26.3923	656.51
220999_s_at	CYFIP2	NM_030778	0.00186922	-2.48071	1367.72	551.34
204615_x_at	IDI1	NM_004508	0.00186912	-2.05055	1141.66	556.76
203689_s_at	FMR1	AI743037	0.00186809	-1.63452	318.469	194.84
239633_at	ATP6V0D1	AW296118	0.00186658	1.82937	92.6	169.4
221970_s_at	NOL11	AU158148	0.00186415	-1.35099	431.938	319.72
227769_at	GPR27	AI703476	0.00186349	1.64207	1248.55	2050.21
238119_at	C2orf33	AW665321	0.0018634	1.74892	146.731	256.62
202020_s_at	LANCL1	NM_006055	0.00186279	-1.54431	5264.12	3408.71
217457_s_at	RAP1GDS1	X63465	0.00186233	-3.31158	185.415	55.99
206864_s_at	HRK	NM_003806	0.00186195	7.07428	169.846	1201.54
201623_s_at	DARS	BC000629	0.00186187	-1.48086	1025.58	692.56
205370_x_at	DBT	NM_001918	0.00186122	2.94807	1698.35	5006.84
1554510_s_at	GHITM	AB009685	0.00185788	-2.24933	251.7	111.9
206562_s_at	CSNK1A1	NM_001892	0.00185503	5.96458	209.292	1248.34
207507_s_at	ATP5G3	NM_001689	0.0018545	-3.77814	1564.3	414.04
208727_s_at	CDC42	BC002711	0.00185028	2.6954	125.262	337.63
243240_at	NRCAM	R37780	0.00184658	2.09287	216.038	452.14
221598_s_at	CRSP8	BC002878	0.00184283	-2.58281	253.477	98.14
239884_at		BE467579	0.0018426	1.77173	769.908	1364.07
201953_at	CIB1	NM_006384	0.00184105	-1.60567	240.562	149.82
213626_at	CBR4	AL049442	0.00183515	-1.84826	390.592	211.33
220952_s_at	PLEKHA5	NM_019012	0.00183181	2.30488	607.269	1399.68
205089_at	ZNF7	NM_003416	0.0018309	-1.96492	198.477	101.01
208726_s_at	EIF2S2	BC000461	0.00183043	-1.9206	561.469	292.34
238078_at		N71074	0.00182957	-1.90653	229.585	120.42
213016_at	BBX	AA573805	0.00182634	2.52798	188.685	476.99
40016_g_at	MAST4	AB002301	0.00182255	1.89368	645.377	1222.14
230629_s_at	EP400	AI809582	0.0018217	7.22616	109.962	794.6
225750_at	ERO1L	BE966748	0.0018209	-1.6486	493.046	299.07
201680_x_at	ARS2	NM_015908	0.00182076	1.29172	450.485	581.9
241727_x_at	DHFRL1	AA578546	0.00182042	1.65419	198.931	329.07
209534_x_at	AKAP13	BF222823	0.00182014	2.11981	182.408	386.67
232614_at	BCL2	AU146963	0.00181964	4.227	46.3	195.71
232644_x_at	OCIAD1	AK024302	0.00181703	1.63682	722.454	1182.53
244358_at		AW372457	0.00181587	2.9662	59.5846	176.74
1554093_a_at	SNAPC5	BC014315	0.00181412	-2.29163	240.277	104.85
236462_at	YEATS2	AA742310	0.00181132	2.87897	92.6615	266.77
203513_at	FLJ21439	NM_025137	0.00180976	-1.82856	493.254	269.75
215588_x_at	RIOK3	AK024958	0.00180927	2.47086	567.915	1403.24
202042_at	HARS	NM_002109	0.00180692	-1.41743	1986.28	1401.32
235208_at	MGC39633	AW157712	0.00180561	1.97287	143.177	282.47
220761_s_at	TAOK3	NM_016281	0.0018027	-1.63683	902.138	551.15
222765_x_at	C20orf6	AL161659	0.00179941	1.60895	95.9692	154.41
217753_s_at	RPS26 ; RPS26L ; LOC440440	NM_001029	0.00179914	-1.52942	1429.98	934.98
232266_x_at	CDC2L5	AK024379	0.00179628	2.59921	1616.22	4200.91
210679_x_at		BC002629	0.00179464	2.56853	360.923	927.04
214902_x_at	FLJ42393	AL080232	0.0017925	2.43845	497.108	1212.17
208774_at	CSNK1D	AV700224	0.00179064	-1.54176	1311.08	850.38
239393_at	PAN3	AW510927	0.00178998	1.82305	91.2538	166.36
226791_at	KIFC2	BF515031	0.00178899	1.66988	156.077	260.63
225451_at	GRIPAP1	AL136847	0.00178855	-2.12287	256.846	120.99
202048_s_at	CBX6	NM_014292	0.00178796	-1.60872	1226.22	762.23
200721_s_at	ACTR1A	NM_005736	0.00178587	-1.81584	811.046	446.65
221815_at	ABHD2	BE671816	0.00178531	1.61584	225.777	364.82
217713_x_at	DKFZP566N034	AA126763	0.00178484	3.06668	160.946	493.57
210250_x_at	ADSL	AF067854	0.00178348	-1.77182	277.946	156.87
202507_s_at	SNAP25	L19760	0.00178221	-7.23024	2477.52	342.66
211071_s_at	MLLT11	BC006471	0.0017811	-1.91743	9806.02	5114.14
210479_s_at	RORA	L14611	0.00178061	3.21934	81.7	263.02
225825_at	C20orf194	AL110249	0.00177687	1.70851	471.146	804.96
[truncated: 3,312 more rows]

## Sheet: AD_PC
			(Bonferroni &		(Avg=average)
			Hochberg FDR)	Fold	Avg control	Avg AD
Probe Set ID	Gene Name	Genbank	P-value	Change	signal	signal
217721_at	39332	BE551361	0.00861661	-2.35932	257.9	109.311
226627_at	39333	AI912094	0.00160164	-1.64924	5246.77	3181.32
200902_at	39340	NM_004261	0.000256292	-1.89574	668.9	352.844
204072_s_at	13CDNA73; CG003; 214K23.2; bA207N4.2	NM_023037	0.00306796	-1.50267	1439.96	958.267
209447_at	8B7; SYNE1; CPG2; MYNE1; MYNE-1; SYNE-1; SYNE-1B; KIAA0796; KIAA1262; KIAA1756; dJ398G3.1; dJ398G3.2; nesprin-1	AF043290	2.77179e-07	-2.71584	1592.45	586.356
235070_at	A2BP1	AL133898	0.000250113	-2.63737	2385.03	904.322
221217_s_at	A2BP1; FOX1; HRNBP1	NM_018723	0.0016499	-2.06369	2363.11	1145.09
205434_s_at	AAK1	AW451954	0.00542973	2.33673	1544.94	3610.11
201511_at	AAMP	NM_001087	0.00380334	-1.89674	162.277	85.5556
201000_at	AARS	NM_001605	0.00130033	-2.4335	1150.15	472.633
202170_s_at	AASDHPPT; LYS2; LYS5; CGI-80; AASD-PPT; DKFZp566E2346	AF151057	0.000147753	-2.10888	718.4	340.656
202169_s_at	AASDHPPT; LYS2; LYS5; CGI-80; AASD-PPT; DKFZp566E2346	AF302110	0.000352022	-2.46375	2413.88	979.756
209460_at	ABAT; GABAT; NPD009; GABA-AT	AF237813	0.00539852	-1.54955	5246.68	3385.94
236184_at	ABCA9	AI798959	0.0042071	2.19492	88.0769	193.322
1555323_at	ABCB9; TAPL; KIAA1520; EST122234	BC017348	0.000337783	4.42088	36.3	160.478
200045_at	ABCF1; ABC27; ABC50; EST123147	NM_001090	0.00556154	-1.79381	258.946	144.356
225337_at	ABHD2	AI346910	0.00120345	-1.65812	416.538	251.211
63825_at	ABHD2	AI557319	0.00525816	1.59856	280.662	448.656
239579_at	ABHD7	AI807532	0.0080742	-1.724	578.269	335.422
226893_at	ABL2	AW173164	0.0054528	-1.79259	384.292	214.378
228132_at	ABLIM2	AI240129	0.00253116	-1.94801	495.292	254.256
212186_at	ACACA	BE855983	0.00225149	-1.97602	546.654	276.644
219986_s_at	ACAD10; MGC5601	NM_025247	0.000298695	2.06569	82.2	169.8
226030_at	ACADSB	BE897866	0.0044395	-1.5612	432.523	277.044
205412_at	ACAT1; T2; MAT; THIL	NM_000019	0.00225818	-2.19987	874.4	397.478
200793_s_at	ACO2; MGC20605; MGC33908; aconitase	NM_001098	0.000160529	-3.55026	670.092	188.744
243817_at	ACOX3	AI874267	0.000172555	2.6247	133.069	349.267
201630_s_at	ACP1; HAAP; MGC3499	NM_004300	4.58022e-06	-2.47759	768.054	310
201660_at	ACSL3	AL525798	0.00544999	-1.85393	2728.68	1471.83
201662_s_at	ACSL3; ACS3; FACL3; PRO2194	D89053	0.00419559	-2.72616	917.385	336.511
229725_at	ACSL6	AV705292	0.000522524	-2.04499	1328.04	649.411
213214_x_at	ACTG1	AW190090	4.23495e-07	-2.38335	11395.4	4781.26
224585_x_at	ACTG1	AA703939	2.2479e-06	-2.2412	9702.3	4329.07
211983_x_at	ACTG1	BE741683	2.3173e-06	-2.22695	10501.9	4715.81
212988_x_at	ACTG1	AL515810	3.79027e-06	-2.42358	8767.17	3617.44
211995_x_at	ACTG1	AL567820	8.58071e-06	-4.25606	5049.72	1186.48
212363_x_at	ACTG1	AU145192	1.12046e-05	-4.79606	6984.56	1456.31
211970_x_at	ACTG1	BG026805	1.41965e-05	-2.12446	10020	4716.48
201550_x_at	ACTG1; DFNA20; DFNA26; beta-actin	NM_001614	4.04087e-06	-2.46484	8444.77	3426.09
221607_x_at	ACTG1; DFNA20; DFNA26; beta-actin	BC001920	1.10674e-05	-2.04531	9465.97	4628.14
208636_at	ACTN1	AI082078	0.00113913	1.52261	1548.28	2357.43
203861_s_at	ACTN2	AU146889	0.000327931	-3.41056	275.838	80.8778
244753_at	ACTN4	BF000430	0.00129466	4.32773	172.531	746.667
222230_s_at	ACTR10; HARP11	AK022248	0.00269505	-2.81543	1544.67	548.644
200721_s_at	ACTR1A; ARP1	NM_005736	0.000469148	-2.42727	592.792	244.222
200728_at	ACTR2	BE566290	8.75149e-05	-2.27746	1126.05	494.433
200996_at	ACTR3; ARP3	NM_005721	0.00174821	-1.88413	1103.32	585.589
205260_s_at	ACYP1; ACYPE	NM_001107	6.02487e-05	-2.73046	752.454	275.578
206833_s_at	ACYP2	NM_001108	0.00315215	-2.63453	490.931	186.344
222495_at	AD-020	AV712912	0.00670176	-1.60392	664.146	414.078
207953_at	AD7C-NTP	AF010144	0.00161072	3.91514	84.6231	331.311
234131_at	ADAM10	AF090948	0.000802686	4.81799	37.3231	179.822
213411_at	ADAM22	AW242701	9.99775e-05	-2.2038	1832.12	831.344
213808_at	ADAM23	BE674466	0.00808359	-3.61446	1094.54	302.822
233868_x_at	ADAM33; FLJ35308; FLJ36751; DJ964F7.1; DKFZp434K0521	AL117415	5.11315e-05	5.09927	167.9	856.167
202381_at	ADAM9; MCMP; MDC9; Mltng; KIAA0021	NM_003816	9.46431e-05	-2.34611	606.338	258.444
230341_x_at	ADAMTS10	AI074983	0.00139583	2.28284	198.077	452.178
236901_at	ADAMTS2	AA035730	0.0095714	2.35873	124.092	292.7
203865_s_at	ADARB1; RED1; ADAR2; hRED1; DRABA2; DRADA2	NM_015833	0.00205515	-1.52371	615.308	403.822
213245_at	ADCY1	AL120173	0.00020736	-2.35678	3210.98	1362.44
230237_at	ADCYAP1	BE220888	0.00701408	-4.12775	156.946	38.0222
214736_s_at	ADD1	BE898639	0.000106686	-2.33384	916.731	392.8
208848_at	ADH5; FDH; ADHX; ADH-3	M30471	0.00549227	-1.97037	420.062	213.189
204119_s_at	ADK; AK	U90339	0.00118506	-2.33302	196.777	84.3444
222366_at	ADNP	W86781	0.00366508	3.37908	74.0308	250.156
38447_at	ADRBK1; GRK2; BARK1; BETA-ARK1	U08438	0.00657284	1.87926	155.569	292.356
202144_s_at	ADSL	NM_000026	0.00113162	-1.52407	526.192	345.256
210250_x_at	ADSL	AF067854	0.00379875	-1.66291	215.254	129.444
216509_x_at	AF10; MLLT10	AF060938	0.00101358	2.79772	55.5769	155.489
211071_s_at	AF1Q	BC006471	0.00855457	-1.80668	10018.2	5545.1
202486_at	AFG3L2	NM_006796	0.00023283	-2.08288	279.823	134.344
217939_s_at	AFTIPHILIN; FLJ20080; FLJ23793; MGC33965	NM_017657	0.000217463	-1.99901	924.608	462.533
223183_at	AGPAT3	AI928403	0.000149289	-1.79833	626.077	348.144
223184_s_at	AGPAT3; MGC4604; LPAAT-GAMMA1	BC004219	0.00469665	-1.53471	654.146	426.233
228667_at	AGPAT4	AI733330	0.00161624	-1.67049	728.354	436.011
218096_at	AGPAT5; LPAAT-e; FLJ11210	NM_018361	0.00146038	-1.65409	686.485	415.022
200903_s_at	AHCY; SAHH	NM_000687	0.00196727	-2.11816	198.754	93.8333
200850_s_at	AHCYL1; DCAL; IRBIT; PRO0233; XPVKONA	NM_006621	0.00232633	-1.83693	2575.33	1401.98
201491_at	AHSA1; p38; AHA1; C14orf3	NM_012111	0.00131325	-2.38573	1394.88	584.678
230148_at	AHSA2	AI831431	0.00493441	1.57649	126.638	199.644
209493_at	AIPC; PDZK3; PIN1; PAPIN; PDZD2; KIAA0300	AF338650	0.00758328	-1.96417	1065.48	542.456
202587_s_at	AK1	BC001116	0.000636396	-2.04951	395.1	192.778
224655_at	AK3L1	AA432267	0.000204123	-1.67271	672.169	401.844
222862_s_at	AK5	BG169832	0.00790107	-1.86564	415.954	222.956
236007_at	AKAP10	AU147278	0.0027316	2.18832	476.215	1042.11
203156_at	AKAP11; PRKA11; AKAP220; FLJ11304; KIAA0629	NM_016248	0.00320006	-1.81342	1398.23	771.044
227529_s_at	AKAP12	BF511276	0.000311512	-2.24973	493.015	219.144
237018_at	AKAP13	AI051967	0.00131671	2.09368	155.054	324.633
209534_x_at	AKAP13	BF222823	0.00189161	1.64701	299.108	492.633
222024_s_at	AKAP13; BRX; LBC; HA-3; Ht31; c-lbc; AKAP-Lbc; FLJ11952; PROTO-LB; PROTO-LBC	AK022014	0.00198992	2.65861	398.169	1058.58
225555_x_at	AKIP	AI991669	6.90484e-05	3.12276	70.3154	219.578
226156_at	AKT2	BE866854	0.00763482	1.83473	169.877	311.678
212607_at	AKT3	N32526	0.00540163	-1.6792	2180.03	1298.26
205633_s_at	ALAS1; MIG4; ALAS3; ALASH	NM_000688	0.00313822	-2.48352	413.892	166.656
203608_at	ALDH5A1	AL031230	0.00158494	-3.23006	561.6	173.867
208950_s_at	ALDH7A1; ATQ1	BC002515	0.000834313	-2.53159	232.231	91.7333
220148_at	ALDH8A1; ALDH12; DJ352A20.2	NM_022568	0.00368204	2.38565	237.946	567.656
238996_x_at	ALDOA	AI921586	0.0017743	-2.82389	391.423	138.611
200966_x_at	ALDOA; ALDA; MGC10942; MGC17716; MGC17767	NM_000034	0.000865667	-2.44431	4586.82	1876.53
214687_x_at	ALDOA; ALDA; MGC10942; MGC17716; MGC17767	AK026577	0.000883588	-2.46054	5280.74	2146.17
202022_at	ALDOC; ALDC	NM_005165	0.00392054	-2.44324	1911.35	782.3
218203_at	ALG5; bA421P11.2	NM_013338	0.00644532	-1.7165	468.146	272.733
208620_at	alpha-CP1; PCBP1; HNRPX; HNRPE1; hnRNP-X; hnRNP-E1	U24223	0.000783138	-2.15291	450.077	209.056
207133_x_at	ALPK1; LAK; FLJ22670; KIAA1527; 8430410J10Rik	NM_025144	0.000425319	2.97686	116.454	346.667
235983_at	ALS2CR3	AI360167	0.000867913	2.45105	63.8231	156.433
201964_at	ALS4	N64643	0.000235641	-2.37622	316.538	133.211
205257_s_at	AMPH; AMPH1	NM_001635	9.38602e-05	-2.85926	1324.12	463.1
208498_s_at	AMY1A	NM_004038	0.000989136	-2.16399	807.985	373.378
229267_at	ANAPC1	AW205749	0.00051465	-1.46912	353.062	240.322
209001_s_at	ANAPC13; SWM1; DKFZP566D193m	BC005398	0.000581771	-2.41412	2274.55	942.189
200098_s_at	ANAPC5	T33068	1.40061e-05	-1.77754	1859.23	1045.96
211036_x_at	ANAPC5; PDL-108	BC006301	2.88343e-06	-1.93877	1523.21	785.656
208722_s_at	ANAPC5; PDL-108	BC001081	1.62172e-05	-3.4213	356.462	104.189
240363_at	ANK1	AW044553	0.000292571	3.94081	82.9385	326.844
202920_at	ANK2	BF726212	0.00526447	-2.69723	2294.12	850.544
223092_at	ANKH	AA854943	0.000310544	-2.40434	1168	485.789
212798_s_at	ANKMY2; ZMYND20; DKFZP564O043	AK001389	0.007222	-2.92646	1219.45	416.7
1569578_at	ANKRD11	BC028913	0.000860142	5.36222	28.8769	154.844
231999_at	ANKRD11; T13; LZ16; ANCO-1	AF130076	0.000123138	1.92459	202.992	390.678
216550_x_at	ANKRD12	X80821	8.02573e-05	2.24714	1123.34	2524.3
238789_at	ANKRD15	BF343843	0.007433	1.87705	83.8077	157.311
226025_at	ANKRD28	AV740426	0.00339158	-1.69866	351.246	206.778
238332_at	ANKRD29	AI307802	0.00809956	-2.02798	289.731	142.867
235954_at	ANP32A	AA972597	0.000322843	3.99741	76.8692	307.278
201305_x_at	ANP32B	AV712577	0.00794614	3.20143	825.485	2642.73
229128_s_at	ANP32E	AI697657	0.000969356	-4.29348	224.931	52.3889
214783_s_at	ANXA11	BG177920	1.25398e-06	2.00201	371.877	744.5
200982_s_at	ANXA6; ANX6; CBP68	NM_001155	0.000163261	-3.60312	565.931	157.067
209860_s_at	ANXA7; SNX; ANX7	J04543	1.64603e-06	-2.2971	569.4	247.878
223024_at	AP1M1	AL562950	0.00151012	-2.32468	663.231	285.3
230264_s_at	AP1S2	AA551090	0.00033907	-2.64009	1230.58	466.111
203300_x_at	AP1S2; DC22; SIGMA1B; MGC:1902	NM_003916	0.000365402	-2.59832	423.815	163.111
215764_x_at	AP2A2	AA877641	0.00125589	-1.57411	349.208	221.844
212159_x_at	AP2A2	AI125280	0.00376963	-1.92585	287.508	149.289
211779_x_at	AP2A2; HIP9; HYPJ; ADTAB; CLAPA2; KIAA0899; DKFZP564D1864	BC006155	5.60337e-05	-1.99496	281.4	141.056
200613_at	AP2M1; AP50; CLAPM1	NM_004068	0.00223161	-2.65608	921.215	346.833
211047_x_at	AP2S1; AP17; CLAPS2; AP17-DELTA	BC006337	0.00128581	-2.7718	930.431	335.678
202120_x_at	AP2S1; AP17; CLAPS2; AP17-DELTA	NM_004069	0.00317192	-2.13191	435.123	204.1
208074_s_at	AP2S1; AP17; CLAPS2; AP17-DELTA	NM_021575	0.00682674	-2.06237	306.308	148.522
203410_at	AP3M2; P47B; AP47B; CLA20	NM_006803	0.000116831	-3.21281	1823.95	567.711
223954_x_at	APBA2BP; NIP1; XB51; EFCBP3; NECAB3; SYTIP2; dJ63M2.4; dJ63M2.5	AF193759	0.00446829	1.68335	93.8077	157.911
203525_s_at	APC	AI375486	1.29883e-05	-2.00133	1183.05	591.133
215310_at	APC	AF038181	0.00517884	2.13381	72.2077	154.078
210027_s_at	APE; APEX1; APX; APE1; APEN; HAP1; REF1; REF-1	M80261	0.000361934	-2.42735	566.408	233.344
1559820_at	APG10L; pp12616; FLJ13954; DKFZP586I0418	BC018651	0.00473648	3.14938	138.885	437.4
213930_at	APG12L	N51708	0.0010342	1.99772	278.423	556.211
221492_s_at	APG3L; PC3-96; FLJ22125; MGC15201; DKFZp564M1178	AF202092	0.00249829	-2.74842	575.031	209.222
226871_s_at	APG4D	BF791801	0.00293849	2.1374	127.185	271.844
208703_s_at	APLP2	BG427393	0.0011551	-2.92214	290.623	99.4556
208248_x_at	APLP2; APPH; APPL2; CDEBP; amyloid	NM_001642	6.02604e-06	-2.66712	1627	610.022
208704_x_at	APLP2; APPH; APPL2; CDEBP; amyloid	BC000373	8.91499e-06	-2.85918	1274.43	445.733
225427_s_at	APOA1BP	BE871169	0.00331506	-1.80388	349.792	193.911
213553_x_at	APOC1	W79394	9.96956e-05	2.46668	150.346	370.856
203381_s_at	APOE	N33009	0.000747369	-2.56654	246.331	95.9778
243314_at	APP	W90446	0.000199136	2.88932	76.5769	221.256
211277_x_at	APP; AAA; AD1; PN2; ABPP; APPI; CVAP; ABETA; CTFgamma	BC004369	0.000205147	3.01139	81.6308	245.822
200602_at	APP; AAA; AD1; PN2; ABPP; APPI; CVAP; ABETA; CTFgamma	NM_000484	0.000838376	1.92986	6394.53	12340.5
214953_s_at	APP; AAA; AD1; PN2; ABPP; APPI; CVAP; ABETA; CTFgamma	X06989	0.00470082	-1.66918	1231.67	737.889
205367_at	APS	NM_020979	0.000248902	3.05762	130.715	399.678
204967_at	APXL; HSAPXL	NM_001649	0.0075091	-1.58824	517.731	325.978
201176_s_at	ARCN1; COPD	NM_001655	0.00562016	-1.7172	491.538	286.244
200065_s_at	ARF1	AF052179	2.65719e-05	-2.44793	1993.08	814.189
208750_s_at	ARF1	AA580004	0.00868585	-1.78385	175.669	98.4778
200011_s_at	ARF3	NM_001659	8.04792e-05	-2.12354	2074.65	976.978
201097_s_at	ARF4	NM_001660	0.00170361	-1.77405	3025.78	1705.58
214182_at	ARF6	AA243143	0.00271365	2.00175	174.431	349.167
237285_at	ARGBP2	BF056896	0.00975932	2.08601	101.662	212.067
204288_s_at	ARGBP2; KIAA0777	NM_021069	0.0010385	-1.91809	531.992	277.356
57082_at	ARH	AA169780	0.000348673	2.41888	129.762	313.878
241701_at	ARHGAP21	BF369489	0.000359608	2.62601	211.969	556.633
226638_at	ARHGAP23	AV701292	0.00283577	1.58702	281.485	446.722
226576_at	ARHGAP26	AI768563	0.00125817	-3.75911	443.992	118.111
1560445_x_at	ARHGEF1; LBCL2; SUB1.5; P115-RHOGEF	AK026781	0.00112925	2.93258	135.054	396.056
235595_at	ARHGEF2	AW299534	0.0019275	3.66444	71.2615	261.133
242999_at	ARHGEF7	AI990366	0.000481257	-2.1496	693.892	322.8
239397_at	ARHGEF7	AW390251	0.00919756	2.00855	87.9077	176.567
203264_s_at	ARHGEF9; PEM2; PEM-2; HPEM-2; KIAA0424; COLLYBISTIN	NM_015185	0.000308931	-3.01227	417.3	138.533
235959_at	ARID4B	AI424238	0.00146588	2.14476	80.6462	172.967
242431_at	ARIH1	AI656728	0.000100135	2.68091	79.7615	213.833
201880_at	ARIH1	AL040708	0.00462873	-2.05501	240.185	116.878
201229_s_at	ARIH2; ARI2; TRIAD1	BC000422	0.000787955	-2.92811	195.077	66.6222
201230_s_at	ARIH2; ARI2; TRIAD1	NM_006321	0.00292092	-1.67633	450.485	268.733
217852_s_at	ARL10C; Gie1; FLJ10702	NM_018184	7.37689e-06	-2.36968	6187.08	2610.93
202641_at	ARL3; ARFL3	NM_004311	0.000634568	-1.55761	941.469	604.433
217579_x_at	ARL6IP2	AW301806	0.000532391	3.45598	227.3	785.544
200760_s_at	ARL6IP5	N92494	0.00117386	-2.23563	1317.71	589.411
225711_at	ARL6IP6	AA654338	0.00185772	1.97886	88.8615	175.844
202208_s_at	ARL7; LAK	BC001051	0.00256774	-1.88506	356.885	189.322
203487_s_at	ARMC8; S863-2; HSPC056; MGC4880; MGC10058	NM_015396	3.04707e-06	-2.2051	431.269	195.578
218694_at	ARMCX1; ALEX1	NM_016608	0.000184042	-1.87382	1441.72	769.4
231016_s_at	ARNT	BE465380	0.00193462	2.07727	144.677	300.533
202986_at	ARNT2; KIAA0307	NM_014862	0.0025237	-1.64844	2233.49	1354.91
200950_at	ARPC1A; SOP2L; SOP2Hs	NM_006409	0.000171981	-4.03208	174.231	43.2111
201954_at	ARPC1B; ARC41; p40-ARC; p41-ARC	NM_005720	0.00125109	2.1583	103.585	223.567
208679_s_at	ARPC2; ARC34; PRO2446; p34-Arc; PNAS-139	AF279893	0.000263224	-3.20016	895.654	279.878
208736_at	ARPC3; ARC21; p21-Arc	AF004561	0.000465867	-3.95444	781.485	197.622
220966_x_at	ARPC5L; ARC16-2; MGC3038	NM_030978	0.000123685	-2.0426	1638.12	801.978
214553_s_at	ARPP-19; ARPP16; ARPP19; ARPP-16	NM_006628	0.000306762	-2.8107	345.123	122.789
221482_s_at	ARPP-19; ARPP16; ARPP19; ARPP-16	BC003418	0.0020692	-2.92509	2970.2	1015.42
222756_s_at	ARRB1; ARB1; ARR1	BC003636	0.00571497	1.82365	84.2692	153.678
1559436_x_at	ARRB2	AL832061	0.000332874	5.44117	545.669	2969.08
222047_s_at	ARS2	AI523895	0.000223061	1.50088	998.715	1498.96
201680_x_at	ARS2; ASR2	NM_015908	0.00870902	1.4171	445.308	631.044
217776_at	ARSDR1; RDH11; MDT1; PSDR1; RALR1; SCALD; CGI-82; HCBP12; FLJ32633	AF167438	0.00204617	-1.82957	2150.09	1175.19
213902_at	ASAH1	AI379338	0.00417588	-1.89675	1967.12	1037.1
201855_s_at	ASCIZ; KIAA0431	NM_015251	0.00053111	-1.6443	1674.55	1018.4
222667_s_at	ASH1L	AI806500	0.00231814	-1.55534	2583.72	1661.2
226447_at	ASH1L	BG290742	0.00474327	1.56853	2335.45	3663.23
209517_s_at	ASH2L; ASH2L1; ASH2L2	AB020982	0.00444435	-1.45862	515.962	353.733
205047_s_at	ASNS; TS11	NM_001673	6.51501e-05	-2.29564	1816.05	791.089
211509_s_at	ASY; RTN4; NSP; NOGO; RTN-X; NSP-CL; RTN4-A; RTN4-C; RTN4-B1; RTN4-B2; NI220/250	AB015639	0.00883514	-1.50554	13042.2	8662.83
224850_at	ATAD1	BE645232	0.000207768	-1.95935	820.008	418.511
227585_at	ATAD1	AI359136	0.00279274	-1.87098	180.654	96.5556
227700_x_at	ATAD3A	AL043161	7.35685e-07	2.62018	95.2308	249.522
219068_x_at	ATAD3A; FLJ10709	NM_018188	0.00010671	2.64987	83.6769	221.733
227237_x_at	ATAD3B	AW593303	0.00467226	2.34722	94.0308	220.711
223617_x_at	ATAD3B; TOB3; KIAA1273	BC002542	5.87857e-05	2.13962	99.4308	212.744
226941_at	ATF6	BF439325	0.00496053	-1.63749	474.362	289.689
225917_at	ATF7IP	AA766897	0.000375467	1.70586	633.169	1080.1
231825_x_at	ATF7IP; MCAF; p621; FLJ10139; FLJ10688	AK025060	0.000230776	3.87181	658.785	2550.69
208758_at	ATIC; PURH; AICAR; AICARFT; IMPCHASE	D89976	3.47897e-06	-2.49516	440.923	176.711
203454_s_at	ATOX1; ATX1; HAH1	NM_004045	1.96949e-05	-3.36231	320.354	95.2778
220948_s_at	ATP1A1; MGC3285; MGC51750	NM_000701	0.00092787	-2.62367	3101.85	1182.26
212361_s_at	ATP2A2	AW190070	1.53345e-05	-2.95629	4694.25	1587.89
204685_s_at	ATP2B2	R52647	2.27303e-05	-2.22158	3979.46	1791.28
212135_s_at	ATP2B4	AW517686	0.00200404	-1.90602	391.985	205.656
211137_s_at	ATP2C1A; HHD; BCPM; PMR1L; SPCA1; hSPCA1; KIAA1347	AF189723	2.53055e-05	-2.04854	700.531	341.967
213738_s_at	ATP5A1	AI587323	2.6313e-07	-4.35782	9381.04	2152.69
201322_at	ATP5B; ATPMB; ATPSB; MGC5231	NM_001686	6.0865e-05	-4.87008	2958.85	607.556
213366_x_at	ATP5C1	AV711183	0.00111769	-4.31293	3008.51	697.556
205711_x_at	ATP5C1; ATP5CL1	NM_005174	0.000661071	-5.03165	2400.43	477.067
208870_x_at	ATP5C1; ATP5CL1	BC000931	0.00109779	-4.75187	2648.22	557.3
213041_s_at	ATP5D	BE798517	0.00588911	-1.99749	675.862	338.356
211755_s_at	ATP5F1; MGC24431	BC005960	0.000491687	-3.59115	3263.64	908.8
207508_at	ATP5G3	NM_001689	1.98485e-05	-3.84297	3034.19	789.544
207507_s_at	ATP5G3	NM_001689	6.6607e-05	-5.77371	1978.14	342.611
202325_s_at	ATP5J; F6; CF6; ATPM	NM_001685	0.000257182	-2.56741	3728.77	1452.34
202961_s_at	ATP5J2; ATP5JL	NM_004889	0.00957374	-2.6059	2615.43	1003.66
208745_at	ATP5L	AA917672	0.00160675	-2.16072	1667.05	771.522
207573_x_at	ATP5L; ATP5JG	NM_006476	0.000797441	-3.61108	1693.15	468.878
208746_x_at	ATP5L; ATP5JG	AF070655	0.000904096	-3.64793	2211.05	606.111
200818_at	ATP5O; ATPO; OSCP	NM_001697	0.000967176	-5.55442	3638.88	655.133
207809_s_at	ATP6AP1; 16A; CF2; ORF; Ac45; XAP3; XAP-3; ATP6S1; VATPS1; ATP6IP1	NM_001183	0.00074968	-2.9391	900.115	306.256
201444_s_at	ATP6AP2; M8-9; ATP6IP2; MSTP009; APT6M8-9; ATP6M8-9	NM_005765	0.00443066	-1.9698	377.369	191.578
1559375_s_at	ATP6V0A1	AV739195	0.000212784	5.06643	79.6769	403.678
200078_s_at	ATP6V0B; ATP6F; HATPL; VMA16	BC005876	0.000258923	-2.9401	754.038	256.467
239633_at	ATP6V0D1	AW296118	0.000140824	2.90104	62.1769	180.378
201972_at	ATP6V1A; HO68; VA68; VPP2; Vma1; ATP6A1; ATP6V1A1	AF113129	0.00305513	-1.82708	8203.68	4490.06
201089_at	ATP6V1B2; HO57; VATB; VPP3; Vma2; ATP6B2; ATP6B1B2	NM_001693	0.000612812	-3.69652	1459.14	394.733
202872_at	ATP6V1C1	AW024925	0.000691853	-1.88966	555.162	293.789
202874_s_at	ATP6V1C1; VATC; Vma5; ATP6C; ATP6D; FLJ20057	NM_001695	0.001491	-2.27672	306.269	134.522
208899_x_at	ATP6V1D; VATD; VMA8; ATP6M	AF100741	0.0014356	-2.48004	1292.32	521.089
208678_at	ATP6V1E1; P31; Vma4; ATP6E; ATP6E2	BC004443	2.16663e-05	-3.33705	3410.35	1021.97
201527_at	ATP6V1F; VATF; Vma7; ATP6S14	NM_004231	0.00315992	-2.14307	1397.81	652.244
208737_at	ATP6V1G1; ATP6J; Vma10; ATP6G1; ATP6GL	BC003564	0.00463125	-1.42584	1395.85	978.967
214762_at	ATP6V1G2	BF340635	0.000473883	-2.92244	1324.71	453.289
221504_s_at	ATP6V1H; SFD; VMA13; CGI-11; MSTP042; SFDbeta; SFDalpha	AF112204	1.0875e-06	-4.31467	2056.04	476.522
213106_at	ATP8A1	AI769688	0.00160455	-1.48483	2881.97	1940.94
219659_at	ATP8A2	AU146927	0.000874447	-1.98733	1662.82	836.711
231395_at	ATP8A2	BE504186	0.00111697	-2.02932	663.992	327.2
216702_x_at	ATP8A2	U82303	0.00258473	2.07064	90.4231	187.233
214594_x_at	ATP8B1	BG252666	0.000156466	4.2685	501.454	2140.46
224728_at	ATPAF1	BE881219	0.000238391	-1.98286	1729.45	872.2
				-3.79125	0.967213
223338_s_at	ATPIF1	BC001867	0.00119557	-1.40762	1930.62	1371.56
218671_s_at	ATPIF1; ATPIP; MGC1167; MGC8898	NM_016311	0.000275325	-2.34846	2095.66	892.356
212517_at	ATRN	AL132773	4.51175e-05	-1.94847	614.092	315.167
208859_s_at	ATRX	AI650257	0.00299516	1.48058	973.208	1440.91
203232_s_at	ATXN1; ATX1; SCA1; D6S504E	NM_000332	0.00352981	-1.36434	2177.12	1595.73
212114_at	ATXN7L3	BE967207	0.000480669	-2.19974	1503.84	683.644
243365_s_at	AUTS2	AI417756	0.000773479	2.85788	107.146	306.211
240539_at	AUTS2	AI684551	0.00165059	1.94274	169.423	329.144
1556682_s_at	AUTS2	AF086391	0.00673506	4.79064	62.9769	301.7
233333_x_at	AVIL; p92; DOC6; ADVIL; FLJ12386	AK022448	0.0026668	2.55894	99.0385	253.433
225557_at	AXUD1	AI091372	6.54128e-06	3.00111	96.0385	288.222
222498_at	AZI2	AI809206	0.00966634	-1.48828	310.438	208.589
209413_at	B4GALT2; B4Gal-T2; B4Gal-T3; beta4Gal-T2	BC002431	0.000270415	2.44304	99.0615	242.011
221485_at	B4GALT5; gt-V; B4Gal-T5; beta4Gal-T5; beta4GalT-V; BETA4-GALT-IV	AL035683	0.00147845	-1.56332	1084.58	693.767
217200_x_at	B561	U06715	0.00249709	2.41143	267.338	644.667
224859_at	B7H3; B7-H3	AL360136	0.000604214	1.73497	116.569	202.244
222780_s_at	BAALC	AI870583	4.42841e-05	-3.00827	536.108	178.211
218899_s_at	BAALC; FLJ12015	NM_024812	4.55677e-06	-1.53555	2055.79	1338.8
217867_x_at	BACE2; ASP1; BAE2; DRAP; AEPLC; ALP56; ASP21; CDA13; CEAP1	NM_012105	0.00230525	2.96184	70.5231	208.878
208002_s_at	BACH; ACT; ACH1; LACH1; hBACH; CTE-II; MGC1126	NM_007274	0.0011176	-2.70827	1493.67	551.522
215907_at	BACH2	AK027193	0.00356611	3.66954	98.5923	361.789
202985_s_at	BAG5; BAG-5; KIAA0873	NM_004873	0.000109814	-2.05117	928.223	452.533
234765_at	BAI3	AL512745	0.00383476	3.1475	49.3231	155.244
205638_at	BAI3; KIAA0550	NM_001704	0.000429583	-1.98562	2161.97	1088.81
1563881_at	BAIAP1	AL831897	0.000208605	2.81317	112.7	317.044
222372_at	BAIAP1	AW971248	0.00285636	3.3824	88.3923	298.978
233186_s_at	BANP; SMAR1; SMARBP1; FLJ10177; FLJ20538; DKFZp761H172	AK001039	0.00029334	1.5911	306.685	487.967
202391_at	BASP1; CAP23; NAP22; CAP-23; NAP-22; MGC8555	NM_006317	0.0058998	-1.45296	10639.3	7322.51
214201_x_at	BAT2	AA742237	0.000204223	1.47164	113.977	167.733
212081_x_at	BAT2	AF129756	0.005001	1.95817	84.4385	165.344
213318_s_at	BAT3	BG028844	0.0023304	-2.00203	362.1	180.867
201255_x_at	BAT3; G3; D6S52E	NM_004639	0.00359482	-1.59598	373.992	234.333
210208_x_at	BAT3; G3; D6S52E	BC003133	0.00510612	-1.52189	532.746	350.056
223227_at	BBS2; MGC20703	AF342736	0.000477378	-1.94314	913.231	469.978
223134_at	BBX	AI795970	0.00153094	1.75315	625.877	1097.26
31837_at	BC002942	U62317	0.00224028	1.69774	179.938	305.489
229586_at	BC022889	AW300405	0.00496857	1.64939	1385.86	2285.82
225677_at	BCAP29	AW152589	7.60267e-05	-2.23528	792.408	354.5
217662_x_at	BCAP29	AI393960	0.00125968	2.97716	54	160.767
200837_at	BCAP31; CDM; BAP31; 6C6-AG; DXS1357E	NM_005745	0.0013842	-2.13334	985.554	461.978
225285_at	BCAT1; BCT1; ECA39; MECA39	AK025615	0.00196749	-1.84157	982.192	533.344
226517_at	BCAT1; BCT1; ECA39; MECA39	AL390172	0.00244611	-1.65564	1105.69	667.833
227322_s_at	BCCIP	BE464077	0.00212171	-1.86404	355.577	190.756
208682_s_at	BCG1; MAGED2; 11B6; HCA10; JCL-1; MAGE-D2; MGC8386	AF126181	0.000678236	-4.61836	326.569	70.7111
205263_at	BCL10; CLAP; mE10; CIPER; c-E10; CARMEN	AF082283	0.00478058	1.6325	638.1	1041.7
232614_at	BCL2	AU146963	0.00141466	2.91987	73.5231	214.678
236439_at	BCL6	AI733564	0.00562773	5.36159	73.1769	392.344
210679_x_at	BCL7A	BC002629	0.0012042	3.98496	373.738	1489.33
203796_s_at	BCL7A	AI950380	0.00144048	2.26244	200.885	454.489
201084_s_at	BCLAF1; BTF; KIAA0164; bK211L9.1	NM_014739	0.000127165	-2.20845	2646.04	1198.14
219444_at	BCORL1; FLJ11362; B930011H20Rik	NM_021946	0.00796015	1.95713	188.269	368.467
226290_at	BDP1	AW051603	0.00340074	-1.78368	1160.9	650.844
208946_s_at	BECN1	AF139131	6.41801e-05	-2.42675	569.315	234.6
215440_s_at	BEXL1	AL523320	2.18387e-05	-4.47645	1849.27	413.111
227090_at	BHC80	AA194264	0.00370206	2.10914	95.5154	201.456
201170_s_at	BHLHB2; DEC1; STRA13; Stra14	NM_003670	4.74647e-06	-2.3114	932.7	403.522
223185_s_at	BHLHB3	AI819798	3.69322e-05	2.49337	96.4692	240.533
242052_at	BICD1	AW979272	0.00176074	2.13005	346.946	739.011
229321_s_at	BID	AK026026	0.00864206	-1.5184	1476.71	972.544
234000_s_at	B-ind1; HSPC121; B-IND1	AJ271091	2.03924e-05	-3.12689	3664.62	1171.97
202897_at	Bit; PTPNS1; BIT; MFR; P84; SIRP; MYD-1; SHPS1; SHPS-1; SIRPalpha; SIRPalpha2; SIRP-ALPHA-1	AB023430	7.9691e-06	-2.88797	1582.42	547.933
218732_at	BIT1; Bit1; CGI-147	NM_016077	0.000359211	-2.65501	612.423	230.667
229589_x_at	BIVM	AW274311	9.64468e-05	2.56946	75.3077	193.5
239586_at	BJ-TSA-9	AA085776	0.0080818	2.856	60.4692	172.7
201032_at	BLCAP; BC10	NM_006698	8.21046e-05	-2.0003	3785.83	1892.63
225049_at	BLOC1S2	BF382281	0.00316347	-2.28207	1434.94	628.789
221702_s_at	BLP2; FLJ22604	AF353992	4.74166e-06	-2.72876	3319.14	1216.36
1552426_a_at	BLP2; FLJ22604	NM_078474	2.19206e-05	-2.39523	2663.58	1112.03
203773_x_at	BLVRA; BVRA	NM_000712	6.6838e-07	-2.86036	670.469	234.4
211729_x_at	BLVRA; BVRA	BC005902	4.43451e-06	-2.08718	1006.69	482.322
231873_at	BMPR2	AL046696	0.00822884	-1.66867	177.454	106.344
225144_at	BMPR2	AI457436	0.0087937	-2.30713	1076.2	466.467
203082_at	BMS1L; KIAA0187	NM_014753	0.00116286	-1.63805	431.754	263.578
221479_s_at	BNIP3L; NIX; BNIP3a	AF060922	6.92651e-05	-2.18862	664.077	303.422
225990_at	BOC	W72626	0.00331921	1.66873	199.692	333.233
226052_at	BRD4	AA534457	1.06411e-05	1.90706	787.146	1501.13
232551_at	BRD4	AA521443	4.74536e-05	2.76415	100.123	276.756
226054_at	BRD4	AA702437	0.00250377	2.02057	332.392	671.622
202427_s_at	BRP44; DKFZP564B167	NM_015415	0.00903485	-1.63355	457.792	280.244
204481_at	BRPF1; BR140	NM_004634	0.00273539	1.52513	158.223	241.311
232416_at	BRUNOL5	AL390161	0.000384967	2.07795	552.462	1147.99
208906_at	BSCL2; SPG17; GNG3LG; SEIPIN; MGC4694	BC004911	0.000161215	-4.29386	1368.22	318.644
211256_x_at	BT2.1; BTN2A1; BTF1	U90142	0.00181331	-2.5371	157.723	62.1667
227651_at	BTBD14B	AI498126	8.65721e-05	2.09366	152.269	318.8
215587_x_at	BTBD14B	AK023891	0.000343014	4.2307	92.5615	391.6
202946_s_at	BTBD3; KIAA0952; dJ742J24.1	NM_014962	0.00768428	-2.28201	1873.43	820.956
233041_x_at	BTBD9	AK025009	0.000601272	4.00617	322.877	1293.5
208517_x_at	BTF3; NACB; BTF3a; BTF3b; BETA-NAC	NM_001207	0.000648635	-4.32795	1629.33	376.467
211939_x_at	BTF3; NACB; BTF3a; BTF3b; BETA-NAC	X74070	0.00112312	-3.10807	1885.91	606.778
203944_x_at	BTN2A1; BTF1; BT2.1	NM_007049	0.00237303	-1.96517	392.008	199.478
230992_at	BTNL9	T47960	0.00439479	2.22506	93.6154	208.3
201458_s_at	BUB3; BUB3L; hBUB3	NM_004725	1.02286e-05	-2.221	618.969	278.689
209974_s_at	BUB3; BUB3L; hBUB3	AF047473	0.00103998	-1.61725	1406.36	869.6
218462_at	BXDC5; RPF1; FLJ12475	NM_025065	0.00138213	-3.1791	330.662	104.011
205839_s_at	BZRAP1; PRAX-1; KIAA0612	NM_004758	0.000133709	1.70958	263.308	450.144
200777_s_at	BZW1; orf; BZAP45; KIAA0005	NM_014670	0.00182837	-1.51212	1367.16	904.133
229145_at	C10orf104	AA541762	0.00257246	3.13875	184.1	577.844
224667_x_at	C10orf104; bA570G20.3	AK023981	0.000380133	3.99644	686.762	2744.6
1555923_a_at	C10orf114	BQ007522	0.00382364	2.61371	62.7462	164
225334_at	C10orf32	AI147621	0.000855262	-1.68931	776.462	459.633
226398_s_at	C10orf4	AI804930	0.000141387	-1.74647	788.415	451.433
228155_at	C10orf58	BF512388	0.00131515	-1.65483	2982.05	1802.02
1553909_x_at	C10orf6	NM_144592	0.000128699	5.27888	61.6692	325.544
201725_at	C10orf7; D123	NM_006023	2.71923e-06	-3.16524	674.408	213.067
222617_s_at	C10orf84	AI147026	0.000107647	1.86307	332.623	619.7
222852_at	C10orf88	AI339606	0.00189186	-2.08066	154.062	74.0444
218297_at	C10orf97; CARP; DERP5; my042; MST126; MSTP126; FLJ13397	NM_024948	0.00404444	-2.10412	394.008	187.256
218065_s_at	C11orf15	NM_020644	0.00363191	-1.37968	1276.26	925.044
217928_s_at	C11orf23; SAPL; SAPLa; FLJ11058	NM_018312	3.1767e-05	-3.87853	208.277	53.7
231045_x_at	C11orf31	H29876	0.000106558	-1.98935	1133.05	569.556
224677_x_at	C11orf31	AV729234	0.00604792	-1.54776	860.569	556.011
1557799_at	C11orf31; SELH	AF085883	0.000322602	1.77743	147.054	261.378
1557801_x_at	C11orf31; SELH	AF085883	0.00953574	1.6705	140.577	234.833
205413_at	C11orf8; 239FB; FAM1B; D11S302E; Hs.46638; dJ873F21.1	NM_001584	0.00114178	-1.6287	477.823	293.378
218220_at	C12orf10; MYG; MYG1; MST024; MSTP024	NM_021640	0.00124728	-2.81682	448.438	159.2
221260_s_at	C12orf22; TAIP-12	NM_030809	7.82064e-05	-1.87631	576.215	307.1
222613_at	C12orf4	AA195410	7.97519e-05	-1.7765	687.269	386.867
219099_at	C12orf5	NM_020375	0.00228225	-2.3179	249.2	107.511
230151_at	C13orf1	AW009330	0.000205576	-1.94482	381.423	196.122
222402_at	C13orf12; HSPC014; PNAS-110	BC003390	8.33941e-05	-2.02718	427.623	210.944
228044_at	C13orf21	AI420319	0.0016657	-2.65371	1504.95	567.111
239889_at	C13orf21	BG054503	0.00648435	1.84132	412.085	758.778
204190_at	C13orf22; D13S106E; bA121O19.1	NM_005800	0.000575318	-1.83329	199.115	108.611
225887_at	C13orf23	AL522406	0.00937881	-1.62778	169.054	103.856
219303_at	C13orf7; FLJ13449	NM_024546	0.000112412	-2.55975	644.431	251.756
226194_at	C13orf8; FLJ90413; KIAA1802	BC004820	0.00177828	2.05543	83.4538	171.533
222478_at	C13orf9	AL576924	0.000401279	-1.78344	1159.63	650.222
223215_s_at	C14orf100; HSPC213; HSPC327	AF151047	0.000197247	-2.54703	711.669	279.411
225675_at	C14orf101	AW976269	0.00191168	-1.90519	177.331	93.0778
226684_at	C14orf103	AI217906	0.00429651	-1.6662	2051.67	1231.34
222531_s_at	C14orf108	AW137526	0.00537583	-2.20285	209.246	94.9889
202623_at	C14orf11; BM036; FLJ20578	NM_018453	0.00223557	-2.4388	319.7	131.089
217645_at	C14orf112	AW088547	0.00392692	1.68535	206.262	347.622
229520_s_at	C14orf118	BF060678	0.00736353	1.83935	196.615	361.644
213794_s_at	C14orf120	AI269117	1.12983e-05	-2.30218	361.646	157.089
223239_at	C14orf129; HSPC210	BC004818	0.00186625	-1.9884	1435.42	721.9
218108_at	C14orf130; MGC9518; FLJ10483	NM_018108	7.87028e-05	-2.24079	794.085	354.378
232814_x_at	C14orf153	AK024310	0.000394735	3.70744	367.708	1363.26
212465_at	C14orf154	AA524500	0.00479958	-1.48439	952.531	641.7
217768_at	C14orf166; CLE; CGI-99	NM_016039	0.00898781	-3.68521	1246.87	338.344
214659_x_at	C14orf170	AC007956	4.33028e-05	1.77	527.208	933.156
210532_s_at	C14orf2; MP68; PLPM	AF116639	2.82032e-06	-3.39368	2808.53	827.578
202279_at	C14orf2; MP68; PLPM	NM_004894	0.000722952	-1.96174	4980.33	2538.73
242608_x_at	C14orf44	AW517479	3.34315e-05	3.53785	653.077	2310.49
212992_at	C14orf78	AI935123	4.04276e-06	-2.73404	510.962	186.889
233106_at	C14orf82	AU148054	0.00313606	1.97719	86.0538	170.144
234594_at	C14orf85; ITPK1	AK024887	0.00221466	2.90197	109.538	317.878
221932_s_at	C14orf87	AA133341	0.00148469	-2.13568	1004.05	470.133
217915_s_at	C15orf15; L30; RLP24; RPL24; RPL24L; HRP-L30-iso	NM_016304	0.0056068	-1.95547	233.092	119.2
217898_at	C15orf24; HT022; ORF1-FL1	NM_020154	7.56608e-05	-3.1645	1430.92	452.178
220071_x_at	C15orf25; Cep27; FLJ10460; HsT17025	NM_018097	0.000752769	4.0128	712.692	2859.89
1552400_a_at	C15orf27; FLJ38190	NM_152335	0.00471488	1.93776	123.315	238.956
222745_s_at	C15orf29	AI924685	0.000129455	1.84186	182.738	336.578
218493_at	C16orf33; FLJ22940	NM_024571	0.00220952	-2.39718	869.269	362.622
212109_at	C16orf34	AI590869	0.00161352	2.34149	64.1615	150.233
210672_s_at	C16orf35; CGTHBA	BC004185	0.000118105	1.78066	172.277	306.767
212736_at	C16orf45	BE299456	0.0046126	-1.69549	1329.34	784.044
209092_s_at	C17orf25; HC71; CGI-150	AF061730	4.11261e-06	-2.48717	490.415	197.178
212055_at	C18orf10	BF689173	0.000564211	-2.19584	608.785	277.244
1570552_at	C18orf17	AF363068	0.00735424	1.52205	99.9308	152.1
243001_at	C18orf22	AI655095	0.000613218	2.37451	106.838	253.689
226406_at	C18orf25	AI823360	0.000394355	-1.60914	748.108	464.911
206273_at	C18orf43; HFL-EDDG1	NM_006553	0.000848356	3.0384	82.7154	251.322
224493_x_at	C18orf45; FLJ44259; MGC11386	BC006280	0.00130267	2.35518	286.985	675.9
223180_s_at	C18orf55; HSPC154	BC000892	0.0078445	-1.70062	1133.86	666.733
242877_at	C19orf13	AI821399	0.00539687	1.85898	123.862	230.256
213938_at	C1orf1	Z38645	0.000284851	-2.35514	1714.57	728.011
208247_at	C1orf1	NM_001213	0.00782794	2.69811	185.908	501.6
1555112_a_at	C1orf114; LOC57821	BC026073	6.2079e-05	2.20662	297.454	656.367
218165_at	C1orf149; FLJ11730; CDABP0189	NM_022756	0.00032647	-2.04787	523.185	255.478
201794_s_at	C1orf16; EST1C; SMG-7; SGA56M; KIAA0250	NM_014837	6.11003e-05	1.89645	193.238	366.467
222883_at	C1orf163; FLJ12439	NM_023077	0.00926463	-1.73596	252.023	145.178
219670_at	C1orf165; FLJ11588	NM_024603	0.000331687	-1.88195	480.692	255.422
225399_at	C1orf19; sen15	AF288394	0.00149551	-1.65504	189.631	114.578
223125_s_at	C1orf21	AL563236	0.00141402	-1.99687	211.246	105.789
221272_s_at	C1orf21; PIG13	NM_030806	0.00282609	-1.51499	443.977	293.056
219063_at	C1orf35; MMTAG2; MGC4174	NM_024319	0.000774556	1.69833	144.508	245.422
212165_at	C1orf37	AF070537	0.000385369	-2.40457	255.792	106.378
223034_s_at	C1orf43; NICE-3; S863-3; HSPC012; DKFZp586G1722	BC000152	3.14492e-06	-2.96497	2649.92	893.744
235799_at	C1orf48	AW168886	0.00684578	1.63158	114.115	186.189
202560_s_at	C1orf77; DKFZP547E1010; pp7704	NM_015607	0.00850596	-1.47976	896.685	605.967
214214_s_at	C1QBP	AU151801	0.000922215	-2.36214	698.538	295.722
208910_s_at	C1QBP; p32; HABP1; gC1qR; GC1QBP; SF2p32; gC1Q-R	L04636	0.000158518	-4.14919	335.854	80.9444
218456_at	C1QDC1; EEG1; EEG-1; FLJ11391; FLJ22569	NM_023925	0.00047546	-1.78913	787.554	440.189
212067_s_at	C1R	AL573058	0.00258209	2.5229	67.2154	169.578
224690_at	C20orf108	BG432350	6.11709e-06	-1.43741	763.585	531.222
225376_at	C20orf11	BG480592	0.000115611	-1.60866	665.715	413.833
208880_s_at	C20orf14; TOM; ANT-1	AB019219	0.00103058	-2.46161	412.785	167.689
241741_at	C20orf155	AI339837	0.00664992	1.98745	170.431	338.722
1553960_at	C20orf161	CA447177	0.00588461	1.77843	229.485	408.122
225313_at	C20orf177	AI627538	0.000763237	-2.41904	1700.96	703.156
225498_at	C20orf178	AV713673	0.000244841	-3.50843	1330.08	379.111
232150_at	C20orf18	AA134418	0.000306092	2.48576	281.792	700.467
219961_s_at	C20orf19; HT013; DKFZP586H021	NM_018474	3.27953e-05	-3.01959	290.485	96.2
226607_at	C20orf194	AI498144	0.00288717	-1.32793	785.031	591.167
223880_x_at	C20orf24; RIP5; PNAS-11	BC004446	0.000153396	-1.93288	950.892	491.956
217835_x_at	C20orf24; RIP5; PNAS-11	NM_018840	0.000694958	-1.75766	1250.54	711.478
224376_s_at	C20orf24; RIP5; PNAS-11	AF274948	0.000762828	-2.08229	399.8	192
228309_at	C20orf3	AA130982	0.00479516	1.64044	108.223	177.533
224584_at	C20orf30; HSPC274	AL357536	0.00462351	-1.54335	2250.19	1457.99
229545_at	C20orf42	BF591031	0.00226717	2.06626	79.6769	164.633
217737_x_at	C20orf43; CDAO5; HSPC164	NM_016407	0.000558419	-1.5297	359.054	234.722
234926_s_at	C20orf43; CDAO5; HSPC164	AK026118	0.00516657	-1.86496	334.823	179.533
224972_at	C20orf52	BF381837	0.00122066	-4.59267	483.762	105.333
89948_at	C20orf67	AI743331	0.00270346	1.5317	98.6923	151.167
227160_s_at	C20orf7	AW102828	0.000618229	-1.65781	197.169	118.933
225505_s_at	C20orf81; FLJ22376; bA12M19.1; DKFZp547L054	NM_022760	0.000531657	1.97094	196.962	388.2
215529_x_at	C21orf106	AI590053	0.00263172	3.22236	287.615	926.8
1566671_a_at	C21orf124; PRED79; FLJ31940; MGC15873; PDXK	AK094630	0.00167934	2.02358	78.4308	158.711
213989_x_at	C21orf18; C21orf27	AB004853	0.000311813	-2.43016	171.569	70.6
203996_s_at	C21orf2; A2; YF5	NM_004928	0.00981498	1.92918	159.1	306.933
1561777_at	C21orf34	X75685	0.000448021	3.11407	65.3308	203.444
228239_at	C21orf51	AA148789	0.00155222	-1.93498	506.385	261.7
218123_at	C21orf59; C21orf48; FLJ20467	NM_017835	0.000601942	-2.08394	331.115	158.889
218515_at	C21orf66; GCFC; BM-020	NM_016631	0.000304952	-1.78951	565.385	315.944
226995_at	C21orf86	AV705934	0.000267455	-2.11307	664.654	314.544
218019_s_at	C21orf97	NM_021941	0.000494212	-1.87047	2009.69	1074.43
217622_at	C22orf3	AA018187	2.07526e-05	2.8116	129.385	363.778
215767_at	C2orf10	AF052145	0.00348457	-1.5973	333.392	208.722
222129_at	C2orf17	AK026155	0.000460862	-1.61557	285.292	176.589
218037_at	C2orf17; MGC3035	NM_024293	0.00346985	-1.64975	1266.38	767.622
204364_s_at	C2orf23	BE535746	0.000691328	-1.9918	2037.17	1022.78
204365_s_at	C2orf23; REEP1; FLJ13110	NM_022912	0.000423452	-2.08624	1828.68	876.544
217883_at	C2orf25; CL25022	NM_015702	0.00315761	-4.06952	1155.56	283.956
224628_at	C2orf30; CL24936; CL25084; XTP3TPB	AF131743	0.00307203	-2.21687	2699.85	1217.87
224630_at	C2orf30; CL24936; CL25084; XTP3TPB	AK001913	0.00546055	-1.64987	219.231	132.878
226751_at	C2orf32	AW193693	0.0013414	-2.45608	3144.72	1280.38
223091_x_at	C2orf33; GL004	AF258660	2.21957e-05	-2.7755	255.285	91.9778
219137_s_at	C2orf33; GL004	NM_020194	0.00871194	-1.50934	1371.55	908.711
243088_at	C2orf4	W84667	0.00567727	1.87742	174.477	327.567
223004_s_at	C3orf1	AF210057	0.00028244	-2.40392	899.708	374.267
224575_at	C3orf10	BE868361	0.000779043	-1.86196	676.554	363.356
219288_at	C3orf14; HT021	NM_020685	0.00131509	-2.26911	1285.68	566.6
208925_at	C3orf4; HSPC174; PRO6000; GENX-3745; DKFZP564P0462	AF161522	0.000355072	-2.52119	353.415	140.178
228693_at	C3orf6	AI681307	0.00960484	1.77732	181.315	322.256
214428_x_at	C4A; C4S; CO4; C4A2; C4A3; C4A4; C4A6	K02403	0.00741324	3.55939	231.485	823.944
223157_at	C4orf14; MGC3232	BC004894	0.00311967	-1.80898	207.108	114.489
214661_s_at	C4orf9	R06783	0.00261038	1.7258	224.746	387.867
201310_s_at	C5orf13; P311; PTZ17; D4S114; PRO1873	NM_004772	9.45755e-05	-2.09327	2563.91	1224.83
220495_s_at	C5orf14; UNQ335; FLJ22625	NM_024715	3.07067e-05	-2.23699	283.377	126.678
203024_s_at	C5orf15; KCT2; HTGN29	NM_020199	0.00267364	-1.46512	725.185	494.967
208873_s_at	C5orf18; DP1; TB2; REEP5; D5S346	BC000232	0.000611171	-1.73226	8462.52	4885.24
48031_r_at	C5orf4	H93077	0.00774196	1.8415	138.577	255.189
232695_at	C6orf102	T19133	0.00736135	2.39815	79.9923	191.833
212177_at	C6orf111	AW081113	0.000428516	2.24834	672.823	1512.73
226412_at	C6orf111	N66397	0.00313621	1.83503	279.754	513.356
225507_at	C6orf111	BF591408	0.00586461	1.7636	2017.3	3557.71
228330_at	C6orf113	AI927382	0.00886983	-1.761	220.008	124.933
224448_s_at	C6orf125; MGC14833; bA6B20.2	BC006007	0.000787354	-1.90293	308.423	162.078
212923_s_at	C6orf145	AK024828	0.0068721	3.19634	152.508	487.467
226263_at	C6orf151	AA630674	0.000415174	1.97723	104.962	207.533
1553274_a_at	C6orf151; FLJ32234; dJ512B11.2; dJ336K20B.1	NM_152551	0.00859158	2.86757	155.292	445.311
213312_at	C6orf162; dJ102H19.2; DKFZP586E1923	NM_020425	0.000790341	-2.27101	156.977	69.1222
232067_at	C6orf168; MGC2817; dJ273F20	BC004869	0.00808665	-2.07448	261.569	126.089
229340_at	C6orf194	BF592882	0.00295401	1.8482	95.8769	177.2
223576_at	C6orf203; PRED31; HSPC230	AF151064	0.0057396	-1.93581	385.785	199.289
228007_at	C6orf204	AL133101	0.00113845	1.59274	805.354	1282.72
218195_at	C6orf211; FLJ12910	NM_024573	0.00640363	-2.1429	481.938	224.9
213872_at	C6orf62	BE465032	0.00124962	-3.33319	359.392	107.822
227559_at	C6orf66	AL521129	0.0085682	-1.67877	1169.21	696.467
222391_at	C6orf67	AL080250	8.73727e-05	-1.86193	1689.91	907.611
225576_at	C6orf72	AI948460	0.00708784	1.76324	115.4	203.478
209479_at	C6orf80; CCRL1AP; DKFZp586D0623	BC000758	4.88037e-07	-2.45542	794.6	323.611
221488_s_at	C6orf82; CUTA	AF230924	0.000128772	-1.71646	2745	1599.22
225849_s_at	C6orf83	BF975327	0.00478686	-1.55452	466.7	300.222
1558426_x_at	C7orf19; CBCIP2; FLJ12474; FLJ14733	BC016797	0.00024992	2.99482	401.3	1201.82
224808_s_at	C7orf20	AI090768	0.00432562	-1.84559	211.362	114.522
215380_s_at	C7orf24; MGC3077; FLJ11717	AK021779	0.000109646	-2.05901	1653.85	803.222
201973_s_at	C7orf28B	AL550875	0.00658198	-1.48148	2355.94	1590.26
219060_at	C8orf32; FLJ10204	NM_018024	0.000300435	-2.81268	242.515	86.2222
227865_at	C9orf103	BF111242	0.00150048	-2.34187	151.077	64.5111
239391_at	C9orf10OS	AA195528	0.000562728	2.6174	99	259.122
218565_at	C9orf114	BG223334	0.00167236	2.02971	93.8231	190.433
224879_at	C9orf123	BF315994	0.000640524	-1.82707	496.292	271.633
213386_at	C9orf125	AV726900	0.000330939	-2.00978	746.723	371.544
233246_at	C9orf126	AI523450	0.00365704	2.79017	107.831	300.867
52975_at	C9orf28	AA534894	0.000215414	1.73212	365.146	632.478
226443_at	C9orf42	BG397561	0.000722231	-2.02381	296.062	146.289
239832_at	C9orf42	AI264135	0.00113806	2.19581	103.515	227.3
229824_at	C9orf47	AL133706	0.00319805	-1.57633	2827.69	1793.84
226356_at	C9orf54	AA535864	0.00304382	1.93532	194.8	377
223697_x_at	C9orf64; MGC10999	BC004407	0.00274133	5.45409	773.423	4218.32
61874_at	C9orf7	AL042496	0.00963269	2.24996	138.462	311.533
225919_s_at	C9orf72	AI832598	0.00216235	-1.46304	637.023	435.411
227551_at	C9orf77	BE856596	9.33425e-05	1.48981	1849.45	2755.33
239363_at	C9orf80	BE328720	0.00356981	2.30147	256.431	590.167
223398_at	C9orf89; BinCARD; MGC11115; bA370F5.1	BC004500	0.00586678	1.41292	165.638	234.033
223550_s_at	CA10; CARPX; CA-RPX; HUCEP-15	AF288385	8.51845e-05	-2.96209	865.423	292.167
220889_s_at	CA10; CARPX; CA-RPX; HUCEP-15	NM_020178	0.00530372	-1.9391	427.054	220.233
224887_at	CAB56184; GNPTG; GNPTAG; LP2537	AF302786	0.00160848	-1.78095	347.7	195.233
1554202_x_at	CABP4	BC033167	0.00341	3.26682	62.4154	203.9
214933_at	CACNA1A	AA769818	0.00109367	2.52408	3033.07	7655.71
242410_s_at	CACNA1E	R15004	0.00301908	-2.08434	477.638	229.156
207869_s_at	CACNA1G; NBR13; Ca(V)T.1	NM_018896	0.00784956	1.97645	96.9923	191.7
204811_s_at	CACNA2D2; gene 26; KIAA0558; LUAC11.1	NM_006030	0.00317882	2.59722	169.523	440.289
219714_s_at	CACNA2D3; HSA272268	NM_018398	0.00109349	-1.8272	1199.8	656.633
1559420_x_at	CACNB2; MYSB; CACNLB2	AL162054	2.97363e-06	4.31813	100.115	432.311
1559419_at	CACNB2; MYSB; CACNLB2	AL162054	0.00109219	7.63754	146.662	1120.13
210691_s_at	CACYBP; SIP; GIG5; PNAS-107; S100A6BP	AF275803	0.00715567	-2.19475	411.223	187.367
1568604_a_at	CADPS	AI912173	8.32023e-05	-3.20937	1209.08	376.733
1568603_at	CADPS	AI912173	0.000103167	-4.17033	210.231	50.4111
205626_s_at	CALB1	NM_004929	0.00311392	-2.62906	487.077	185.267
211985_s_at	CALM1	AI653730	1.7371e-05	-3.57676	3951.84	1104.87
211984_at	CALM1	AI653730	2.54519e-05	-2.10695	7422.76	3522.99
213688_at	CALM1	N25325	0.00503186	3.02037	283.023	854.833
213710_s_at	CALM1	AL523275	0.00700482	-4.07649	264.292	64.8333
200653_s_at	CALM1; CAMI; PHKD; DD132; CALML2	M27319	0.00486811	-2.00117	6351.71	3174
229571_at	CALM2	AV763524	0.000270173	2.40944	74.8538	180.356
200622_x_at	CALM3	AV685208	0.000136014	-4.13851	805.262	194.578
212952_at	CALR	AA910371	0.00176134	2.01656	571.523	1152.51
238908_at	CALU	BG392414	0.00683715	2.40586	83.8692	201.778
215161_at	CAMK1G	AW016039	0.000213593	-3.32941	247.338	74.2889
210404_x_at	CAMK2B; CAM2; CAMKB; MGC29528	AF078803	0.00305417	-2.39742	960.115	400.478
209956_s_at	CAMK2B; CAM2; CAMKB; MGC29528	U23460	0.00848899	-2.07056	1011.95	488.733
240593_x_at	CAMK2D	R98767	0.000384341	3.03928	75.0615	228.133
231042_s_at	CAMK2D	AA809487	0.00731222	-3.62871	187.846	51.7667
212757_s_at	CAMK2G	BF111268	0.00163846	-1.80467	1589.62	880.833
212669_at	CAMK2G	AI093569	0.00520764	-2.28796	407.815	178.244
208095_s_at	CAMK2G; CAMKG; CAMK-II; MGC26678	NM_001222	0.00201468	-1.73196	969.938	560.022
212252_at	CAMKK2	AA181179	6.8836e-05	-1.98317	680.492	343.133
212710_at	CAMSAP1	AL043774	0.00362043	-1.55077	796.215	513.433
213268_at	CAMTA1	Z98884	0.00137073	-2.84028	1494.15	526.056
208852_s_at	CANX	AI761759	0.00238027	-1.9526	510.062	261.222
212554_at	CAP2	N90755	0.00374177	-1.86586	5825.2	3122
200752_s_at	CAPN1; CANP; muCL; CANPL1; muCANP	NM_005186	0.000193821	2.23143	90.5	201.944
200001_at	CAPNS1; 30K; CANP; CDPS; CANPS; CAPN4; CALPAIN4	NM_001749	0.00249847	-2.29996	392.808	170.789
227364_at	CAPZA1	AW084125	0.00924965	-2.29725	765.546	333.244
208374_s_at	CAPZA1; CAZ1; CAPPA1	NM_006135	0.000366601	-1.41477	1729.15	1222.21
240146_at	CAPZA2	AW418562	0.00244486	1.8817	104.085	195.856
37012_at	CAPZB; CAPB; CAPPB	U03271	3.02988e-05	2.24021	541.7	1213.52
221939_at	CARM1	AL529396	0.000281367	4.32167	133.392	576.478
212512_s_at	CARM1	AA551784	0.00071222	1.92079	162.254	311.656
219342_at	CAS1; C7ORF12; FLJ21213; FLJ21879	NM_022900	0.000164218	-2.29234	389.646	169.978
1552689_at	CASKIN1	NM_020764	0.000174191	1.71085	1012.33	1731.94
202763_at	CASP3; CPP32; SCA-1; CPP32B; APOPAIN	NM_004346	0.00760758	1.43848	108.054	155.433
212586_at	CAST	AA195244	0.000705606	-1.57523	1054.98	669.733
240048_at	CATSPER2	H23543	0.00136386	2.07302	129.923	269.333
217588_at	CATSPER2	AW971983	0.00270095	2.87088	106.092	304.578
216903_s_at	CBARA1; CALC; DKFZp564C246	AK022697	1.80213e-06	-2.43403	468.577	192.511
233243_at	CBFA2T2	AU144676	2.55972e-05	4.50156	61.2923	275.911
238549_at	CBFA2T2	AI420611	0.00878672	2.73528	482.523	1319.83
227187_at	CBLL1	AI824009	0.000374699	-1.71055	317.308	185.5
242301_at	CBLN2	R60224	0.00315441	-1.699	1262.64	743.167
242524_at	CBLN4	AA868507	0.00239357	-2.35183	421.631	179.278
232347_x_at	CBR4	AK021441	4.22372e-05	3.277	166.846	546.756
244052_at	CBR4	AI469277	0.00472124	1.79227	105.608	189.278
1553693_s_at	CBR4; FLJ14431	NM_032783	0.0036052	3.62605	88.8538	322.189
213626_at	CBR4; FLJ14431	AL049442	0.0037879	-2.12237	328.731	154.889
1553972_a_at	CBS; HIP4	BC007257	0.00214116	2.226	172.662	384.344
201518_at	CBX1; M31; MOD1; HP1-BETA; HP1Hs-beta	NM_006807	5.41411e-05	-2.11071	1549.94	734.322
200037_s_at	CBX3; HECH; HP1-GAMMA; HP1Hs-gamma	NM_016587	0.00420378	-1.4451	2816.7	1949.14
224736_at	CCAR1	BE617899	0.00748397	1.63696	1646.43	2695.14
225010_at	CCDC6	AK024913	0.00204486	-1.80397	1074.32	595.533
205827_at	CCK	NM_000729	0.000294139	-3.50377	1745.54	498.189
223164_at	CCM2; C7orf22; MGC4067; MGC4607; PP10187	BC004903	0.001476	-2.1156	415.269	196.289
1569126_at	CCNC	BC026272	0.000149879	3.38691	48.3692	163.822
201955_at	CCNC	AL137784	0.00628773	-1.67418	842.038	502.956
223084_s_at	CCNDBP1; DIP1; GCIP	AF246144	0.000829084	-4.19372	608.415	145.078
204093_at	CCNH; CAK; p34; p37	NM_001239	0.00205979	-2.04415	485.554	237.533
239804_at	CCNI	AI057404	0.00193206	3.20936	57	182.933
208655_at	CCNI	BG530368	0.00303148	-2.65434	1956.34	737.033
201947_s_at	CCT2; CCTB; 99D8.1; PRO1633; CCT-beta; TCP-1-beta	NM_006431	4.75973e-08	-4.14492	2504.64	604.267
200910_at	CCT3; CCTG; TRIC5; CCT-gamma; TCP-1-gamma	NM_005998	1.8639e-05	-2.50496	1267.73	506.089
200877_at	CCT4; SRB; Cctd	NM_006430	9.52828e-05	-4.63652	1611.5	347.567
201326_at	CCT6A	BE737030	0.00246289	-2.11401	2139.95	1012.27
201327_s_at	CCT6A; Cctz; HTR3; TCPZ; TCP20; MoDP-2; TTCP20; CCT-zeta; CCT-zeta-1; TCP-1-zeta	NM_001762	0.00330861	-1.86447	571.731	306.644
200812_at	CCT7; Ccth; Nip7-1; CCT-ETA; TCP-1-eta	NM_006429	0.000384273	-4.35422	934.077	214.522
200873_s_at	CCT8; Cctq; D21S246; KIAA0002	NM_006585	0.00393529	-2.30149	3262.28	1417.47
208405_s_at	CD164; MGC-24; MUC-24; endolyn	NM_006016	0.00814824	-1.36291	1356.28	995.133
209582_s_at	CD200	H23979	0.000204585	-2.32434	222.646	95.7889
209583_s_at	CD200; MRC; MOX1; MOX2; OX-2	AF063591	0.00065422	-3.79955	1151.14	302.967
35150_at	CD40; p50; Bp50; CDW40; MGC9013; TNFRSF5	X60592	0.000332604	1.65213	96.3538	159.189
227259_at	CD47	BF439618	0.00620537	2.03478	2608.23	5307.17
226016_at	CD47	AL118798	0.00758658	-1.51842	3110.69	2048.63
211075_s_at	CD47; IAP; OA3; MER6	Z25521	0.00314584	-2.51506	186.562	74.1778
200984_s_at	CD59; MIN1; MIN2; MIN3; MIC11; MSK21; MGC2354; PROTECTIN	X16447	0.000226904	-1.9059	386.877	202.989
200985_s_at	CD59; MIN1; MIN2; MIN3; MIC11; MSK21; MGC2354; PROTECTIN	NM_000611	0.000957785	-2.35816	1083.42	459.433
233825_s_at	CD99L2	AU158444	0.00224786	-2.01396	175.438	87.1111
227191_at	CDA08	AI743744	0.0011723	-2.07064	791.215	382.111
221449_s_at	CDA08; TIP	NM_030790	0.000253535	-3.12647	272.385	87.1222
228516_at	CDAN1	AI122852	0.00564587	2.51259	111.908	281.178
209659_s_at	CDC16; APC6	AF164598	7.07789e-05	-1.52917	1390.68	909.433
202717_s_at	CDC16; APC6	NM_003903	0.000155124	-2.07136	203.5	98.2444
217880_at	CDC27	N21397	0.000655068	-1.95356	1173.44	600.667
232266_x_at	CDC2L5	AK024379	0.000188557	5.80927	1017.55	5911.2
219343_at	CDC37L1; HARC; FLJ20639	NM_017913	0.00446491	-2.22892	173.831	77.9889
203376_at	CDC40	BG528818	0.000118961	-2.6078	704.454	270.133
214230_at	CDC42	R37664	0.00634387	-1.77685	3526.88	1984.9
210232_at	CDC42; G25K; CDC42Hs	M35543	0.000108089	-4.8441	490.115	101.178
214721_x_at	CDC42EP4; CEP4; BORG4; MGC3740; KAIA1777; MGC17125	AL162074	0.00246424	2.27651	132.308	301.2
224709_s_at	CDC42SE2	AF131831	5.4895e-06	-2.56188	2778.87	1084.7
206280_at	CDH18; CDH14; CDH24; CDH14L; EY-CADHERIN	NM_004934	0.00041933	-2.5554	973.323	380.889
1569679_at	CDH22	BQ888257	0.000387987	2.53963	100.977	256.444
203468_at	CDK10; PISSLRE	NM_003674	0.000622149	2.99217	271.2	811.478
229468_at	CDK3	AI885421	0.000111304	1.96892	151.708	298.7
204247_s_at	CDK5; PSSALRE	NM_004935	0.000926173	-2.45789	356.231	144.933
205852_at	CDK5R2	R51311	0.0006393	2.4421	152.023	371.256
220935_s_at	CDK5RAP2; C48; Cep215; KIAA1633	NM_018249	0.00795317	2.12266	100.623	213.589
224851_at	CDK6	AW274756	0.00627354	2.27547	118.769	270.256
211297_s_at	CDK7; CAK1; STK1; CDKN7; p39MO15	L20320	0.000464979	-2.44008	188.238	77.1444
1561190_at	CDKL3; NKIAMRE	AF087989	0.000389046	2.65829	65.7231	174.711
227004_at	CDKL5	AI611074	0.000152441	-2.01443	1107.58	549.822
213183_s_at	CDKN1C	N95363	0.00993535	2.26725	97.3231	220.656
204154_at	CDO1	NM_001801	0.000659187	-3.54555	871.377	245.767
212501_at	CEBPB	AL564683	0.00256887	3.35064	291.015	975.089
214353_at	CELSR1	AW241864	0.0002305	3.57727	156.292	559.1
240758_at	CENTG2	AA706753	0.000263913	2.88851	235.185	679.333
239026_x_at	CENTG3	H20019	0.00262013	2.17516	222.992	485.044
242916_at	CEP1	AA642477	0.00931812	2.00113	164.546	329.278
218827_s_at	Cep192	NM_018069	0.00160467	-2.56916	154.092	59.9778
219242_at	Cep63; FLJ13386	NM_025180	0.00564255	-1.99831	177.538	88.8444
1316_at	c-erbA-1; THRA; AR7; EAR7; ERBA; ERBA1; NR1A1; THRA1; THRA2; THRA3; EAR-7.1; EAR-7.2; ERB-T-1; MGC43240; c-ERBA-1; MGC000261; ERBA-ALPHA; TR-ALPHA-1; c-ERBA-ALPHA-2	X55005	0.000298365	3.93631	333.485	1312.7
209194_at	CETN2; CALT; CEN2	BC005334	1.26032e-05	-2.09229	936.369	447.533
203166_at	CFDP1; p97; BCNT; CP27	NM_006324	0.00148871	-1.98322	993.238	500.822
200021_at	CFL1	NM_005507	0.00795007	1.81585	12341.1	22409.6
224663_s_at	CFL2	BF576053	0.000232456	-2.25695	903.631	400.378
224352_s_at	CFL2	AF134802	0.00280538	-1.57118	610.492	388.556
239629_at	CFLAR	AI634046	0.00124245	4.49975	79.6538	358.422
213375_s_at	CG018	N80918	0.00213596	-1.71954	1223.49	711.522
223859_at	CG1; EPB41L4B; EHM2; FLJ21596; DKFZp761N1814	AF153416	0.00433888	-1.90746	266.769	139.856
224599_at	CGGBP1	BF979809	0.00151933	-1.72695	1552.98	899.267
222497_x_at	CGI-07	AL520719	0.00425019	-1.41225	421.054	298.144
214658_at	CGI-109	BG286537	0.00245101	-1.75233	339.446	193.711
203259_s_at	CGI-130; C6orf74; NS5ATP2; dJ167O5.2	BC001671	0.000408079	-2.90401	1133.34	390.267
201825_s_at	CGI-49	AL572542	0.00283689	-2.62413	223.138	85.0333
201570_at	CGI-51	NM_015380	1.59763e-05	-2.40748	444.154	184.489
201569_s_at	CGI-51	NM_015380	0.00057193	-1.74427	803.954	460.911
204605_at	CGRRF1; CGR19	NM_006568	0.00248754	-1.67179	217.054	129.833
226896_at	CHCHD1	AI992290	0.000834046	-2.17237	306.038	140.878
217720_at	CHCHD2; C7orf17	NM_016139	2.24718e-05	-3.0298	1951.26	644.022
224462_s_at	CHCHD6; MGC13016	BC006123	0.00554129	-1.91804	269.015	140.256
218642_s_at	CHCHD7; MGC2217	NM_024300	0.00242286	-1.8879	815.615	432.022
238070_at	CHD1L	AA573217	0.00718644	1.76145	132.246	232.944
201184_s_at	CHD4; Mi-2b; Mi2-BETA	NM_001273	0.00194518	1.80799	333.2	602.422
212571_at	CHD8	U00955	0.00519614	1.54315	157.377	242.856
202230_s_at	CHERP; DAN16; SCAF6	NM_006387	0.00129236	1.51321	1055.87	1597.76
230790_x_at	CHES1	AI589978	0.000314778	2.9633	97.6615	289.4
204260_at	CHGB; SCG1	NM_001819	0.000261932	-3.06056	1521.27	497.056
209396_s_at	CHI3L1; GP39; YKL40; HC-gp39; HCGP-3P	M80927	0.00547389	2.36879	159.115	376.911
228345_at	CHIC1	AI745136	0.00978591	-1.68652	1531.14	907.867
204266_s_at	CHKA; CKI	NM_001277	0.00395362	-2.46252	362.592	147.244
204591_at	CHL1; CALL; L1CAM2	NM_006614	5.12493e-06	-2.63432	2744.15	1041.69
202121_s_at	CHMP2A; BC-2	NM_014453	1.5672e-06	-4.44034	446.254	100.5
219356_s_at	CHMP5; SNF7DC2; CGI-34; PNAS-2; C9orf83; HSPC177	NM_016410	0.001494	-2.55681	510.708	199.744
214665_s_at	CHP; SLC9A1BP	AK000095	0.00085608	-2.19634	691.7	314.933
1564424_at	CHR2SYT	BC035983	6.7322e-05	3.35881	50.9308	171.067
211248_s_at	CHRD	AF283325	0.0079591	1.40962	133.046	187.544
231783_at	CHRM1	AI500293	0.00079039	-2.66704	361.177	135.422
1553705_a_at	CHRM3; HM3	NM_000740	0.00848281	-1.65009	365.385	221.433
214246_x_at	CHRNE	AI859060	0.00266104	3.00812	425.892	1281.13
226368_at	CHST11	AI806905	0.00821598	1.70033	203.085	345.311
222786_at	CHST12; C4S-2; C4ST2; C4ST-2	BC002918	0.00326765	2.78324	148.077	412.133
212832_s_at	ch-TOG	AI143124	0.000889174	-1.67474	692.692	413.611
208424_s_at	CIAPIN1; PRO0915; Anamorsin; 2810413N20Rik	NM_020313	0.000229942	-2.16394	462.938	213.933
224914_s_at	CIP29	BG394042	0.000583933	-2.06098	552.915	268.278
226232_at	CIP29	AI889093	0.000675959	2.0636	127.431	262.967
200811_at	CIRBP; CIRP	NM_001280	1.57357e-05	-3.05713	698.962	228.633
200810_s_at	CIRBP; CIRP	NM_001280	0.00995386	-1.92045	5586.92	2909.17
230656_s_at	CIRH1A	AL578336	0.000357565	-3.41646	186.538	54.6
216194_s_at	CKAP1	AD001527	6.85048e-06	-2.7927	1137.59	407.344
201804_x_at	CKAP1; CG22; TBCB; CKAPI; MGC14625	NM_001281	1.96733e-07	-2.8076	1639.08	583.8
211759_x_at	CKAP1; CG22; TBCB; CKAPI; MGC14625	BC005969	5.47129e-07	-2.6368	1703.93	646.211
200884_at	CKB; B-CK; CKBB	NM_001823	0.00202528	-2.4271	1861.02	766.767
224998_at	CKLFSF4	AK000855	0.00520898	-1.38224	1211.68	876.611
230942_at	CKLFSF5	AI147740	0.000101169	2.20322	74.9308	165.089
234562_x_at	CKLFSF8	AK000115	0.00257576	4.20349	283.077	1189.91
202712_s_at	CKMT1B; UMTCK	NM_020990	2.64711e-05	-2.47501	2182.52	881.822
212309_at	CLASP2	AV725315	8.15152e-06	-1.87944	1892.87	1007.14
201734_at	CLCN3	AI760629	0.00077884	-1.94701	2288.68	1175.49
201735_s_at	CLCN3; CLC3; ClC-3	NM_001829	0.0032467	-1.96713	555.254	282.267
214769_at	CLCN4	AF052117	6.28162e-05	-2.49404	1761.15	706.144
38069_at	CLCN7; CLC7; CLC-7; OPTA2	Z67743	0.00227312	1.74701	263.708	460.7
219640_at	CLDN15; MGC19536	NM_014343	0.00184303	2.92663	53.8692	157.656
35160_at	CLIM2; LDB1; NLI	AF064491	9.62949e-06	2.30166	79.2615	182.433
214683_s_at	CLK1	AI251890	0.00469303	-1.51483	637.792	421.033
228751_at	CLK4	AW975057	0.00353453	-1.64461	382.5	232.578
209143_s_at	CLNS1A; CLCI; ICln; CLNS1B	AF005422	0.00652071	-2.09277	776.185	370.889
201640_x_at	CLPTM1	NM_001294	0.000178406	1.90343	103.877	197.722
201561_s_at	CLSTN1; CSTN1; PIK3CD; KIAA0911; XB31alpha; alcalpha1; alcalpha2	NM_014944	0.00313648	-1.65275	3475.27	2102.72
216295_s_at	CLTA	X81636	4.37448e-06	-2.17861	2066.1	948.356
200960_x_at	CLTA; LCA	NM_007096	4.10359e-06	-2.07171	3069.55	1481.66
204050_s_at	CLTA; LCA	NM_001833	0.00763182	-1.94941	528.377	271.044
205172_x_at	CLTB; LCB	NM_007097	0.00102148	-2.46121	575.731	233.922
206284_x_at	CLTB; LCB	NM_001834	0.00387038	-2.00878	453.538	225.778
200614_at	CLTC; CHC17; CLH-17; CLTCL2; KIAA0034	NM_004859	2.48389e-05	-2.24673	6156.18	2740.06
222043_at	CLU	AI982754	0.0015518	1.55956	2002.37	3122.81
208792_s_at	CLU; CLI; APOJ; SGP2; SGP-2; SP-40; TRPM2; TRPM-2; MGC24903	M25915	5.32768e-05	-2.52794	7017.01	2775.78
208791_at	CLU; CLI; APOJ; SGP2; SGP-2; SP-40; TRPM2; TRPM-2; MGC24903	M25915	6.23374e-05	-4.85923	3318.64	682.956
209348_s_at	c-maf; MAF	AF055376	2.36101e-05	1.86684	237.823	443.978
218111_s_at	CMAS	NM_018686	0.000662143	-3.49117	337.169	96.5778
241065_x_at	CMAS	AI076273	0.00949882	2.8771	109.362	314.644
231643_s_at	CMIP	BE045541	1.56956e-05	3.48654	91.6923	319.689
217870_s_at	CMPK; UMP-CMPK	NM_016308	0.000717962	-2.38648	891.431	373.533
217752_s_at	CNDP2; CN2; CPGL; PEPA; HsT2298; FLJ10830	NM_018235	0.00380181	-1.37626	2053.31	1491.94
206731_at	CNKSR2; CNK2; KIAA0902	NM_014927	0.00168097	-2.64789	376.677	142.256
240339_at	CNNM3	AA829860	0.00181425	2.83538	92.4	261.989
200861_at	CNOT1; CDC39; NOT1H; AD-005; KIAA1007	NM_016284	0.00340814	1.92433	118.385	227.811
222313_at	CNOT2	AW972359	0.000491803	2.336	107.515	251.156
202163_s_at	CNOT8; CAF1; POP2; CALIF; hCAF1	NM_004779	0.00754621	-1.49554	358.015	239.389
213436_at	CNR1; CB1; CB-R; CB1A; CANN6; CB1K5	U73304	0.00122782	-2.19434	670.638	305.622
1554241_at	COCH; DFNA9; DFNA31; COCH5B2; COCH-5B2	BC007230	0.00863429	2.08637	570.592	1190.47
227784_s_at	COG1; LDLB; KIAA1381; DKFZP762L1710	AK025633	0.000265265	-2.29709	265.008	115.367
203073_at	COG2; LDLC	NM_007357	0.00816486	-1.54928	325.246	209.933
238863_x_at	COG8	AI524240	0.00798055	2.89558	86.3385	250
213870_at	COL11A2	AL031228	9.20053e-06	2.90599	54.5769	158.6
225293_at	COL27A1; FLJ11895; KIAA1870; MGC11337	AK021957	7.34608e-05	3.79134	158.1	599.411
238279_x_at	COL4A3BP	BF062155	0.000331624	4.17559	55.1538	230.3
223466_x_at	COL4A3BP; CERT; GPBP; CERTL; STARD11	BC000102	0.00157256	-1.98685	694.515	349.556
219625_s_at	COL4A3BP; CERT; GPBP; CERTL; STARD11	NM_005713	0.00246828	-1.76053	750.262	426.156
212488_at	COL5A1	N30339	0.00466823	3.78965	42.6308	161.556
52255_s_at	COL5A3	AI984221	0.00164751	2.35425	129.038	303.789
213428_s_at	COL6A1	AA292373	0.00231698	2.31323	480.862	1112.34
204136_at	COL7A1; EBD1; EBR1; EBDCT	NM_000094	1.44494e-05	1.99566	112.115	223.744
230360_at	COLM	AW006648	0.000981294	-1.97342	494.977	250.822
234020_x_at	COMMD1	AL049975	0.00157428	3.17426	67.5538	214.433
236671_at	COMT	AI829569	0.00222445	3.48686	87.5923	305.422
208684_at	COPA; HEP-COP	U24105	0.0064205	-1.77554	429.523	241.911
201359_at	COPB; DKFZp761K102	NM_016451	0.000535928	-1.77541	277.477	156.289
201358_s_at	COPB; DKFZp761K102	NM_016451	0.00153997	1.29096	2319.32	2994.14
213500_at	COPB2	AI307760	0.000131159	-2.43591	462.769	189.978
236131_at	COPG2	AW452631	0.000370489	-2.41621	928.577	384.311
202467_s_at	COPS2; CSN2; SGN2; ALIEN; TRIP15	NM_004236	0.000102562	-2.74695	1369.6	498.589
202078_at	COPS3; SGN3	NM_003653	0.00075081	-2.63536	380.254	144.289
201652_at	COPS5; JAB1; SGN5; MOV-34; MGC3149	NM_006837	0.000412162	-4.14365	866.069	209.011
201405_s_at	COPS6; MOV34-34KD	NM_006833	7.25913e-05	-1.92467	708.6	368.167
217726_at	COPZ1; CGI-120; zeta1-COP	NM_016057	0.000239206	-2.07434	401.5	193.556
235045_at	COTL1	AI493853	0.00127754	2.26994	66.2231	150.322
203551_s_at	COX11; COX11P	NM_004375	0.000672508	-1.63816	730.454	445.9
211727_s_at	COX11; COX11P	BC005895	0.00563984	-1.99909	676.915	338.611
200086_s_at	COX4I1	AA854966	4.76692e-06	-2.36414	6027.69	2549.63
202698_x_at	COX4I1; COXIV	NM_001861	4.14094e-08	-3.08285	7186.74	2331.2
203663_s_at	COX5A; VA; COX-VA	NM_004255	0.00151353	-2.84253	3522.08	1239.07
213735_s_at	COX5B	AI557312	1.78481e-05	-2.20638	4558.28	2065.96
202343_x_at	COX5B; COXVB	NM_001862	1.44155e-05	-4.08278	2032.41	497.8
211025_x_at	COX5B; COXVB	BC006229	1.54632e-05	-3.68119	1945.26	528.433
200925_at	COX6A1; COX6AL	NM_004373	8.39535e-05	-2.25632	4720.62	2092.18
201441_at	COX6B1; COXG	NM_001863	6.16609e-05	-2.65949	2850.41	1071.79
201754_at	COX6C	NM_004374	0.00260542	-3.15224	3575.23	1134.19
201256_at	COX7A2L; EB1; SIG81; COX7AR; COX7RP	NM_004718	0.00544106	-1.57484	2276.22	1445.37
202110_at	COX7B	NM_001866	0.00789937	-3.35217	2984.18	890.222
201119_s_at	COX8A; COX8L; COX8-2; COX VIII; COX VIII-L	NM_004074	0.00701037	-1.97414	1277.01	646.867
				-2.76909
201117_s_at	CPE	NM_001873	0.00204955	-1.50715	3393.38	2251.52
224831_at	CPEB4	BE620832	0.00764354	1.58642	1259.81	1998.59
212170_at	CPNE1	BF447705	0.000511659	-1.77368	262.169	147.811
225082_at	CPSF3; CPSF73	NM_016207	0.000754061	-2.1649	509.546	235.367
224830_at	CPSF5	AL520677	0.000493715	-2.33489	1092.55	467.922
210069_at	CPT1B; CPT1-M; M-CPT1; KIAA1670; CHKB	U62733	0.00510146	2.84769	125.4	357.1
222533_at	CRBN	AI676103	5.48651e-06	-2.22713	1670.67	750.144
218142_s_at	CRBN; MGC27358	NM_016302	0.000247081	-2.35291	513.038	218.044
202160_at	CREBBP; CBP; RTS; RSTS	NM_004380	0.00155155	1.79095	857.777	1536.23
201989_s_at	CREBL2	AL529409	0.00380009	-1.55043	1667.04	1075.21
201200_at	CREG1	NM_003851	0.000199616	-1.8667	713.185	382.056
1552714_at	CREG2	NM_153836	0.000820578	-2.08101	1407.45	676.333
208670_s_at	CRI1	AF274951	0.00467439	-2.34212	863.2	368.556
208669_s_at	CRI1; EID1; EID-1; RBP21; PTD014; C15orf3; PNAS-22; IRO45620	AF109873	7.28949e-05	-4.34347	769.469	177.156
202551_s_at	CRIM1	BG546884	0.0026797	1.69893	266.769	453.222
227942_s_at	CRIPT	BF591360	0.00765982	-1.94687	177.792	91.3222
212180_at	CRKL	AK000311	0.0044508	-1.37067	747.731	545.522
202517_at	CRMP1; DRP1; DRP-1; DPYSL1	NM_001313	0.000152104	-3.57204	879.038	246.089
219913_s_at	CRNKL1; HCRN; MSTP021	NM_016652	0.00141291	-1.7759	356.246	200.6
242389_at	CROP	BE887449	0.00106143	2.34153	792.162	1854.87
208835_s_at	CROP	AW089673	0.00226594	1.73935	4298.61	7476.8
223020_at	CRR9; DKFZP761M2324	AB045223	4.46565e-05	-4.35148	400.046	91.9333
227538_at	CRSP7	AW967619	0.00267092	1.40872	268.385	378.078
204349_at	CRSP9; MED7; CRSP33; MGC12284	BC005250	0.000291778	-1.96895	440.192	223.567
220753_s_at	CRYL1	NM_015974	0.0086546	-1.72991	356.515	206.089
205489_at	CRYM; THBP; DFNA40	NM_001888	0.00127849	-2.54542	2175.43	854.644
243091_at	CRYZL1	BF435599	0.0053569	2.68368	61.0769	163.911
1552347_at	CRYZL1; 4P11; QOH-1	NM_145311	0.00431331	2.11695	88.6077	187.578
208660_at	CS	BC000105	0.00512017	-1.64502	924.046	561.722
200066_at	CSA2; IK; RED	AF182645	1.79179e-07	-3.41403	865.646	253.556
219939_s_at	CSDE1; UNR; D1S155E	NM_007158	0.00223771	-1.70407	1086.67	637.689
201112_s_at	CSE1L; CAS; XPO2	NM_001316	0.00123445	-3.66819	686.277	187.089
203104_at	CSF1R; FMS; CSFR; FIM2; C-FMS; CD115	NM_005211	0.00112409	2.31712	66.9077	155.033
202329_at	CSK	NM_004383	0.000354201	2.20181	126.931	279.478
242467_at	CSNK1A1	BF433200	0.000198588	2.62816	171.315	450.244
1556007_s_at	CSNK1A1	AI377389	0.00610055	2.34587	118.738	278.544
226888_at	CSNK1G1	BG104860	5.46446e-05	1.67805	134.938	226.433
202573_at	CSNK1G2	AL530441	0.000117286	1.94163	517.177	1004.17
212073_at	CSNK2A1	AI631874	0.00803294	1.48746	237.631	353.467
201390_s_at	CSNK2B; G5A; CK2B; CK2N; CSK2B	NM_001320	0.00016377	-3.55045	705.869	198.811
209258_s_at	CSPG6	AI373676	0.000322568	2.07362	391.162	811.122
225432_s_at	CSRP2BP; CRP2BP; MGC15388; dJ717M23.1	AF252257	0.0093546	-1.53942	311.715	202.489
1559814_at	CSS3	AK024712	0.00538547	2.12324	197.885	420.156
201201_at	CSTB; PME; CST6; STFB; cystatin B	NM_000100	5.78797e-05	-1.65796	901.6	543.8
212905_at	CSTF2T	AI872408	0.0025349	-1.4494	528.5	364.633
229666_s_at	CSTF3	AI653037	0.00217476	-2.10493	552.615	262.533
226793_at	CSTF3	AI913533	0.0097893	-1.67939	580.231	345.5
236794_at	CTBP2	AW629436	0.00120584	3.4766	45.4308	157.944
210835_s_at	CTBP2	AF222711	0.00152457	1.74511	813.777	1420.13
203445_s_at	CTDSP2; OS4; SCP2	NM_005730	0.00844302	1.42616	568.7	811.056
209617_s_at	CTNND2; GT24; NPRAP	AF035302	0.000177865	-1.70947	676.4	395.678
202613_at	CTPS	NM_001905	0.000252875	-2.23947	342.738	153.044
223499_at	CTRP5; C1QTNF5; DKFZp586B0621	AF329841	0.000421669	3.31325	57.4462	190.333
213275_x_at	CTSB	W47179	0.000312989	2.20321	2539.31	5594.62
227961_at	CTSB	AA130998	0.000621061	-2.8384	381.954	134.567
213274_s_at	CTSB	AA020826	0.00129361	-1.76702	601.946	340.656
200838_at	CTSB; APPS; CPSB	NM_001908	0.00118532	-2.26961	650.292	286.522
214782_at	CTTN	AU155105	0.00437489	3.62949	156.254	567.122
218097_s_at	CUEDC2; MGC2491; C10orf66; bA18I14.5	NM_024040	0.00337967	-1.71426	771.931	450.3
227178_at	CUGBP2	AI652861	1.20718e-05	-2.08083	1283.43	616.789
207614_s_at	CUL1	NM_003592	5.33428e-05	-2.51278	316.554	125.978
201371_s_at	CUL3	AF062537	0.000306813	-2.92417	1335.31	456.644
201370_s_at	CUL3	AU145232	0.00349845	-1.59585	359.846	225.489
201372_s_at	CUL3	NM_003590	0.00464359	-1.89282	246.508	130.233
202214_s_at	CUL4B; KIAA0695	NM_003588	0.00243638	-1.78546	448.408	251.144
203531_at	CUL5	BF435809	0.00183029	-1.80498	1438.43	796.922
214743_at	CUTL1	BE046521	0.000406845	2.6837	769.269	2064.49
1566528_at	CUTL2	AL049919	0.00303634	2.55397	174.538	445.767
237040_at	CWF19L2	BF185264	0.00127082	1.79263	284.654	510.278
213315_x_at	CXorf40	L43577	5.87262e-05	-3.10147	392.577	126.578
212961_x_at	CXorf40; EOLA1	L43578	6.06421e-05	-2.87885	381	132.344
201828_x_at	CXX1	NM_003928	0.0004933	-1.87691	1732.45	923.033
48580_at	CXXC1	U55777	4.8871e-07	2.71693	402.808	1094.4
209164_s_at	CYB561	BC002976	0.00331005	2.14031	245.738	525.956
201066_at	CYC1	NM_001916	0.00654918	-3.20742	551.569	171.967
208656_s_at	CYC1; CCNI; CYI	AF135162	0.000686061	-2.34071	2380.66	1017.07
229415_at	CYCS	BF593856	0.000109133	-1.87831	291.431	155.156
208905_at	CYCS; HCS	BC005299	0.00180956	-1.93199	5413.1	2801.83
220999_s_at	CYFIP2	NM_030778	7.26231e-06	-3.34967	722.115	215.578
1570410_at	CYGB	BC018822	0.00483998	2.56593	76.5846	196.511
39582_at	CYLD	AL050166	0.00964298	-1.93544	617.385	318.989
210502_s_at	CYP-33; PPIE; MGC3736	AF042386	7.37776e-05	-3.00498	188.746	62.8111
209569_x_at	D4S234E; P21; NSG1	NM_014392	0.000688185	-2.31825	446.031	192.4
209570_s_at	D4S234E; P21; NSG1	BC001745	0.00247952	-2.07179	3209.27	1549.03
244062_at	DAAM1	AL043148	0.00506174	1.87454	220.546	413.422
200046_at	DAD1	NM_001344	6.44316e-05	-3.58796	721.1	200.978
223244_s_at	DAP13	AF217092	0.00767099	-2.84627	4180.5	1468.77
232516_x_at	DAP3	AU150385	9.95397e-05	2.61549	144.477	377.878
208822_s_at	DAP3; DAP-3; MRPS29; MRP-S29; bMRP-10	U18321	0.00778692	-1.64546	684.931	416.256
209323_at	DAP4; PRKRIR; P52rIPK	AF081567	0.000468315	-2.06664	753.131	364.422
219290_x_at	DAPP1; BAM32	NM_014395	0.000121237	3.44186	161.531	555.967
201624_at	DARS	NM_001349	0.00658446	-2.01771	163.569	81.0667
201623_s_at	DARS	BC000629	0.00838104	-1.43836	864.915	601.322
231348_s_at	DAT1	BF508869	0.00320048	2.35801	141.715	334.167
229813_x_at	DAZAP1	BF512907	0.00675178	1.66695	882.108	1470.43
226620_x_at	DAZAP1	AI951998	0.00905849	1.32666	824.685	1094.08
200794_x_at	DAZAP2; MGC766; KIAA0058; MGC14319	NM_014764	3.97394e-07	-2.63997	1454.36	550.9
215976_at	DBC1	AU146945	0.000386539	2.10136	98.0846	206.111
225193_at	DBC-1	BC003172	0.00558317	-2.09998	433.6	206.478
217562_at	DBCCR1L	BF589529	0.000845531	-1.59346	264.231	165.822
202806_at	DBN1; D0S117E; DKFZp434D064	NM_004395	0.000439626	1.76157	331.692	584.3
205370_x_at	DBT; MSUD2; BCATE2	NM_001918	2.60717e-05	4.52029	1532.94	6929.32
223001_at	DC2	AF201937	0.00509332	-2.25831	175.646	77.7778
221570_s_at	DC3; HSPC133	AF201938	0.000988987	-2.9701	1265.13	425.956
209484_s_at	DC8; C1orf48; DKFZP566O1646	AF201941	0.00236888	1.59953	769.131	1230.24
205399_at	DCAMKL1; DCLK; KIAA0369	NM_004734	0.00544843	-1.87013	6179.92	3304.53
201572_x_at	DCTD	NM_001921	0.000772293	-1.75238	265.115	151.289
201082_s_at	DCTN1; P135; DP-150; DAP-150	NM_004082	0.00956507	-3.51709	180.192	51.2333
200932_s_at	DCTN2; RBP50; DCTN50; DYNAMITIN	NM_006400	0.00502539	-1.86913	545.785	292
204246_s_at	DCTN3; DCTN22; DCTN-22	NM_007234	0.00870618	-1.77891	1062.74	597.411
222488_s_at	DCTN4	BE218028	0.00155384	-1.84645	1039.98	563.233
244319_at	DDEF2	AW770718	0.00114141	2.71616	70.2462	190.8
244154_at	DDHD1	AI751130	0.00946272	1.80841	191.931	347.089
1007_s_at	DDR1; CAK; NEP; PTK3; RTK6; TRKE; CD167; EDDR1; MCK10; NTRK4; PTK3A	U48705	0.00103813	2.08599	479.777	1000.81
202929_s_at	DDT	NM_001355	7.98639e-06	-3.26041	177.692	54.5
201241_at	DDX1; DBP-RB	NM_004939	0.000107274	-3.79988	2330.3	613.256
204977_at	DDX10; HRH-J8	NM_004398	0.00108238	-2.0455	469.669	229.611
208159_x_at	DDX11; CHL1; KRG2; CHLR1; MGC9335	NM_004399	0.00617964	2.29762	108.392	249.044
208718_at	DDX17	Z97056	0.00170417	-1.42745	9467.75	6632.62
208896_at	DDX18; MrDb	X98743	0.000358587	-1.76345	270.669	153.489
200694_s_at	DDX24	NM_020414	0.00606868	-1.45865	3151.98	2160.89
219945_at	DDX25; GRTH	NM_013264	0.000496969	-2.48333	481.6	193.933
215693_x_at	DDX27; RHLP; Rrp3p; PP3241; HSPC259; MGC1018; FLJ12917; FLJ20596; FLJ22238; dJ686N3.1; DKFZp667N057	AL512707	0.00380287	1.60337	1014.35	1626.39
219108_x_at	DDX27; RHLP; Rrp3p; PP3241; HSPC259; MGC1018; FLJ12917; FLJ20596; FLJ22238; dJ686N3.1; DKFZp667N057	NM_017895	0.00538608	1.62773	896.354	1459.02
217840_at	DDX41; ABS; MGC8828	NM_016222	0.000362129	-1.92331	420.692	218.733
201788_at	DDX42; RHELP; RNAHP; SF3b125	NM_007372	5.20925e-06	-2.30688	1171.38	507.778
220890_s_at	DDX47; E4-DBP; HQ0256; MSTP162; FLJ30012; DKFZp564O176	NM_016355	0.0015341	-1.71856	1591.2	925.889
201303_at	DDX48; NUK-34; hNMP265; KIAA0111; MGC10862	NM_014740	3.00487e-05	-2.42922	476.315	196.078
225886_at	DDX5	AA156797	0.0046946	-1.55562	575.285	369.811
221699_s_at	DDX50; GU2; GUB; MGC3199; RH-II/GuB	AF334103	0.00579862	-2.37025	292.331	123.333
238525_at	DDX56	BF987157	1.48525e-05	2.68265	56.5154	151.611
225549_at	DDX6	BF129093	0.00225971	-1.65144	1546.17	936.256
204909_at	DDX6; P54; RCK; HLR2	NM_004397	0.00718048	2.06667	110.946	229.289
1559132_at	DEAF1; SPN; NUDR; ZMYND5	BC038383	0.00277149	1.77662	146.877	260.944
202447_at	DECR1; NADPH	NM_001359	9.95143e-06	-2.76178	473.615	171.489
215158_s_at	DEDD; DEFT; KE05; DEDD1; FLDED1; CASP8IP1	AK022531	0.000230079	1.51039	243.954	368.467
209250_at	DEGS1; MLD; DES1; Des-1; MIG15; MGC5079	BC000961	0.000940259	1.67286	3029.83	5068.49
239969_at	DENR	AA279691	2.36187e-05	3.21761	102.146	328.667
218333_at	DERL2; FLANa; F-LANa; CGI-101; F-LAN-1	NM_016041	0.00805156	-1.71123	197.723	115.544
1558742_at	DEXI	BE899474	0.000274483	3.30465	52.8615	174.689
64474_g_at	DGCR8	AA203219	0.000804417	3.26805	89.5538	292.667
91617_at	DGCR8	AI028241	0.00318639	2.42719	127.692	309.933
1558118_at	DGCR9	BU584635	0.000869262	2.58498	203.5	526.044
209549_s_at	DGUOK; dGK	BC001121	0.00119688	-1.46694	644.754	439.522
200862_at	DHCR24; KIAA0018; SELADIN1	NM_014762	9.23756e-05	-3.96049	765.431	193.267
202802_at	DHPS; MIG13	NM_001930	0.00353058	-2.20022	187.508	85.2222
238053_at	DHRSX	AI934204	0.00957472	3.80481	52.2	198.611
201386_s_at	DHX15; DBP1; HRH2; DDX15; PRP43; PrPp43p	AF279891	8.6966e-06	-3.27475	196.085	59.8778
201385_at	DHX15; DBP1; HRH2; DDX15; PRP43; PrPp43p	NM_001358	0.00156691	-1.65668	2036.15	1229.06
212648_at	DHX29; DDX29	AL079292	0.00717373	-1.72602	383.138	221.978
204355_at	DHX30; DDX30; FLJ11214; KIAA0890	NM_014966	9.71829e-05	-3.96188	260.515	65.7556
212674_s_at	DHX30; DDX30; FLJ11214; KIAA0890	AK002076	0.00108555	-2.66134	469.046	176.244
223138_s_at	DHX36	AI937206	0.000687902	1.74076	341.377	594.256
223139_s_at	DHX36	BE501133	0.00199101	-1.9764	727.315	368
239311_at	DHX57	AI367034	0.00119412	2.97052	116.923	347.322
215541_s_at	DIAPH1; DRF1; DFNA1; LFHL1; hDIA1	AK023345	5.76801e-05	3.17461	75.6769	240.244
206061_s_at	DICER1; Dicer; HERNA; KIAA0928	NM_030621	0.00909235	-1.67647	292.954	174.744
221473_x_at	Diff33; TDE1; TMS-1; DIFF33; SBBI99	U49188	0.000559449	-4.23302	799.054	188.767
231240_at	DIO2	AI038059	0.000755066	-2.55795	208.985	81.7
204610_s_at	DIPA	NM_006848	0.00169258	-2.2562	534.269	236.8
226573_at	DIRAS1	AI829795	0.00254986	-1.9873	248.677	125.133
244642_at	DISC1	AI761381	0.00376389	1.82264	88.1077	160.589
1558342_x_at	DIXDC1; KIAA1735	BC035509	0.00193483	2.37677	64.6769	153.722
225875_s_at	DJ462O23.2	T84558	0.0048876	-2.35658	299.208	126.967
201581_at	DJ971N18.2	BF572868	0.000343656	-2.25976	3013.38	1333.5
201580_s_at	DJ971N18.2	AL544094	0.0036031	-2.8986	529.8	182.778
201479_at	DKC1; NAP57; NOLA4; XAP101; dyskerin	NM_001363	7.56554e-05	-1.95621	815	416.622
213827_at	DKFZp434A1010; SNX26; TCGAP; FLJ39019	AL137579	0.00790674	1.97657	94.7769	187.333
210871_x_at	DKFZp434C0515; SSX2IP; ADIP; KIAA0923	AL133046	0.000974329	-1.85349	1565.72	844.744
223468_s_at	DKFZp434D0727; RGMA	AL136826	0.0025573	2.38814	168.992	403.578
212132_at	DKFZp434D1335; C19orf13; DKFZP434D1335	AL117499	0.00189509	1.79152	414.323	742.267
222469_s_at	DKFZp434D152; TOLLIP; IL-1RAcPIP	AL136835	0.00073484	-2.00702	553.246	275.656
239035_at	DKFZp434E1410	AL138431	0.00131906	2.82174	223.377	630.311
212308_at	DKFZp434F075; CLASP2	AL137636	0.00123338	-2.89437	1224.22	422.967
242377_x_at	DKFZP434F091	AI051976	5.55478e-05	3.41677	178.954	611.444
226972_s_at	DKFZP434G156	AI678057	0.00705801	-1.96811	581.838	295.633
223924_at	DKFZp434H0115; DKFZP434H0115	AL136760	0.00807594	1.55231	129.892	201.633
225521_at	DKFZp434H0510; ANAPC7	AL137586	0.00300602	-1.63403	238.169	145.756
214717_at	DKFZp434H1419	AL137534	0.0037148	-1.82142	244.192	134.067
212397_at	DKFZp434I0812	AL137751	0.00370811	-1.64799	556.654	337.778
223110_at	DKFZP434I116; MSTP054	BC003701	0.00464774	-1.62818	179.462	110.222
226999_at	DKFZp434I1820; RNP; RNPC3; FLJ20008; FLJ25070; KIAA1839	AL137730	0.00535309	2.49926	283.462	708.444
225117_at	DKFZp434K031; LOC284058; DKFZP727C091	AL137317	5.30121e-06	1.91039	647.454	1236.89
212228_s_at	DKFZP434K046	AC004382	0.000416114	-2.40472	341.685	142.089
210307_s_at	DKFZp434K111; ENC2; FLJ12587	AL136796	0.000215551	2.74966	69.6692	191.567
217250_s_at	DKFZp434K213; CHD5; KIAA0444; DKFZp434N231	AL110281	0.00988538	2.16609	405.846	879.1
222160_at	DKFZp434L0650; AKAP8L; HAP95; NAKAP95	AL133576	0.000313971	2.33637	84.8846	198.322
221522_at	DKFZp434L0718; ANKRD27; FLJ00040; DKFZP434L0718	AL136784	0.00279444	-1.6544	816.169	493.333
213309_at	DKFZp434L0735; PLCL2; PLCE2; KIAA1092	AL117515	0.00336301	-2.3196	792.838	341.8
200970_s_at	DKFZp434L1621; SERP1; RAMP4	AL136807	0.000289875	-1.7533	472.592	269.544
213118_at	DKFZp434M1526; KIAA0701	AL136821	0.00207603	-1.63546	793.308	485.067
223886_s_at	DKFZp434O1427; RNF146; dJ351K20.1; DKFZP434O1427	AL136829	0.00125039	-2.17423	1916.34	881.389
212505_s_at	DKFZp434P101; KIAA0892; MGC75361	AL110250	0.00215556	1.65878	164.177	272.333
1556114_a_at	DKFZp451A211	BC036906	0.00510528	1.69807	108.338	183.967
231930_at	DKFZp547C176; ELMOD1	AL359601	0.00303492	-1.80149	2251.24	1249.66
233164_x_at	DKFZp547E052	AK026955	0.00421956	2.50972	89.6692	225.044
220572_at	DKFZp547G183	NM_018705	0.00099076	3.60104	44.7	160.967
207283_at	DKFZp547I014	NM_020217	0.000609534	2.37745	346.754	824.389
229973_at	DKFZp547I048	AI827930	0.000303372	-2.00318	1269.62	633.8
214585_s_at	DKFZp547I194; VPS52; ARE1; SAC2; ARE-1; SACM2L; RP5-1033B10	AL390171	0.00571997	1.5362	707.523	1086.9
227612_at	DKFZp547J036	R20763	0.00013533	2.50089	1543.12	3859.18
39891_at	DKFZp547K1113	AI246730	1.71791e-05	3.15718	67.2154	212.211
223662_x_at	DKFZp564B1023; DKFZP564B1023	AL136611	1.24415e-05	4.48269	462.208	2071.93
216028_at	DKFZP564C152	AL049980	2.70736e-05	-1.8169	690.1	379.822
223882_at	DKFZp564D172; DKFZP564D172	AL136630	0.00571339	1.72714	105.923	182.944
212333_at	DKFZp564F0522; DKFZP564F0522	AL049943	0.00104303	-2.11616	1167.77	551.833
202842_s_at	DKFZp564F1862; DNAJB9; MDG1; ERdj4; MST049; MSTP049; DKFZP564F1862	AL080081	0.00965148	-1.70181	1421.25	835.144
221613_s_at	DKFZp564F2116; ZA20D3; AWP1	AL136598	0.00306988	-1.48168	1160.04	782.922
212204_at	DKFZp564G2022; DKFZP564G2022	AL049944	0.000488042	-1.64687	375.285	227.878
209385_s_at	DKFZp564I2423; PROSC	AL136616	0.000269772	-2.80242	610.554	217.867
217794_at	DKFZp564J157	NM_018457	0.000443508	-1.90864	335.031	175.533
211023_at	DKFZp564K0164; PDHB; PHE1B	AL117618	0.00769894	-1.73568	2356.15	1357.48
209576_at	DKFZp564K1216; GNAI1; Gi	AL049933	0.000218935	-2.27279	408.9	179.911
222980_at	DKFZp564L1962; RAB10	AL136650	0.000744946	-1.48048	2868.95	1937.84
224280_s_at	DKFZp564M0163; LOC56181; MST116; MSTP116; HYST1888	AL512766	0.000637396	-2.73288	323.269	118.289
208708_x_at	DKFZp564N1916; EIF5; EIF-5A	AL080102	0.00414137	-2.33427	1355.75	580.8
221596_s_at	DKFZp564O0523; DKFZP564O0523; HSPC304	AL136619	0.00203568	1.95072	152.377	297.244
202537_s_at	DKFZP564O123	AF151842	0.000132453	-2.86188	299.385	104.611
214844_s_at	DKFZp566A0946; DOK5; MGC16926; C20orf180	AL050069	0.00305854	-1.80502	708.569	392.556
221478_at	DKFZp566E034; BNIP3L; NIX; BNIP3a	AL132665	0.00926019	-2.01828	1545.85	765.922
210453_x_at	DKFZp566G013; ATP5L; ATP5JG	AL050277	0.000796068	-3.50825	2137.18	609.189
209839_at	DKFZp566K013; DNM3; Dyna III; KIAA0820	AL136712	0.000501879	-3.37556	2262.08	670.133
209248_at	DKFZp566K113; GHITM; DERP2; My021; PTD010; HSPC282	AL136713	0.0036476	-2.4803	4958.36	1999.1
210406_s_at	DKFZp566K144; RAB6C; WTH3	AL136727	0.00862947	-2.1985	2699.81	1228.02
223727_at	DKFZp566L1246; KCNIP2; KCHIP2; MGC17241	AL136722	0.00769064	1.49441	179.692	268.533
223637_s_at	DKFZp566M1046; DKFZP566M1046; FLJ22665; KIAA1759	AL136723	0.0087767	-1.53752	207.292	134.822
233869_x_at	DKFZP586B0319; DLG1	AL050097	0.00664021	5.08317	97.3692	494.944
223334_at	DKFZp586C1924	AL136941	0.00292953	-3.22164	859.246	266.711
212209_at	DKFZp586E041; THRAP2; MED13L; KIAA1025; TRAP240L; PROSIT240	AL133033	3.83351e-06	2.53306	268.2	679.367
208773_s_at	DKFZp586G1024; ANKHD1; MASK	AL136943	7.74595e-05	-2.08038	360.923	173.489
223031_s_at	DKFZp586I021; TRAF7; RFWD1; RNF119; MGC7807	AL136921	5.24225e-08	2.40944	149.154	359.378
221970_s_at	DKFZP586L0724	AU158148	0.00335836	-1.41344	499.4	353.322
212358_at	DKFZp586N1922; CLIPR-59; CLIPR59	AL117468	0.00517271	-1.74794	1233.87	705.9
226139_at	DKFZp761B107	BE670598	0.000192967	1.95815	179.415	351.322
1553840_a_at	DKFZp761B107	NM_173463	0.00308586	1.74734	143.431	250.622
208851_s_at	DKFZp761B15121; THY1; CD90	AL161958	0.00364639	-1.91161	1471.2	769.611
224641_at	DKFZp761B1514	BF576005	0.00872761	-2.09754	298.9	142.5
232455_x_at	DKFZp761C169	AU145408	0.000198609	3.29933	106.662	351.911
223672_at	DKFZp761D221	AL136561	3.32509e-05	-3.62021	744.477	205.644
1558705_at	DKFZp761E2117; ATOH8	AL831857	0.0018906	2.4532	63.3231	155.344
223316_at	DKFZp761F241; CCDC3; DKFZP761F241	AL136562	0.000673989	-1.67286	763.977	456.689
219671_at	DKFZp761G122; HPCAL4; HLP4	AL136591	0.00992017	-1.56296	574.977	367.878
229818_at	DKFZp761H039	AL359592	0.000594976	-2.01347	869.931	432.056
223041_at	DKFZp761H2024; CD99L2; MIC2L1	AL136580	0.000303867	-3.37563	427.092	126.522
223604_at	DKFZp761J1523; GARNL3; bA356B19.1	AL136573	0.00906398	-1.52226	826.315	542.822
211433_x_at	DKFZp761J197; KIAA1539; FLJ11560; P1.11659_5; bA182N22.6	AL583909	0.00675226	1.62406	171.046	277.789
202429_s_at	DKFZp761L0516; PPP3CA; CALN; CCN1; CNA1; CALNA; PPP2B; CALNA1	AL353950	0.000680846	-2.50276	3937.95	1573.44
238426_at	DKFZp761L1417	AV707703	0.00656874	-1.75103	556.108	317.589
232554_at	DKFZp761L1518	W92263	0.00182621	2.81286	74.5308	209.644
223460_at	DKFZp761M0423; CAMKK1; CAMKKA; MGC34095	AL136576	0.000941908	-1.9615	648.931	330.833
213486_at	DKFZP761N09121	BF435376	9.89029e-05	-3.40496	4235.51	1243.92
239304_at	DKFZp761N1114	AA490232	0.00018786	3.32559	48.2154	160.344
242372_s_at	DKFZp761N1114	AL542291	0.00185648	-3.01922	300.077	99.3889
223228_at	DKFZp761O17121; LDOC1L; dJ1033E15.2	AL136553	0.000716084	-1.79416	1439.95	802.578
210774_s_at	DKFZp762E1112; NCOA4; RFG; ELE1; PTC3; ARA70	AL162047	1.83904e-05	-1.88335	4609.3	2447.39
208754_s_at	DKFZp762G106; NAP1L1; NRP; MGC8688; MGC23410	AL162068	0.000824572	-1.68739	1017.55	603.033
200928_s_at	DKFZp762K0911; RAB14; FBP; RAB-14	AL162081	0.00345788	-1.79317	192.308	107.244
226822_at	DKFZp762K222	AL512713	0.006616	-1.43791	1267.69	881.622
225405_at	DKFZp762N1910	AI151434	4.7704e-05	-1.88905	1900.89	1006.27
202196_s_at	DKK3; REIC	NM_013253	2.37976e-05	-4.06505	1136.09	279.478
230426_at	DLD	BF212846	0.000930066	-2.01186	457.162	227.233
209095_at	DLD; E3; LAD; DLDH; PHE3	J03620	0.000378225	-4.5054	924.308	205.156
204592_at	DLG4; PSD95; SAP90	NM_001365	0.00128788	2.00538	111.738	224.078
1568736_s_at	DLGAP1	BC030096	0.00425296	2.33717	263.377	615.556
238432_at	DLGAP1	AI275162	0.00817768	2.41518	74.3538	179.578
235527_at	DLGAP1	U55983	0.00952717	-1.59261	1965.52	1234.16
202570_s_at	DLGAP4	BF346592	0.000999963	1.66356	125.908	209.456
202572_s_at	DLGAP4; DAP4; SAPAP4; KIAA0964	NM_014902	2.68622e-05	2.17267	93.4385	203.011
233056_x_at	DLGAP4; DAP4; SAPAP4; KIAA0964	AK024674	0.00295541	3.4303	347.469	1191.92
242138_at	DLX1	BF060783	0.00366577	-1.87739	432.946	230.611
242292_at	DMRTC1	H12084	0.000247942	2.36673	303.015	717.156
33768_at	DMWD; 59; DMR-N9; D19S593E	L19267	0.000320221	1.76214	108.138	190.556
200881_s_at	DNAJA1; DJ-2; HDJ2; HSDJ; HSJ2; HSPF4; hDJ-2	NM_001539	0.00519697	-1.829	791.408	432.7
225061_at	DNAJA4	N45231	0.000398823	-2.44768	709.5	289.867
202843_at	DNAJB9; MDG1; ERdj4; MST049; MSTP049; DKFZP564F1862	NM_012328	0.00240647	-2.01129	279.1	138.767
222620_s_at	DNAJC1	BF591419	0.000473179	1.778	1197.27	2128.74
222621_at	DNAJC1	BF591419	0.00138341	1.76401	206.185	363.711
225174_at	DNAJC10	AW512173	0.00129186	-2.43673	531.315	218.044
225284_at	DNAJC3	AA639752	0.00124981	-1.69291	404.492	238.933
224612_s_at	DNAJC5	AI935180	0.000287528	-1.82045	452.969	248.822
202416_at	DNAJC7; TPR2; TTC2; DANJC7	NM_003315	0.00457505	-2.06941	245.8	118.778
212491_s_at	DNAJC8	AA843895	0.00376275	-1.73326	497.062	286.778
222154_s_at	DNAPTP6; DKFZp564A2416	AK002064	0.000229178	-2.47404	1543.25	623.778
1558546_at	DNASE1	BM802340	0.00336908	3.89566	63.7462	248.333
229115_at	DNCH1	BF000332	7.3159e-05	-2.85636	496.308	173.756
205348_s_at	DNCI1; DNCIC1	NM_004411	0.000411137	-3.53651	3987.42	1127.5
242363_at	DNCI2	BF592008	0.000399739	-2.17174	313.623	144.411
211684_s_at	DNCI2; IC2	AF250307	0.000191819	-2.24987	2098.1	932.544
200703_at	DNCL1; LC8; PIN; DLC1; DLC8; hdlc1	NM_003746	0.000107156	-3.40357	6983.36	2051.78
217917_s_at	DNCL2A; BLP; BITH; DNLC2A; HSPC162; MGC15113	NM_014183	0.00379188	-1.58777	2133.56	1343.74
57739_at	DND1	AI949010	0.000105606	2.6639	163.762	436.244
217341_at	DNM1	L07810	0.000702907	4.08837	45.1769	184.7
203105_s_at	DNM1L; DLP1; DRP1; DVLP; VPS1; DYMPLE; HDYNIV	NM_012062	6.12912e-05	-1.99585	333.838	167.267
213482_at	DOCK3	BF593175	0.000922505	-2.00999	304.669	151.578
225384_at	DOCK7	BF001267	6.17339e-05	-2.40774	340.508	141.422
216835_s_at	DOK1; P62DOK	AF035299	0.00430838	1.92417	90.4462	174.033
223553_s_at	DOK3; FLJ22570	BC004564	0.00313216	2.77918	77.0692	214.189
223085_at	Dorfin; RNF19; DORFIN; DKFZp566B1346	AB029316	0.000585523	-1.78604	1019.63	570.889
1553976_a_at	DPCD; DKFZP566F084	BC031695	0.00162969	-2.23964	323.454	144.422
219746_at	DPF3; CERD4; cer-d4; FLJ14079	NM_012074	0.00208376	2.48529	77.1385	191.711
202673_at	DPM1; MPDS; CDGIE	NM_003859	0.000287445	-1.93062	1211.34	627.433
228546_at	DPP6	AW071705	7.19808e-05	-2.06081	3408.24	1653.83
207789_s_at	DPP6; DPPX	NM_001936	0.00515426	-1.54089	1670.29	1083.98
226343_at	DPP8	W74486	0.000254504	-2.33496	1289.91	552.433
220939_s_at	DPP8; MSTP141; FLJ14920; FLJ20283; MGC26191	NM_017743	0.000458411	-2.4728	2261.82	914.678
200762_at	DPYSL2; DRP2; CRMP2; DRP-2; DHPRP2	NM_001386	0.000657932	-1.40063	10495.2	7493.2
201431_s_at	DPYSL3; DRP3; ULIP; CRMP4; DRP-3; CRMP-4	NM_001387	0.00900547	-1.75088	330.177	188.578
219896_at	DRD1IP	NM_015722	0.00135448	-4.65026	320.662	68.9556
206551_x_at	DRE1; FLJ20059; FLJ22673	NM_017644	0.000511564	3.6064	373.731	1347.82
202810_at	DRG1; NEDD3	NM_004147	0.00973997	-1.51479	609.569	402.411
203498_at	DSCR1L1; CSP2; RCN2; MCIP2; hRCN2; ZAKI-4	NM_005822	0.00400305	-1.68482	4593.23	2726.24
203405_at	DSCR2; C21LRP; LRPC21	NM_003720	0.00124925	-3.87108	362.677	93.6889
221689_s_at	DSCR5b; DCRC; DSRC; PIGP; PIG-P; DCRC-S	AB035745	0.00371211	-2.47323	522.731	211.356
240125_at	DTNA	AI697494	0.00515256	1.90645	127.031	242.178
210736_x_at	DTNA; DRP3; D18S892E	U46746	0.00177545	3.22158	48.8615	157.411
211493_x_at	DTNA; DRP3; D18S892E	U46744	0.00731106	3.14895	51.1846	161.178
1559618_at	DTX1	BQ188678	4.92395e-05	2.77958	158.369	440.2
227336_at	DTX1	AW576405	0.00772387	1.9016	148.477	282.344
235721_at	DTX3	N62126	0.000460521	1.45032	763.777	1107.72
1553984_s_at	DTYMK	AF258562	0.00241163	1.83372	147.369	270.233
1558740_s_at	DUSP16	R30807	0.00235246	1.72092	312.585	537.933
1558739_at	DUSP16	R30807	0.00631392	2.0627	169.546	349.722
219144_at	DUSP26; MGC1136; NATA1; MGC2627	NM_024025	0.00999355	1.27398	476.531	607.089
238594_x_at	DUSP8	AI864441	0.0067541	2.47031	129.885	320.856
206374_at	DUSP8; HB5; HVH8; HVH-5	NM_004420	0.00417645	2.14871	630.992	1355.82
208955_at	DUT; dUTPase	AB049113	0.00308058	-1.43424	180.3	125.711
209932_s_at	DUT; dUTPase	U90223	0.00416258	-1.81495	985.215	542.833
203230_at	DVL1; MGC54245	AF006011	0.000605402	1.51105	425.877	643.522
57532_at	DVL2	AW016304	0.000380568	2.59512	225.046	584.022
213186_at	DZIP3	BG502305	1.55363e-05	-2.00679	1588.35	791.489
207232_s_at	DZIP3; UURF2; KIAA0675	NM_014648	5.89143e-05	-6.16009	170.292	27.6444
224345_x_at	E2IG5	AF107495	0.00776383	-4.00817	1147.54	286.3
227441_s_at	EB-1	AW005572	0.000884405	-3.69401	338.454	91.6222
201323_at	EBNA1BP2; P40; EBP2; NOBP	NM_006824	0.00302312	-2.14126	901.231	420.889
221476_s_at	EC45; RPL15; RPL10; RPLY10; RPYL10	AF279903	1.05341e-07	-3.55637	8616.96	2422.97
223087_at	ECHDC1	AL109939	6.79425e-06	-2.23166	841.708	377.167
201135_at	ECHS1; SCEH	NM_004092	0.000122084	-2.34419	1629.22	695
208091_s_at	ECOP; DKFZP564K0822; FLJ20532	NM_030796	7.15437e-06	-1.96958	1226	622.467
219787_s_at	ECT2; FLJ10461	NM_018098	0.0018391	-2.01345	151.277	75.1333
232264_at	EDD	AK022204	0.00250914	2.12915	328.623	699.689
209059_s_at	EDF1; MBF1; EDF-1; MGC9058	AB002282	8.68903e-05	-3.95874	1351.78	341.467
209572_s_at	EED; HEED; WAIT1	AF080227	0.000673039	-2.09163	516.492	246.933
206559_x_at	EEF1A1	NM_001403	0.00216898	-2.43415	7981.22	3278.86
204892_x_at	EEF1A1; PTI1; EEF-1; EF-Tu; LENG7; eEF1A-1; GRAF-1EF; MGC16224; HNGC:16303	NM_001402	0.00852621	-2.54305	6919.84	2721.08
204540_at	EEF1A2; HS1; STN; EEF1AL; EF-1-alpha-2	NM_001958	0.00408445	-3.04232	646.492	212.5
200705_s_at	EEF1B2; EEF1B1	NM_001959	0.00303344	-2.00243	1173.4	585.989
214395_x_at	EEF1D	AI335509	0.000379166	3.46847	62.7077	217.5
233305_at	EFCBP1; NECAB1; STIP-1	AF193756	0.00375443	-2.36983	205.254	86.6111
212830_at	EGFL5	W68084	0.00580728	-2.37749	697	293.167
208112_x_at	EHD1; PAST; PAST1; H-PAST; HPAST1	NM_006795	9.8047e-06	1.88153	116.554	219.3
225461_at	EHMT1	BE504570	0.00393784	2.24576	130.923	294.022
216396_s_at	EI24	AF131850	0.000881153	-1.40967	627.631	445.233
201018_at	EIF1AX; EIF4C; eIF-1A; eIF-4C	AL079283	0.000463088	-2.29972	1569.33	682.4
217736_s_at	EIF2AK1; HRI	NM_014413	1.20497e-06	-2.04747	740	361.422
204211_x_at	EIF2AK2; PKR; PRKR; EIF2AK1	NM_002759	0.00972302	1.95422	248.715	486.044
201632_at	EIF2B1; EIF-2B; EIF2BA; EIF-2Balpha	NM_001414	9.54466e-05	-2.02501	357.369	176.478
218488_at	EIF2B3; EIF-2B; EIF2Bgamma	NM_020365	0.000748814	-2.11585	206.554	97.6222
208726_s_at	EIF2S2; EIF2B; MGC8508; EIF2beta	BC000461	0.000140241	-2.06211	666.977	323.444
224935_at	EIF2S3	BG165815	0.00497748	-1.92766	635.785	329.822
210501_x_at	eIF3k	AF119846	2.21558e-05	-5.24522	790.046	150.622
208985_s_at	EIF3S1; eIF3-p35; eIF3-alpha	BC002719	0.000948436	-1.90467	647.862	340.144
200595_s_at	EIF3S10; P167; EIF3A; KIAA0139; eIF3-p170; eIF3-theta	NM_003750	0.00625287	-1.62192	971.223	598.811
212716_s_at	EIF3S12	AW083133	3.67122e-06	-5.9554	1395.28	234.289
221494_x_at	EIF3S12; M9; eIF3k; ARG134; PTD001; HSPC029; MSTP001; PLAC-24; PRO1474	AF085358	2.04751e-05	-4.22491	1046.42	247.678
208887_at	EIF3S4; EIF3-P42; eIF3-p44; eIF3-delta	BC000733	0.00610986	-2.08436	390.377	187.289
200023_s_at	EIF3S5; eIF3-p47	NM_003754	0.000286341	-1.96405	1406.87	716.311
208697_s_at	EIF3S6; INT6; eIF3e; EIF3-P48; eIF3-p46	BC000734	0.000201543	-2.22388	1222.96	549.922
200005_at	EIF3S7; MGC17258; eIF3-p66; eIF3-zeta	NM_003753	4.53646e-05	-3.62801	495.708	136.633
215230_x_at	EIF3S8	AA679705	1.36353e-05	-3.09979	1660.18	535.578
200647_x_at	EIF3S8; eIF3-p110	NM_003752	8.51086e-05	-4.78235	1452.88	303.8
210949_s_at	EIF3S8; eIF3-p110	BC000533	0.000133754	-4.35889	1599.47	366.944
236274_at	EIF3S9	AW129967	0.000146934	2.69071	87.8	236.244
201530_x_at	EIF4A1; DDX2A; EIF-4A	NM_001416	0.00016055	-2.2397	867.585	387.367
211787_s_at	EIF4A1; DDX2A; EIF-4A	BC006210	0.000917835	-1.80447	783.8	434.367
211938_at	EIF4B	BF247371	5.69669e-06	-2.04172	569.731	279.044
226734_at	EIF4E2	AW242220	0.000860897	-1.93767	292.846	151.133
218626_at	EIF4ENIF1; 4E-T; Clast4; FLJ21601	NM_019843	3.05118e-06	-2.04887	457.354	223.222
200004_at	EIF4G2; p97; DAP5; NAT1	NM_001418	2.36504e-06	-2.00257	4321.18	2157.81
208705_s_at	EIF5	BG481972	0.00136423	-2.93447	1860.91	634.156
208706_s_at	EIF5; EIF-5A	AK026933	0.000749206	-1.97281	1774.83	899.644
208290_s_at	EIF5; EIF-5A	NM_001969	0.000927952	-3.54735	349.454	98.5111
213753_x_at	EIF5A	BF541557	0.0043307	1.47325	206.392	304.067
201024_x_at	EIF5B	BG261322	0.00426868	1.68007	2514.68	4224.83
210213_s_at	eIF6; ITGB4BP; CAB; EIF6; EIF3A; p27BBP; b(2)gcn	AF022229	0.00045488	-1.89379	331.623	175.111
201726_at	ELAVL1; HUR; Hua; MelG; ELAV1	BC003376	0.00636253	2.18155	69.0538	150.644
206051_at	ELAVL4; HUD; PNEM	NM_021952	0.000729437	-2.07459	2272.92	1095.6
226982_at	ELL2	AI745624	2.40489e-05	-2.37305	983.262	414.344
226018_at	Ells1	W73230	4.31056e-06	-1.91771	792.208	413.1
227000_at	Ells1	BE855778	0.000605017	-1.83405	546.608	298.033
221528_s_at	ELMO2; CED12; FLJ11656; KIAA1834	BC000143	0.00722282	-1.65803	306.846	185.067
233912_x_at	ELMOD2	AK021525	0.0091045	2.99557	79.6769	238.678
1566079_at	ELOVL5	AL833001	0.00111834	5.05192	88.6462	447.833
1569868_s_at	EME2	BC041011	0.00932828	2.9321	162.769	477.256
201341_at	ENC1; NRPB; CCL28; ENC-1; PIG10; TP53I10	NM_003633	0.000137647	-2.84642	4464.73	1568.54
204824_at	ENDOG	NM_004435	0.000606904	-2.40089	279.623	116.467
205521_at	ENDOGL1	BF511976	0.00634736	-1.89371	166.331	87.8333
201231_s_at	ENO1; NNE; PPH; MPB1; MBP-1; ENO1L1	NM_001428	0.000870214	-2.44538	1615.42	660.6
201313_at	ENO2; NSE	NM_001975	0.00171315	-2.82905	3168.88	1120.12
204160_s_at	ENPP4	AW194947	0.00473261	-2.00418	416.423	207.778
204161_s_at	ENPP4; KIAA0879	NM_014936	0.00220572	-1.79028	321.554	179.611
227803_at	ENPP5	AA609053	0.00576301	-2.40462	443.946	184.622
221486_at	ENSA	AF067170	0.000322257	-2.4583	896.023	364.489
234946_at	ENTPD6	AL035252	0.00172384	2.63414	70.4846	185.667
201704_at	ENTPD6; CD39L2; IL6ST2; IL-6SAG; NTPDase-6; dJ738P15.3	NM_001247	0.00500912	-1.70037	987.969	581.033
202221_s_at	EP300	AV727101	7.8239e-05	1.85956	160.492	298.444
213579_s_at	EP300	AI459462	0.00714789	1.62963	144.538	235.544
212375_at	EP400	AL563727	2.59688e-05	-1.86973	448.508	239.878
230629_s_at	EP400	AI809582	0.00603101	2.75636	419.623	1156.63
212336_at	EPB41L1	AA912711	0.000709191	2.21814	148.077	328.456
212339_at	EPB41L1	AL121895	0.00105377	-1.72205	2056.05	1193.96
212681_at	EPB41L3	AI770004	2.05368e-05	-2.34238	1945.32	830.489
206710_s_at	EPB41L3; 4.1B; DAL1; DAL-1; KIAA0987	NM_012307	1.96978e-05	-7.12566	1247.62	175.089
211776_s_at	EPB41L3; 4.1B; DAL1; DAL-1; KIAA0987	BC006141	9.74953e-05	-2.87523	321.962	111.978
234969_s_at	EPC1	AK024117	0.000331803	2.09336	877.262	1836.42
227449_at	EPHA4	AI799018	0.000605339	-2.19254	3003.15	1369.71
206114_at	EPHA4; SEK; HEK8; TYRO1	NM_004438	0.00283166	-1.85824	1549.51	833.856
230425_at	EPHB1	AI674183	5.94647e-05	-2.16277	617.615	285.567
204718_at	EPHB6; HEP	NM_004445	0.00719608	-1.80971	464.292	256.556
200843_s_at	EPRS; PARS; QARS; QPRS	NM_004446	0.000434104	-1.6162	844.431	522.478
239497_at	EPS15L1	AA769202	0.0070978	2.37056	75.5846	179.178
228131_at	ERCC1	BG111047	0.00324192	1.81176	369.285	669.056
215545_at	ERCC3	AK024185	0.00606985	1.85796	99.2846	184.467
202176_at	ERCC3; XPB; BTF2; GTF2H; RAD25; TFIIH	NM_000122	0.000976534	-2.22311	292.562	131.6
209218_at	ERG1; SQLE	AF098865	0.00775989	-2.17078	337.315	155.389
225750_at	ERO1L	BE966748	0.00550236	-1.52533	526	344.844
235645_at	ESCO1	AW501507	0.00214216	2.0918	137.346	287.3
209009_at	ESD	BC001169	8.88344e-06	-2.51123	750.077	298.689
201574_at	ETF1; ERF; RF1; ERF1; TB3-1; D5S1995; SUP45L1	NM_004730	0.000120303	-2.39981	591.392	246.433
201931_at	ETFA; EMA; GA2; MADD	NM_000126	0.00577151	-2.28707	312.515	136.644
202942_at	ETFB; MADD	NM_001985	0.000272583	-2.78147	449.331	161.544
205530_at	ETFDH; MADD; ETFQO	NM_004453	0.00273001	-1.58926	206.092	129.678
201328_at	ETS2	AL575509	0.00781369	-1.45966	1088.16	745.489
1561167_at	ETV6	AF147300	0.000450243	2.85582	122.985	351.222
225764_at	ETV6	AI762695	0.00653426	1.93356	118.331	228.8
236010_at	EVE1	AI373107	0.0025028	2.97889	89.0154	265.167
209214_s_at	EWSR1	BC004817	0.00896862	1.40623	587.854	826.656
214802_at	EXOC7; EXO70; Exo70p; YJL085W; KIAA1067	AK022397	0.00324445	3.63039	60.2231	218.633
227577_at	EXOC8	AI168350	1.93259e-05	-2.24318	656.254	292.556
237438_at	EXOSC1	BF433065	5.07031e-06	2.44206	77.0615	188.189
222609_s_at	EXOSC1	AL582889	0.00306159	-1.97773	212.715	107.556
91682_at	EXOSC4	AI571298	0.00381376	1.64793	107.354	176.911
212627_s_at	EXOSC7	AL581473	1.47585e-05	-2.81756	303.169	107.6
205061_s_at	EXOSC9; p5; p6; RRP45; PMSCL1; Rrp45p; PM/Scl-75	NM_005033	0.00316368	-2.09016	240.577	115.1
1564378_a_at	EXT1	AK025101	0.00467319	2.2758	85.8308	195.333
202012_s_at	EXT2	AA196245	2.8112e-06	-2.64255	205.062	77.6
209537_at	EXTL2; EXTR2	AF000416	0.000437598	-2.11501	578.785	273.656
205756_s_at	F8; AHF; F8B; F8C; HEMA; FVIII; DXS1253E	NM_000132	0.00360414	-1.70018	396.785	233.378
205030_at	FABP7; MRG; FABPB; B-FABP	NM_001446	0.00453548	-2.45745	1420.02	577.844
224217_s_at	FAF1; hFAF1; CGI-03; HFAF1s	AF094700	2.86636e-05	-2.50346	481.777	192.444
218080_x_at	FAF1; hFAF1; CGI-03; HFAF1s	NM_007051	0.000833946	-1.83951	297.592	161.778
227960_s_at	FAHD1	AW070436	0.000320406	-2.18879	479.223	218.944
218504_at	FAHD2A; CGI-105	NM_016044	0.000948886	-3.25462	167.215	51.3778
203619_s_at	FAIM2; LFG; NGP35; NMP35; KIAA0950	NM_012306	0.000169729	-2.52309	1012.46	401.278
217047_s_at	FAM13A1	AK027138	0.00130897	-1.71363	985.054	574.833
230923_at	FAM19A1	AI824004	0.00292606	-2.07955	1514.72	728.389
202916_s_at	FAM20B	NM_014864	0.000809375	-2.00827	210.154	104.644
201863_at	FAM32A; DKFZP586O0120	NM_014077	6.90509e-05	-1.99394	594.815	298.311
219602_s_at	FAM38B; HsT748; FLJ23144; FLJ23403	NM_022068	0.00109731	3.24836	76.3154	247.9
209405_s_at	FAM3A; 2-19; 2.19; XAP-7; DXS560S	BC002934	0.00975237	1.89042	119.015	224.989
227410_at	FAM43A	AW264102	0.000779817	1.97578	102.531	202.578
225030_at	FAM44B	AA824341	0.00147859	-2.21103	378.431	171.156
225351_at	FAM45A	AI697488	0.00381281	-1.60225	654.715	408.622
228987_at	FAM49B	AA156238	3.9916e-05	-2.68905	624.038	232.067
203420_at	FAM8A1; AHCP	NM_016255	0.00121484	-1.72037	2882.31	1675.4
214114_x_at	FASTK; FLJ13079	AK023141	0.000372105	2.30843	398.385	919.644
1555288_s_at	FBF1; FBF-1; FLJ00103	BC023549	0.00145276	1.90401	110.538	210.467
1554423_a_at	FBX; FBXO7; FBX7; FBX07	AF233225	0.00847896	-1.40703	238.069	169.2
208988_at	FBXL11	BE675843	0.00745016	1.38169	1301.29	1797.99
227203_at	FBXL17	AA115629	0.00448314	2.63698	1703.42	4491.89
214436_at	FBXL2; FBL2; FBL3; DKFZP564P0622	AF176518	0.000428854	-1.8065	580.631	321.411
228053_s_at	FBXO10	BF965064	0.0086616	-2.74313	305.585	111.4
203255_at	FBXO11; VIT1; FBX11; FLJ12673; MGC44383; UG063H01	NM_018693	0.000220751	1.79358	734.231	1316.9
212229_s_at	FBXO21; FBX21; KIAA0875; DKFZp434G058	AK001699	0.000577043	-2.36933	946.838	399.622
218432_at	FBXO3; FBA; FBX3; DKFZp564B092	NM_012175	0.000281754	-1.95757	735.915	375.933
241762_at	FBXO32	BF244402	0.000927669	5.41948	198.592	1076.27
225803_at	FBXO32	AW006123	0.00161568	-1.88793	205.7	108.956
205310_at	FBXO34L	NM_012066	4.29741e-06	2.59894	69.2846	180.067
225100_at	FBXO45	BF590021	0.0010839	-2.07126	436.185	210.589
210638_s_at	FBXO9; FBX9; NY-REN-57; dJ341E18.2; DKFZp434C0118	AF176704	0.00359987	-1.781	959.823	538.922
209455_at	FBXW11	BE963245	6.7796e-05	-1.77534	1377.65	775.989
215600_x_at	FBXW12	AK022174	0.000989692	3.66184	1076.01	3940.17
218751_s_at	FBXW7; AGO; CDC4; FBW7; FBX30; FBXW6; SEL10; SEL-10; FLJ11071	NM_018315	0.000135765	-2.89596	1777.8	613.889
241954_at	FDFT1	AA757900	0.00055357	3.66294	70.3231	257.589
238666_at	FDFT1	BF438300	0.00167717	1.80139	158.877	286.2
212367_at	FEM1B	AI799061	0.00474146	-1.73296	1558.76	899.478
213341_at	FEM1C	AI862658	0.00824901	-2.32652	308.677	132.678
204767_s_at	FEN1; MF1; RAD2; FEN-1	BC000323	0.00134368	-1.76246	398.062	225.856
222245_s_at	FER1L4; FLJ13459; FLJ22613; C20orf124; dJ309K20.1; bA563A22B.1	AF218012	0.00104197	2.94973	68.1231	200.944
203562_at	FEZ1	NM_005103	0.000829987	-1.81791	2470.32	1358.88
202305_s_at	FEZ2	AI685892	0.00318002	-1.6891	1452.83	860.122
215000_s_at	FEZ2; HUM3CL	AL117593	0.00680638	-1.82959	3921.91	2143.6
241724_x_at	FGFR1	AI791187	0.000189849	3.71625	103.985	386.433
215404_x_at	FGFR1; H2; H3; H4; H5; CEK; FLG; FLT2; KAL2; BFGFR; C-FGR; N-SAM	AK024388	0.00173715	4.11084	126.346	519.389
214124_x_at	FGFR1OP	AL043487	0.00365	1.92332	463.915	892.256
223262_s_at	FGFR1OP2	AI738434	0.0010116	-1.52692	877.554	574.722
236808_at	FGFR1OP2	AA947475	0.00751764	1.6076	188.092	302.378
203638_s_at	FGFR2; BEK; JWS; CEK3; CFD1; ECT1; KGFR; TK14; TK25; BFR-1; K-SAM	NM_022969	0.00863821	-1.55021	776.208	500.711
214170_x_at	FH	AA669797	0.00885414	-2.93551	1450.05	493.967
203033_x_at	FH; MCL; LRCC; HLRCC; MCUL1; FUMARASE	NM_000143	0.00148895	-3.96955	438.062	110.356
218980_at	FHOD3; FHOS2	NM_025135	0.00012014	-2.27723	318.762	139.978
202041_s_at	FIBP; FGFIBP; FIBP-1	NM_004214	0.000286489	-2.49672	541.123	216.733
222843_at	FIGNL1	AK023411	0.000906777	-1.93535	368.577	190.444
219522_at	FJX1; FLJ22416	NM_014344	0.00406707	-1.71485	309.054	180.222
206857_s_at	FKBP1B; OTK4; FKBP9; FKBP1L; PKBP1L; PPIase; FKBP12.6	NM_004116	0.00373261	-1.97933	2621.25	1324.31
229949_at	FKBP6	AA554827	0.00151841	2.44494	475.731	1163.13
211445_x_at	FKSG17	AF315951	0.00619186	1.43851	1200.62	1727.1
227964_at	FKSG44	BF435621	0.00544608	1.62848	284.069	462.6
211454_x_at	FKSG51	AF336878	0.0087162	3.49891	834.685	2920.49
224288_x_at	FKSG55	AF336882	0.0081736	4.01492	320.162	1285.42
224284_x_at	FKSG65	AF338193	0.00190366	3.75479	341.277	1281.42
209046_s_at	FLC3A; GABARAPL2; GEF2; GEF-2	AB030710	9.91178e-05	-3.97446	2330.75	586.433
213485_s_at	FLJ00002; ABCC10; MRP7; SIMRP7; EST182763	AK000002	0.00132293	1.9642	800.169	1571.69
224688_at	FLJ10099	BE962299	0.00801723	-1.88929	612.046	323.956
227448_at	FLJ10154	AL045916	0.000204186	-2.19393	663.346	302.356
236602_at	FLJ10159	AA833813	0.00030849	2.67218	57.3231	153.178
229871_at	FLJ10211	W74622	0.00262155	2.12755	90.3231	192.167
230270_at	FLJ10330	N32872	0.00400372	1.82627	207.892	379.667
241627_x_at	FLJ10357	AI640434	6.26606e-05	3.87877	67	259.878
231011_at	FLJ10378	AI339785	0.00893577	2.75702	120.154	331.267
44563_at	FLJ10385	AI858000	0.00859344	1.54626	153.985	238.1
234672_s_at	FLJ10407	AL354612	6.4423e-05	-1.52491	365.385	239.611
230123_at	FLJ10420	AI608836	0.00492563	2.43665	67.1231	163.556
221656_s_at	FLJ10521	BC003073	0.00214157	1.90776	151.492	289.011
1570511_at	FLJ10521	BC029928	0.00504076	2.12356	75.2615	159.822
218155_x_at	FLJ10534; KIAA1401	AK026565	0.000517207	5.3515	197.862	1058.86
229632_s_at	FLJ10569	AA115512	0.00177366	-1.56147	1029.27	659.167
221806_s_at	FLJ10707	BF590997	0.000111408	-2.95963	666.838	225.311
217940_s_at	FLJ10769; LP3298	NM_018210	8.15504e-05	-2.15462	1039.27	482.344
218824_at	FLJ10781	NM_018215	0.000190007	-2.34932	4154.22	1768.27
209445_x_at	FLJ10803	AI765280	2.52215e-05	-3.02216	254.869	84.3333
222602_at	FLJ10808	AW296050	0.000403207	-1.611	782.623	485.8
222601_at	FLJ10808	AI457479	0.0063946	1.44844	111.269	161.167
228951_at	FLJ10815	AI631572	0.000151527	1.67042	121.3	202.622
222905_s_at	FLJ10922	AL558164	0.000267707	1.75848	127.446	224.111
227229_at	FLJ10979	BE467416	5.59865e-06	-3.27501	219.062	66.8889
222657_s_at	FLJ11011	AK024050	0.00627956	-1.89246	621.4	328.356
218521_s_at	FLJ11011	NM_018299	0.00713477	1.57305	498.585	784.3
219392_x_at	FLJ11029	NM_018304	0.000205387	4.05057	921.585	3732.94
232215_x_at	FLJ11029	AK000296	0.000253927	5.23429	1644.34	8606.94
225121_at	FLJ11046	AK001750	0.000812656	-2.0097	312.754	155.622
218545_at	FLJ11088; p56; HSD8	NM_018318	0.000378043	-2.33926	495.508	211.822
228624_at	FLJ11155	AI432488	0.00176373	-2.14689	498.054	231.989
203738_at	FLJ11193	AI421192	6.95296e-05	-2.31227	486.631	210.456
218449_at	FLJ11200	NM_018359	0.00725636	-2.14984	286.431	133.233
222787_s_at	FLJ11273	AV705186	0.00839432	1.84582	463.515	855.567
215645_at	FLJ11286	AF090883	0.000903976	4.44641	68.3923	304.1
53720_at	FLJ11286	AI862559	0.00117531	1.88441	311.638	587.256
220828_s_at	FLJ11292	NM_018382	0.000533352	3.053	54.3	165.778
219940_s_at	FLJ11305	NM_018386	0.00170281	-2.00707	210.631	104.944
1568702_a_at	FLJ11848	AI131457	9.36848e-05	3.96202	90.3692	358.044
215373_x_at	FLJ12151; SET8	AK022213	0.00142842	3.38829	325.077	1101.46
201818_at	FLJ12443; PFAAP3	NM_024830	0.00406474	-2.22641	253.762	113.978
224721_at	FLJ12519	AI917328	0.00262166	-1.62142	257.554	158.844
218179_s_at	FLJ12716	NM_021942	0.0062936	-1.97752	308.646	156.078
226059_at	FLJ12770	AK022832	0.0013738	-1.59187	324.546	203.878
227587_at	FLJ12949	N46431	0.0017553	2.7206	64.1077	174.411
206438_x_at	FLJ12975	NM_024809	0.00255526	2.22554	214.954	478.389
227245_at	FLJ13089	AW511198	0.00816	-1.69149	177.4	104.878
244193_at	FLJ13236	BF981786	0.000753114	2.19161	86.6385	189.878
234788_x_at	FLJ13611	AK024819	0.000314815	4.2202	325.777	1374.84
218674_at	FLJ13611	NM_024941	0.00891689	-1.97697	214.985	108.744
222395_s_at	FLJ13855	BE544096	0.00248864	1.65004	242.769	400.578
204270_at	FLJ13941	AI568728	4.9059e-06	2.73585	190.585	521.411
45526_g_at	FLJ14154	AI246641	1.02816e-05	1.92211	589.138	1132.39
220720_x_at	FLJ14346	NM_025029	0.000266114	5.01621	272.262	1365.72
221908_at	FLJ14627	AL120375	0.00337136	-2.2548	970.015	430.2
215952_s_at	FLJ14668	AF090094	0.000597427	-4.54449	1391.07	306.1
225411_at	FLJ14681	AI769794	0.00249632	-1.90198	180.054	94.6667
235158_at	FLJ14803	AI807036	0.00497846	-1.75636	161	91.6667
200979_at	FLJ16518	BF739979	0.000410009	-1.81652	468.823	258.089
235692_at	FLJ16518	AW024527	0.00808028	-1.61006	459.315	285.278
208246_x_at	FLJ20006	NM_017618	0.000179894	4.91801	853.008	4195.1
223171_at	FLJ20071; DYM; DMC; SMC; FLJ90130	BC001252	0.00248534	-1.95395	218.408	111.778
226031_at	FLJ20097	AA523733	9.23166e-05	-2.8515	942.485	330.522
218510_x_at	FLJ20152	AI816291	0.00140706	-2.11019	367.454	174.133
218532_s_at	FLJ20152	NM_019000	0.00431203	-1.81339	1106.39	610.122
225325_at	FLJ20160	AA133311	0.000127897	-2.26815	1813.18	799.411
223833_at	FLJ20195; FLJ21702	BC002482	0.000628269	2.2781	109.931	250.433
223277_at	FLJ20211	BC000623	0.00662432	-1.59205	266.138	167.167
213025_at	FLJ20274	AL134904	0.0044168	-1.58681	686.808	432.822
52731_at	FLJ20294	AI359466	0.000472548	1.75258	241.377	423.033
227837_at	FLJ20309	BF057711	0.00647539	1.48718	288.577	429.167
206860_s_at	FLJ20323	NM_019005	0.00143722	-2.21453	259.346	117.111
215063_x_at	FLJ20331	AL390149	0.00524002	2.92454	142.131	415.667
218692_at	FLJ20366; GOLSYN	NM_017786	0.000613295	-2.68112	2279.22	850.1
43977_at	FLJ20422	AI660497	6.55053e-05	1.52393	289.508	441.189
219219_at	FLJ20512	NM_017854	0.00330581	-2.22974	236.377	106.011
219449_s_at	FLJ20533	NM_017866	0.00980051	-3.19244	961.777	301.267
218646_at	FLJ20534	NM_017867	0.00960247	-2.23061	940.5	421.633
217961_at	FLJ20551	NM_017875	0.00828224	-1.54652	329.615	213.133
203197_s_at	FLJ20580	AW157077	0.000131904	-2.11494	415.562	196.489
227417_at	FLJ20605	AW057543	0.00752577	-2.10315	224.546	106.767
226485_at	FLJ20674	BG547864	0.000359062	2.76852	156.192	432.422
207730_x_at	FLJ20700	NM_017932	0.00109337	4.06954	733.823	2986.32
217895_at	FLJ20758	NM_017952	0.000117084	-1.96831	374.285	190.156
203513_at	FLJ21439; KIAA1840	NM_025137	0.00192322	-2.88035	458.808	159.289
232730_at	FLJ21742	AK026145	0.00838344	2.03922	77.7692	158.589
65635_at	FLJ21865	AL044097	0.000109291	1.85809	327.362	608.267
220349_s_at	FLJ21865; DKFZp434P174	NM_022759	1.99553e-06	1.9386	213.608	414.1
222209_s_at	FLJ22104	AK000684	0.00634685	-1.86549	320.615	171.867
218175_at	FLJ22471	NM_025140	0.0031876	-1.47582	1929.03	1307.09
223202_s_at	FLJ22679; FLJ20173; bB360B22.3	BC002716	0.00180379	1.89005	94.3538	178.333
223327_x_at	FLJ22795	AF316855	0.00103644	2.65783	110.938	294.856
220602_s_at	FLJ22795	NM_025084	0.00256716	2.90185	64.2923	186.567
240636_at	FLJ23342	AI221207	0.00579634	2.2091	75.0231	165.733
220411_x_at	FLJ23447	NM_024825	7.57849e-05	3.38089	110.185	372.522
223301_s_at	FLJ23518	AF245436	0.00471557	-1.69126	639.577	378.167
220725_x_at	FLJ23558	NM_025095	0.00589432	2.25622	131.4	296.467
1555866_a_at	FLJ23825	BM980844	0.00220176	2.83841	79.4538	225.522
225039_at	FLJ23861	AV699857	0.00485125	-2.15372	311.738	144.744
244547_at	FLJ25006	AW081561	0.00655737	2.53557	80.1615	203.256
225924_at	FLJ25371	AI478634	0.00680908	1.3909	900.592	1252.63
230496_at	FLJ25477	BE046923	0.00309105	1.67823	4245.23	7124.46
227720_at	FLJ25555	AI916719	0.00493167	2.26968	78.1462	177.367
238350_at	FLJ25778	AW967956	0.00905395	2.21983	181.415	402.711
228594_at	FLJ30596	H94910	0.00020754	1.6893	812.554	1372.64
212532_s_at	FLJ30656	AW873564	0.00186162	-1.78881	424.008	237.033
231194_at	FLJ30934	AW340085	0.00161275	2.37503	95.5308	226.889
240529_at	FLJ31153	AI740661	0.000483087	4.3083	36.3923	156.789
226132_s_at	FLJ31434	AW272422	0.000220977	-2.22017	199.346	89.7889
227668_at	FLJ31528	AA552953	0.000126109	2.32696	84.8077	197.344
225550_at	FLJ32001	AV700816	0.00764581	-1.88121	397.792	211.456
223443_s_at	FLJ32065	BC003669	0.00184193	-4.48343	159.262	35.5222
1555870_at	FLJ32096	AK056658	0.00495268	1.79126	210.9	377.778
232696_at	FLJ32702	AI394334	0.00257871	2.38172	130.769	311.456
227687_at	FLJ32915	AL523264	0.00672103	-1.49708	251.492	167.989
230158_at	FLJ32949	AA758751	0.0015345	-1.73177	424.592	245.178
226738_at	FLJ33817	BE675297	0.000307556	2.099	134.492	282.3
243736_at	FLJ33979	H88339	0.00936225	1.3776	272.423	375.289
1561130_at	FLJ34154	AF086006	0.00246335	4.62575	48.4846	224.278
1558733_at	FLJ35036	BE386445	0.000975137	2.01127	268.746	540.522
244103_at	FLJ35382	AW963092	6.02353e-05	-1.50119	334.031	222.511
1564207_at	FLJ35390	BC014556	0.000217157	2.50255	1183.12	2960.81
229603_at	FLJ35630	AA971753	0.00226128	-2.41436	151.192	62.6222
228961_at	FLJ35954	R66534	0.000109593	-1.55863	173.285	111.178
230256_at	FLJ35976	AW009436	1.22744e-05	3.37011	84.8769	286.044
1556641_at	FLJ37228	AK094547	7.55025e-06	-3.5193	440.069	125.044
228973_at	FLJ37266	AA057445	0.00134993	-1.39249	795.838	571.522
1553107_s_at	FLJ37562	BF436799	0.0020227	1.74258	430.123	749.522
229098_s_at	FLJ37562	N76126	0.00527316	2.38015	105.731	251.656
239481_at	FLJ37659	AI864183	0.00165097	1.58606	420.323	666.656
231131_at	FLJ37659	AA909330	0.00620961	-1.72756	297.792	172.378
225086_at	FLJ38426	BF679966	5.9958e-05	-2.45092	381.908	155.822
227871_at	FLJ38564	AA878377	0.00905902	-1.75645	1208.62	688.1
223477_s_at	FLJ38663	AF061733	0.00746324	1.53852	171.146	263.311
238974_at	FLJ38973	N47077	0.00996827	-2.32926	1616.51	694
212791_at	FLJ38984	AL042729	0.00185955	-2.04775	1090.34	532.456
226583_at	FLJ40142	AL560962	0.00192135	-1.83106	877.931	479.467
1558854_a_at	FLJ40342	BG616498	0.00105823	4.39594	123.346	542.222
222052_at	FLJ41131	AA001552	0.00408874	2.46057	97.6692	240.322
214902_x_at	FLJ42393	AL080232	0.000218778	3.84931	474.792	1827.62
238701_x_at	FLJ45803	BE176566	0.00109089	2.52472	1087.04	2744.47
208903_at	FLJ46061	BF431363	0.00313782	1.55237	342.015	530.933
1553703_at	FLJ90396	NM_153358	0.000297418	2.30743	468.992	1082.17
1553704_x_at	FLJ90396	NM_153358	0.000467197	2.2998	347.315	798.756
227286_at	FLJ90652	AA743390	0.000859315	2.32091	94.7615	219.933
243709_at	FLJ90709	BG054799	0.000426174	2.15309	115.023	247.656
208749_x_at	FLOT1	AF085357	0.000363863	-1.99887	1663.91	832.422
210142_x_at	FLOT1	AF117234	0.000683829	-1.77855	1672.75	940.511
209004_s_at	FLR1; FBXL5; FBL4; FBL5	AF142481	0.00413575	-1.55001	1170.67	755.267
210414_at	FLRT1; MGC21624	AF169675	0.00547079	1.69907	136.669	232.211
204359_at	FLRT2; KIAA0405	NM_013231	0.00954575	-1.56259	1919.28	1228.27
55705_at	FMN2	W07773	0.00100671	1.57281	406.308	639.044
230663_at	FMNL2	AI741025	0.00810997	1.91873	94.7615	181.822
202304_at	FNDC3A; KIAA0970; bA203I16.1; bA203I16.5	NM_014923	0.0097216	-1.58072	549.546	347.656
226097_at	FNDC5	AI686488	0.00520946	1.62735	156.3	254.356
206015_s_at	FOXJ3	NM_014947	0.00555264	-2.07699	2076.74	999.878
233674_at	FOXO3A	AK026286	0.00241323	1.94948	101.754	198.367
224889_at	FOXO3A	BE888885	0.00739435	-1.61506	604.569	374.333
242320_at	FOXO3A	AI435586	0.00812743	1.60568	321.692	516.533
241993_x_at	FOXP1	R84398	6.75908e-07	3.15522	183.731	579.711
215221_at	FOXP1	AK025064	0.00413497	1.74076	153.738	267.622
202288_at	FRAP2; FRAP1; MTOR; RAFT1; RAPT1	U88966	0.00144892	-1.71004	176.077	102.967
238753_at	FREQ	AI079596	0.0022164	1.72383	198.369	341.956
222570_at	FREQ	AA045247	0.00840299	1.90598	131.662	250.944
218266_s_at	FREQ; FLUP; NCS1; NCS-1; DKFZp761L1223	NM_014286	0.00182822	2.48207	191.431	475.144
229893_at	FRMD3	BF589413	0.00315304	2.3011	88.1077	202.744
1560031_at	FRMD4	R19413	7.70245e-05	3.50231	50.7538	177.756
225163_at	FRMD4A	BF000162	0.000972193	-1.81094	525.877	290.389
208475_at	FRMD4A; FLJ10210; KIAA1294; bA295P9.4	NM_018027	3.91013e-05	3.15404	166.946	526.556
241921_x_at	FSTL3	AW015517	8.59072e-05	2.16112	99.1308	214.233
214211_at	FTH1	AA083483	0.00934829	-1.71411	5057.52	2950.52
200748_s_at	FTH1; PLIF; FTHL6; PIG15	NM_002032	3.95031e-05	-2.3434	5367.98	2290.68
225520_at	FTHFSDC1	AL133260	0.00173754	-1.69941	314.692	185.178
211628_x_at	FTHP1; FTHL5	J04755	0.00466612	-1.38515	11023.8	7958.56
213187_x_at	FTL	BG538564	0.000335092	-2.93241	1507	513.911
215385_at	FTO	AK022473	1.22596e-05	2.53206	178.892	452.967
218373_at	FTS; FT1	NM_022476	0.000132032	-3.32693	869.808	261.444
223894_s_at	FTS; FT1	BC001134	0.00157757	-1.93085	210.269	108.9
202838_at	FUCA1	NM_000147	0.00233828	-2.1583	215.638	99.9111
235346_at	FUNDC1	BF033615	0.000357263	-1.97438	611.992	309.967
223042_s_at	FUNDC2; DC44; HCBP6; MGC2495	BC000255	3.54864e-05	-2.28186	910.131	398.856
201945_at	FURIN; PACE; SPC1; PCSK3	NM_002569	0.000293115	2.28871	78.7538	180.244
242889_x_at	FUT8	AI820076	0.00311006	2.84945	94.0923	268.111
201635_s_at	FXR1	AI990766	0.00126543	2.15196	1129.42	2430.46
217897_at	FXYD6	NM_022003	0.000788584	-2.85532	1978.74	693
216033_s_at	FYN; SLK; SYN; MGC45350	S74774	0.00455643	-3.72872	191.408	51.3333
219683_at	FZD3; Fz-3; hFz3	NM_017412	0.000734262	-2.02951	211.723	104.322
205690_s_at	G10; EDG2; EDG-2	NM_003910	9.64484e-06	-2.20112	281.523	127.9
208643_s_at	G22P1; XRCC5; KU80; Ku86; NFIV; KARP1; KARP-1	J04977	0.000374803	-2.17155	489.177	225.267
222187_x_at	G3BP; HDH-VIII	X78262	0.00105316	3.274	83.2077	272.422
44654_at	G6PC3	AI669655	0.00844255	1.73237	224.631	389.144
239848_at	GA17	BF939569	0.00204562	-1.53057	447.469	292.356
200645_at	GABARAP; MM46	NM_007278	0.000268638	-2.51189	1615.34	643.078
208868_s_at	GABARAPL1	BF125756	0.00465859	-2.21186	175.646	79.4111
208869_s_at	GABARAPL1; GEC1; APG8L	AF087847	0.000620491	-4.15838	1531.95	368.4
203146_s_at	GABBR1; hGB1a; GPRC3A; GABABR1; GABBR1-3; GABAB(1e); dJ271M21.1.1; dJ271M21.1.2	NM_001470	0.000151857	-3.1551	840.869	266.511
211679_x_at	GABBR2; GPR51; HG20; GPRC3B; GABABR2	AF095784	0.0022197	-1.9516	930.631	476.856
206678_at	GABRA1	NM_000806	0.000395199	-3.49	1505.66	431.422
207014_at	GABRA2	NM_000807	0.00270434	-1.98946	518.608	260.678
227830_at	GABRB3	AI478781	0.00244687	-1.73602	1235.66	711.778
230255_at	GABRD; MGC45284	AI936907	0.000591552	-2.83753	434.615	153.167
1568612_at	GABRG2; CAE2; ECA2; GEFSP3	BC036030	0.00089593	-2.60316	3195.23	1227.44
205278_at	GAD1	NM_000817	9.98935e-05	-3.28139	3928.92	1197.33
206780_at	GAD2; GAD65	NM_000818	0.000337245	-2.39505	1087.7	454.144
204417_at	GALC	NM_000153	4.0927e-05	-1.94835	759.531	389.833
201723_s_at	GALNT1; GALNAC-T1	U41514	1.46033e-06	2.06798	289.3	598.267
217788_s_at	GALNT2; GalNAc-T2	NM_004481	0.000472763	-1.86648	716.438	383.844
1554079_at	GALNTL4; MGC71806	BC037341	0.000282233	-2.26768	270.308	119.2
212269_s_at	ganp; MCM3AP; GANP; MAP80; KIAA0572	AJ010089	0.000177811	-2.01133	370.085	184
210621_s_at	GAP; RASA1; PKWS; CMAVM; RASGAP; p120GAP	M23612	0.00141582	-3.01056	269.746	89.6
212581_x_at	GAPD	BE561479	0.000203591	-3.1609	6633.32	2098.56
213453_x_at	GAPD	BF689355	0.000220479	-3.48382	4823.55	1384.56
AFFX-HUMGAPDH/M33197_5_at	GAPD	AFFX-HUMGAPDH/M33197_5	0.000353258	-5.75551	767.977	133.433
AFFX-HUMGAPDH/M33197_M_at	GAPD	AFFX-HUMGAPDH/M33197_M	0.00043916	-4.63706	2719.89	586.556
AFFX-HUMGAPDH/M33197_3_at	GAPD	AFFX-HUMGAPDH/M33197_3	0.00110811	-1.75347	8050.22	4591.01
217398_x_at	GAPD; G3PD; GAPDH; 3' end	AK026525	0.000306907	-3.8609	4404.55	1140.81
208693_s_at	GARS; CMT2D; DSMAV; GlyRS; SMAD1	D30658	4.62502e-05	-2.46452	1890.12	766.933
204457_s_at	GAS1	NM_002048	0.0091715	1.76138	140.792	247.989
31874_at	GAS2L1; GAR22; MGC17243	Y07846	0.00044535	2.32695	1108.07	2578.42
209984_at	GASC-1; JMJD2C; GASC1; KIAA0780; bA146B14.1	AB037901	0.000276447	-1.93038	258.992	134.167
201816_s_at	GBAS; NIPSNAP2	NM_001483	0.00176751	-2.6887	608.931	226.478
203282_at	GBE1	NM_000158	0.00998202	-1.5309	484.854	316.711
201738_at	GC20	NM_005875	0.00207088	-1.94872	3452.22	1771.53
205164_at	GCAT; KBL; MGC23053	NM_014291	0.000776218	-2.19316	230.915	105.289
232511_at	GCC2	AK022838	0.00100704	3.15219	246.023	775.511
202832_at	GCC2; GCC185; KIAA0336	NM_014635	0.000188034	-2.21224	1576	712.4
202922_at	GCLC	BF676980	0.0027611	-1.69865	344.354	202.722
213133_s_at	GCSH	AW237404	0.00335696	-1.5619	232.254	148.7
224209_s_at	GDA; CYPIN; GUANASE; NEDASIN; KIAA1258	AF019638	0.00116793	-2.4108	4417.28	1832.29
200009_at	GDI2; RABGDIB	NM_001494	1.11117e-05	-2.20476	1902.88	863.078
225158_at	GFM1	BF978647	0.00479579	-2.25921	292.115	129.3
225392_at	GFM2	BF967912	9.8556e-05	-2.12978	615.269	288.889
226886_at	GFPT1	AF131846	0.00245441	-1.75244	256.577	146.411
50277_at	GGA1	AW001443	0.00265675	2.11512	1151.07	2434.64
45572_s_at	GGA1	AW009695	0.0030734	2.0836	1160.3	2417.6
209249_s_at	GHITM	AF131820	0.000327951	-3.80739	1024.99	269.211
1554510_s_at	GHITM; DERP2; My021; PTD010; HSPC282	AB009685	0.00122283	-2.13128	269.938	126.656
231771_at	GJB6	AI694073	0.00648706	-1.80019	591.223	328.422
223354_x_at	GL004	BC003191	0.00132936	-1.87774	404.131	215.222
227525_at	GLCCI1	AA058770	0.00645433	-2.17296	825.846	380.056
213552_at	GLCE	W87398	0.00209028	-1.54046	220.354	143.044
211600_at	GLEPP1; PTPRO; PTPU2; PTP-U2	U20489	0.00456686	3.13278	7536.59	23610.5
207966_s_at	GLG1; CFR-1; ESL-1; MG160; MG-160	NM_012201	0.00659072	1.49838	1522.54	2281.34
244128_x_at	GLIS1	AA872588	5.17012e-05	3.44425	115.9	399.189
200681_at	GLO1; GLYI	NM_006708	8.93174e-06	-3.26629	2061.79	631.233
205279_s_at	GLRB	AF094754	1.71334e-07	-4.71103	284.808	60.4556
205280_at	GLRB	NM_000824	0.000934413	-2.59541	1199.45	462.144
206662_at	GLRX; GRX	NM_002064	0.00217859	-4.23189	1701.41	402.044
219933_at	GLRX2; GRX2; bA101E13.1	NM_016066	0.00714417	-1.89552	930.931	491.122
203159_at	GLS; GLS1; KIAA0838	NM_014905	0.000150948	-2.29182	7600.48	3316.34
203158_s_at	GLS; GLS1; KIAA0838	AF097493	0.00340666	-1.573	216.131	137.4
205531_s_at	GLS2; GA; LGA; hLGA	NM_013267	0.00873832	-1.87824	376.546	200.478
218147_s_at	GLT8D1; AD-017; MSTP139; FLJ14611	NM_018446	0.00098673	-2.59318	273.177	105.344
218146_at	GLT8D1; AD-017; MSTP139; FLJ14611	NM_018446	0.00147573	-1.68552	977.6	580
204075_s_at	GlyBP; KIAA0562	NM_014704	0.00115768	2.18875	92.8385	203.2
202544_at	GMFB	NM_004124	0.000859726	-1.92449	3359.8	1745.81
217990_at	GMPR2; MGC830; MGC15084	NM_016576	0.000271126	-3.20928	295.254	92
223174_at	GMRP-1; BTBD10; MGC13007	BC005071	0.00637761	-1.73775	1352.32	778.2
221737_at	GNA12; RMP; NNX3	AK024696	0.00883954	1.70274	242.662	413.189
201181_at	GNAI3; 87U6	NM_006496	0.000925367	-2.13646	208.969	97.8111
231951_at	GNAO1	AL512686	0.00694478	2.48478	362.362	900.389
204763_s_at	GNAO1; G-ALPHA-o	NM_020988	0.00122973	1.66573	2421.38	4033.36
224861_at	GNAQ	AA628423	0.000278725	-1.58135	2358.71	1491.58
202615_at	GNAQ	BF222895	0.00296188	-1.45424	1740.15	1196.61
212273_x_at	GNAS	AI591100	0.000112071	-1.73471	11342.3	6538.46
217673_x_at	GNAS	AA650558	0.0034178	-1.61951	2127.89	1313.91
214548_x_at	GNAS; AHO; GSA; GSP; POH; XL2; GPSA; NESP; GNAS1; PHP1A; PHP1B; GNASXL; NESP55; XLalphas	AF064092	4.64114e-05	-3.20609	7317.95	2282.51
200780_x_at	GNAS; AHO; GSA; GSP; POH; XL2; GPSA; NESP; GNAS1; PHP1A; PHP1B; GNASXL; NESP55; XLalphas	NM_000516	8.242e-05	-1.79533	11832.1	6590.49
211858_x_at	GNAS; AHO; GSA; GSP; POH; XL2; GPSA; NESP; GNAS1; PHP1A; PHP1B; GNASXL; NESP55; XLalphas	AF088184	0.000115714	-5.07927	8492.43	1671.98
200981_x_at	GNAS; AHO; GSA; GSP; POH; XL2; GPSA; NESP; GNAS1; PHP1A; PHP1B; GNASXL; NESP55; XLalphas	NM_016592	0.000331791	-1.68993	10899.1	6449.42
241865_at	GNB1	AI056689	0.00239448	2.70087	69.3769	187.378
222034_at	GNB2L1	AA443762	0.00813832	1.93055	86.4692	166.933
204000_at	GNB5; GB5; DKFZP586O1922	NM_016194	0.00184749	1.67048	1093.68	1826.97
224964_s_at	GNG2; G protein	AK026424	0.00519776	-2.06991	1693.9	818.344
222005_s_at	GNG3	AL538966	0.00633888	-2.36511	1090.24	460.967
228831_s_at	GNG7	AL039870	0.00634925	1.55336	356.223	553.344
202382_s_at	GNPDA1; GPI; HLN; GNPI; KIAA0060	NM_005471	6.66364e-05	-1.72183	565.985	328.711
213852_at	GNRHR2	BG289199	0.00878206	1.38228	777.677	1074.97
228174_at	GOLGA1	AI832363	0.00267521	-1.5981	2037.58	1275
35436_at	GOLGA2; GM130; MGC20672	L06147	0.00118322	2.04403	336.677	688.178
202106_at	GOLGA3; MEA-2; GCP170	NM_005895	0.000141616	-1.66439	615.4	369.744
201567_s_at	GOLGA4; GCP2; p230; MU-RMS-40.18	NM_002078	0.00384641	-1.4552	472.1	324.422
210425_x_at	GOLGA5; GOLGIN-67	AF164622	0.000375864	-2.518	220.885	87.7222
218241_at	GOLGA5; RFG5; ret-II	NM_005113	6.86509e-05	-1.81127	371.754	205.244
201057_s_at	GOLGB1; GCP; GCP372; GIANTIN	NM_004487	0.0088944	-1.73977	486.846	279.833
208797_s_at	GOLGIN-67	AI829170	0.00962684	2.59379	217.515	564.189
217771_at	GOLPH2; GP73; PSEC0257	NM_016548	0.00952075	-1.54606	502.315	324.9
227215_at	GOPC	AI337304	0.000518055	-2.24989	310.185	137.867
207812_s_at	GORASP2; p59; GRS2; GOLPH6; GRASP55; FLJ13139; DKFZP434D156	NM_015530	0.000317281	-1.66123	948.246	570.811
235041_at	GOSR2	AW005457	0.000912149	1.72473	166.062	286.411
208813_at	GOT1	BC000498	1.91059e-05	-4.16336	629.5	151.2
200708_at	GOT2	NM_002080	0.000281521	-2.97858	1709.67	573.989
224632_at	GPATC4	BE794289	0.00145529	-4.03601	236.062	58.4889
224634_at	GPATC4	AI911518	0.00680575	-1.51814	385.169	253.711
202756_s_at	GPC1	NM_002081	0.0060225	1.93391	469.354	907.689
215387_x_at	GPC6	AK021505	0.00234084	2.61314	109.277	285.556
212510_at	GPD1L	AA135522	0.000575258	-2.13002	1144.46	537.3
225447_at	GPD2	AA613031	0.00374858	-1.58579	386.862	243.956
223319_at	GPHN; GEPH; GPHRYN; KIAA1385	AF272663	3.62601e-05	-2.53247	653.123	257.9
208308_s_at	GPI; AMF; NLK; PGI; PHI; GNPI; SA-36	NM_000175	0.000154515	-3.68186	1122.76	304.944
203776_at	GPKOW; T54	NM_015698	0.00066135	-1.70346	292.692	171.822
236024_at	GPM6A	AW136286	3.7048e-06	-1.96119	2950.85	1504.62
209470_s_at	GPM6A	D49958	9.22141e-05	-2.02182	3502.65	1732.42
209169_at	GPM6B	N63576	0.000153746	1.45405	2884.13	4193.67
209168_at	GPM6B	AW148844	0.00100764	-1.54068	1740.12	1129.44
65718_at	GPR124	AI655903	0.00584901	2.40288	71.1692	171.011
232195_at	GPR158	R41459	0.0094482	-1.9532	2937.22	1503.8
AFFX-HUMRGE/M10098_M_at	GPR34	AFFX-HUMRGE/M10098_M	0.00699731	1.97106	2970.24	5854.51
217077_s_at	GPR51	AF095723	0.00829308	-2.14773	316.169	147.211
220642_x_at	GPR89; SH120; AL844549.1	NM_016334	2.49413e-05	-2.28281	249.385	109.244
222140_s_at	GPR89; SH120; AL844549.1	AK021758	0.00927039	-1.8532	273.1	147.367
204793_at	GPRASP1; GASP; GASP1; KIAA0443	NM_014710	0.00014816	-2.96742	3613.65	1217.78
228027_at	GPRASP2	BF732712	0.000286215	-2.26085	4421.19	1955.54
226043_at	GPSM1	AI242661	8.58987e-05	2.78371	577.192	1606.73
208336_s_at	GPSN2; SC2; TER	NM_004868	0.00720462	-1.77852	380.9	214.167
220336_s_at	GPVI; GP6; GPIV	AB043821	0.00412983	2.75195	54.9308	151.167
200736_s_at	GPX1; GSHPX1; MGC14399	NM_000581	0.00330257	-1.8607	839.938	451.411
201348_at	GPX3	NM_002084	0.000154208	-3.01238	413.031	137.111
201106_at	GPX4; snGPx	NM_002085	0.000479079	-2.51493	1937.92	770.567
224719_s_at	GRCC10	BG339653	0.000162768	-2.7618	686.154	248.444
216308_x_at	GRHPR; GLXR	AK026752	0.00161172	-2.13335	276.554	129.633
214864_s_at	GRHPR; GLXR	AK024386	0.00165965	-1.80198	510.162	283.111
209793_at	GRIA1	AL567302	1.81378e-05	-1.86657	601.2	322.089
230144_at	GRIA3	AW294729	0.000505948	-1.54347	1763.05	1142.27
208032_s_at	GRIA3; GLUR3; GLURC; gluR-C; GLUR-K3	NM_000828	0.00345721	-1.77262	605.092	341.356
1555268_a_at	GRID1; KIAA1220	BC039263	0.00464807	1.87203	244.5	457.711
213845_at	GRIK2; EAA4; GLR6; GLUR6	AL355532	0.00369519	-1.66049	799.915	481.733
217509_x_at	GRIK5	BG151527	5.69104e-05	2.35089	221.315	520.289
229883_at	GRIN2D	AI524330	0.000273601	2.70584	58.3923	158
214217_at	GRM5	D60132	0.000336384	-1.83859	1023.89	556.889
207235_s_at	GRM5; mGlu5; GPRC1E; MGLUR5; MGLUR5A; MGLUR5B	NM_000842	0.00672042	2.38986	76.4154	182.622
212432_at	GRPEL1	AL542571	0.00140152	-1.85178	271.615	146.678
212434_at	GRPEL1	AI984421	0.00201053	-1.67413	515.092	307.678
201520_s_at	GRSF1	BF034561	0.000209461	-2.32146	210.608	90.7222
201501_s_at	GRSF1	NM_002092	0.00455763	-1.55381	2098.05	1350.27
209025_s_at	GRY-RBP; SYNCRIP; pp68; NSAP1; dJ3J17.2; RP1-3J17.2	AF037448	0.00342379	-1.74303	445.208	255.422
226183_at	GSK3B	AW139538	0.00164702	-2.30324	1051.58	456.567
226191_at	GSK3B	AI431788	0.00645014	-1.55495	877.215	564.144
205541_s_at	GSPT2; GST2; eRF3b; FLJ10441	NM_018094	2.58696e-06	-2.97424	513.023	172.489
225609_at	GSR	AI888037	0.00462457	1.50196	322.208	483.944
201415_at	GSS; GSHS; MGC14098	NM_000178	0.000105308	-1.76346	477.762	270.922
202967_at	GSTA4; GTA4; GSTA4-4	NM_001512	3.12429e-06	-2.02433	1437.68	710.2
202554_s_at	GSTM3	AL527430	0.000148823	-1.7508	588.423	336.089
1557915_s_at	GSTO1	U56250	0.000157817	-3.76967	692.823	183.789
201470_at	GSTO1; P28; GSTTLp28	NM_004832	0.000941043	-2.31272	2985.05	1290.71
222104_x_at	GTF2H3	AI569458	0.00852533	2.55864	297.723	761.767
213357_at	GTF2H5	AV701318	0.000115271	-2.15073	609.923	283.589
210891_s_at	GTF2I; DIWS; SPIN; IB291; BAP135; BTKAP1; TFII-I; WBSCR6; BAP-135	AF035737	0.00940072	-1.34796	5178.13	3841.46
215091_s_at	GTF3A	BE542815	0.00203856	-2.13428	2275.35	1066.1
239540_at	GTF3C1	AI671903	0.000459992	2.90239	60.0846	174.389
35671_at	GTF3C1; TFIIIC; TFIIIC220; TFIIICalpha	U02619	6.65012e-05	1.7563	271.169	476.256
217957_at	GTL3	NM_013242	5.7302e-05	-2.44691	1234.74	504.611
211040_x_at	GTSE1; B99	BC006325	0.000250531	3.17738	245.992	781.611
203817_at	GUCY1B3	W93728	0.00269411	-3.09393	2241.18	724.378
200075_s_at	GUK1; GMK	BC006249	0.00300545	-2.29668	940.338	409.433
201554_x_at	GYG	NM_004130	2.51724e-05	-3.30954	221.923	67.0556
231004_s_at	H1FX	BE219961	0.00049561	3.04826	62.5385	190.633
1558097_at	H1FX	W21283	0.00311807	-1.47548	974.162	660.233
212206_s_at	H2AFV	BF343852	0.000140082	-2.37826	309.623	130.189
220375_s_at	H2AFY	NM_024752	0.000233421	2.68072	110.008	294.9
229593_at	H2AFY	BE503981	0.00572992	1.85912	171.808	319.411
207168_s_at	H2AFY; H2A.y; H2A/y; H2AFJ; mH2A1; H2AF12M; MACROH2A1.1; MACROH2A1.2	NM_004893	7.79126e-05	-2.43602	1998.16	820.256
213911_s_at	H2AFZ	BF718636	0.000219166	-1.84765	2783.45	1506.48
200853_at	H2AFZ; H2AZ; H2A.z; H2A/z	NM_002106	0.000273121	-4.17107	1388.08	332.789
216323_x_at	H2-ALPHA	K03460	1.05175e-05	-2.99739	340.969	113.756
211940_x_at	H3F3A	BE869922	0.000848532	-2.041	1339.98	656.533
209069_s_at	H3F3B; H3.3B	BC001124	1.0442e-10	-3.59045	907.346	252.711
211997_x_at	H3F3B; H3.3B	NM_005324	7.50309e-05	-2.51565	1148.92	456.711
224619_at	H63	BE904551	0.000517335	-1.72906	3706.29	2143.53
209818_s_at	HABP4; IHABP4; Ki-1/57	AF241831	5.58107e-05	-2.13648	466.869	218.522
232341_x_at	HABP4; IHABP4; Ki-1/57	AK025144	0.000278879	-1.55165	903.269	582.133
201007_at	HADHB; MSTP029	NM_000183	0.00976214	-1.47147	1111.76	755.544
205012_s_at	HAGH; GLO2; GLXII; HAGH1	NM_005326	0.000342259	-2.67359	682.746	255.367
223485_at	HAGHL; MGC2605	BC004353	0.00298923	1.47119	189.869	279.333
202042_at	HARS; HRS; FLJ20491	NM_002109	0.000756829	-1.59531	1697.16	1063.84
234107_s_at	HARS2; C20orf88; MGC41905; bA379J5.3; bA555E18.1	AL121780	0.000347533	-2.19578	1006.4	458.333
201145_at	HAX1	NM_006118	0.00248953	-1.78852	619.185	346.2
226007_at	HBLD1	AV715993	0.000640224	-1.88772	290.331	153.8
236645_at	HBP1	AI689935	0.00119156	3.70595	45.8692	169.989
209316_s_at	HBS1L; ERFS; EF-1a; HSPC276	BC001465	0.00513423	-1.80562	158.754	87.9222
222540_s_at	HBXAP	BG286920	0.00186018	1.66272	1123.18	1867.54
202300_at	HBXIP	NM_006402	0.00032607	-2.51661	807.915	321.033
211387_x_at	hCAP1b; RNGTT; HCE; HCE1; CAP1A	AB012143	0.00215619	4.77154	45.1077	215.233
216229_x_at	HCG II; HCG2P7; HCGII-7; HCGII.2	X81001	0.000609502	2.73285	159.931	437.067
240765_at	HCMOGT-1	AA001375	0.00662359	2.2031	246.415	542.878
240482_at	HDAC3	AI955094	0.000474138	3.08839	57.2538	176.822
229408_at	HDAC5	AI951674	0.00116935	2.0408	120.1	245.1
212785_s_at	HDCMA18P	AA160181	0.00535457	-1.55678	262.438	168.578
223252_at	HDGF2; MGC2641	BC000755	0.00103708	1.62621	232.1	377.444
216693_x_at	HDGFRP3	AL133102	0.00864504	-1.68995	346.777	205.2
225012_at	HDLBP	BE378479	0.00503893	-1.42529	593.492	416.4
200643_at	HDLBP; HBP; VGL	NM_005336	0.000494884	-2.81182	314.862	111.978
224481_s_at	HECTD1; KIAA1131	BC006237	0.00168089	-2.02079	1262.25	624.633
215584_at	HECW1; NEDL1; KIAA0322	AK022679	0.000327746	2.62443	60.2077	158.011
218306_s_at	HERC1; p532; p619	NM_003922	0.000176279	-1.75461	2150.74	1225.77
210036_s_at	HERG; KCNH2; ERG1; LQT2; HERG1; Kv11.1	AB044806	0.000502475	1.61955	286.177	463.478
203395_s_at	HES1; HHL; HRY; HES-1; FLJ20408	NM_005524	0.00129761	2.29313	97.7462	224.144
201944_at	HEXB; ENC-1AS	NM_000521	0.00132069	-2.43198	764.562	314.378
218839_at	HEY1; CHF2; CHF-2; HERP2; HESR1; HRT-1; HESR-1	NM_012258	0.000210754	-2.034	668.846	328.833
201824_at	HFB30; RNF14; ARA54; HRIHFB2038	AB022663	0.00619556	-1.60744	421.685	262.333
202231_at	hfl-B5; GA17	NM_006360	0.00276407	-1.80185	1242.45	689.544
202232_s_at	hfl-B5; GA17	NM_006360	0.00880921	-3.44736	310.492	90.0667
209991_x_at	HG20; GPR51; GABBR2; GPRC3B; GABABR2	AF069755	0.00287779	-2.34947	231.162	98.3889
217457_s_at	hGDS; RAP1GDS1	X63465	8.32575e-05	-4.52408	162.615	35.9444
222430_s_at	HGRG8; YTHDF2; NY-REN-2	BC002559	5.94144e-07	-3.13775	859.185	273.822
223193_x_at	HGTD-P; E2IG5	AF201944	0.00649807	-4.36955	1146.57	262.4
212964_at	HIC2	AI912206	0.00338175	1.78769	469.446	839.222
210454_s_at	hiGIRK2; KCNJ6; BIR1; KATP2; KCNJ7; KIR3.2	U24660	0.00246921	-1.71414	632.823	369.178
209107_x_at	Hin-2; NCOA1; SRC1; NCoA-1; RIP160; F-SRC-1	U19179	0.00175319	-1.6215	910.308	561.4
200093_s_at	HINT1	N32864	0.000837467	-3.79166	3681.58	970.967
1555961_a_at	HINT1	AK054976	0.00146978	-1.82949	7253.68	3964.87
208826_x_at	HINT1; PKCI-1; PRKCNH1	U27143	0.000900831	-2.93721	4457.35	1517.54
207721_x_at	HINT1; PKCI-1; PRKCNH1	NM_005340	0.00220996	-3.67967	3409.46	926.567
224415_s_at	HINT2; HIT-17	AF356515	0.000462259	-1.63574	372.531	227.744
228697_at	HINT3	AW731710	0.00147375	2.93968	200.154	588.389
209558_s_at	HIP1R; HIP3; HIP12; KIAA0655	AB013384	0.00979221	2.2611	225.731	510.4
225179_at	HIP2	AA161140	2.88789e-05	-1.96622	1667.92	848.289
240451_at	HIRA	AA004844	0.00773413	3.45933	47.5462	164.478
218946_at	HIRIP5; Nfu; NIFUC; CGI-33	NM_015700	0.00133147	-2.92204	560.869	191.944
227943_at	HIST2H2AA	AI798680	0.00319864	1.82796	130.662	238.844
204512_at	HIVEP1; MBP-1; ZNF40; PRDII-BF1	NM_002114	0.0097984	-1.99556	258.292	129.433
212641_at	HIVEP2	AL023584	2.64976e-05	-5.04722	297.562	58.9556
212642_s_at	HIVEP2	AL023584	0.000673501	-1.61228	1399.02	867.722
200697_at	HK1; HKI; HXK1; HK1-ta; HK1-tb	NM_000188	0.00170072	-1.63235	1892.27	1159.23
204754_at	HLF	W60800	3.40012e-05	-2.34506	675.169	287.911
204755_x_at	HLF	M95585	0.00840115	-1.60997	643.738	399.844
218152_at	HMG20A; FLJ10739	NM_018200	0.00180718	-1.51364	326.862	215.944
232305_at	HMGCLL1; bA418P12.1; DKFZP434G1411	AF131827	0.00291428	-2.28097	260.892	114.378
208668_x_at	HMGN2; HMG17; MGC5629	BC003689	1.00456e-05	-2.25539	1558.22	690.889
218120_s_at	HMOX2; HO-2	D21243	0.000462058	-2.79089	399.438	143.122
218121_at	HMOX2; HO-2	NM_002134	0.00174008	1.78268	117.077	208.711
218623_at	HMP19	NM_015980	3.60211e-05	-2.23916	1374.52	613.856
209067_s_at	hnRNP JKTBP; HNRPDL; HNRNP; JKTBP2; laAUF1	D89092	0.000380445	-3.65687	1757.9	480.711
211930_at	hnRNPA3	AW080932	0.00360328	1.56423	548.862	858.544
1555653_at	hnRNPA3	BC012090	0.0037072	4.12941	10436.1	43095.1
201055_s_at	HNRPA0; hnRNPA0	NM_006805	0.00389689	2.18482	187.923	410.578
213356_x_at	HNRPA1	AL568186	0.0061014	-1.5472	7671.57	4958.34
206809_s_at	HNRPA3	NM_005758	0.000695411	-2.74976	297.646	108.244
201277_s_at	HNRPAB; ABBP1	NM_004499	5.48135e-05	-2.95075	350.746	118.867
214737_x_at	HNRPC	AV725195	4.33973e-05	-1.76923	1078.25	609.444
212626_x_at	HNRPC	AA664258	0.000307009	-1.57672	804.738	510.389
227110_at	HNRPC	AA126793	0.0034996	-1.6751	263.885	157.533
200014_s_at	HNRPC; C1; C2; HNRNP; SNRPC; hnRNPC	NM_004500	0.00442972	-1.58059	1404.98	888.9
229434_at	HNRPD	AA865357	1.15826e-05	2.30966	277.477	640.878
213359_at	HNRPD	W74620	0.00391262	-1.95738	229.362	117.178
209330_s_at	HNRPD; P37; AUF1; AUF1A; hnRNPD0	D55674	0.000725289	-3.01081	425.762	141.411
221481_x_at	HNRPD; P37; AUF1; AUF1A; hnRNPD0	D55672	0.00174705	-1.53201	2025.08	1321.84
200073_s_at	HNRPD; P37; AUF1; AUF1A; hnRNPD0	M94630	0.00247571	-1.69382	1443.49	852.211
221480_at	HNRPD; P37; AUF1; AUF1A; hnRNPD0	BG180941	0.00314983	-1.65238	557.808	337.578
212454_x_at	HNRPDL	AI762552	0.000359659	-2.18824	2006.59	916.989
209068_at	HNRPDL; HNRNP; JKTBP; JKTBP2; laAUF1	D89678	6.47044e-05	-2.72571	832.915	305.578
201993_x_at	HNRPDL; HNRNP; JKTBP; JKTBP2; laAUF1	NM_005463	0.0018184	-2.22684	1882.12	845.2
208990_s_at	HNRPH3; 2H9	AF132362	0.00607934	-1.50983	1285.64	851.511
200097_s_at	HNRPK	AI701949	0.000438754	-2.23453	1315.89	588.889
200072_s_at	HNRPM; HTGR1; NAGR1; HNRNPM; HNRPM4; HNRNPM4	AF061832	0.00349244	-1.91731	684.523	357.022
208766_s_at	HNRPR; HNRNPR; hnRNP-R	BC001449	2.12082e-05	-1.95112	2005.66	1027.96
208713_at	HNRPUL1	BF724216	0.00613839	2.03687	291.7	594.156
223267_at	HNYA; RG9MTD1; FLJ20432	AF226052	0.00949625	-1.95682	437.262	223.456
225792_at	HOOK1	AA618420	0.00835208	-1.81624	430.792	237.189
211597_s_at	HOP; OB1; LAGY; Toto; Cameo; NECC1; SMAP31; MGC20820	AB059408	0.00566684	-3.48313	2571.67	738.322
224592_x_at	HP1-BP74	BG483966	0.00258175	2.00654	828.685	1662.79
1554251_at	HP1-BP74	BC022342	0.00489247	1.93297	185.731	359.011
224591_at	HP1-BP74; HP1BP3	AK023129	0.00340409	2.02842	2835.42	5751.42
223211_at	HPCL2	BC001627	0.00235886	-2.214	201.277	90.9111
217485_x_at	hPMS3; PMS2L1; PMS8; PMS2L6; PMS2L13; POM121	D38435	0.00393981	1.56799	253.715	397.822
202854_at	HPRT1; HGPRT	NM_000194	0.000195813	-2.61747	2809.68	1073.43
1552652_at	HPS4; LE; KIAA1667; bK1048E9.4; bK1048E9.5	NM_152843	0.000335209	2.6448	79.7077	210.811
210460_s_at	hpUb-R5; PSMD4; AF; ASF; S5A; AF-1; MCB1; Rpn10; pUB-R5	AB033605	6.53645e-05	-5.88815	557.869	94.7444
212983_at	HRAS; HRAS1; K-ras; N-ras; RASH1	NM_005343	0.00131016	-2.11849	263.423	124.344
235110_at	HRASLS3	BG539238	0.00363941	1.84964	193.815	358.489
209581_at	HRASLS3; HREV107; HREV107-3; H-REV107-1	BC001387	0.00507138	-2.09492	289.285	138.089
218092_s_at	HRB; RAB; RIP	NM_004504	0.000769814	-2.0771	277.846	133.767
213926_s_at	HRB; RAB; RIP	AI742626	0.00328979	1.6025	182.077	291.778
31637_s_at	hRev; NR1D1; EAR1; THRA1; THRAL; ear-1	X72631	0.00168257	2.71094	397.985	1078.91
1555715_a_at	HRH3; HH3R; GPCR97	AF346903	0.00903287	2.09289	75.3769	157.756
202795_x_at	HRIHFB2122; KIAA1662; dJ37E16.4	NM_007032	0.00926884	2.18719	143.762	314.433
202098_s_at	HRMT1L1; PRMT2	NM_001535	0.000318621	-1.78297	560.508	314.367
230839_at	HRMT1L4; HRMT1L3	AK026786	2.56164e-05	-2.25961	727.669	322.033
209526_s_at	HRP-3; HDGFRP3; HDGF2; CGI-142	AB029156	0.00183919	-2.20911	340.031	153.922
203790_s_at	HRSP12	N54448	0.00309498	-5.51831	309.638	56.1111
229714_at	HS6ST3	AF339796	0.00240121	-2.81211	347.108	123.433
226480_at	HSA9761	N21475	5.14937e-05	-2.62278	537.554	204.956
200941_at	HSBP1; NPC-A-13	AK026575	0.00620172	-1.68049	2220.15	1321.13
210338_s_at	HSC54; HSPA8; LAP1; HSC70; HSC71; HSP71; HSP73; NIP71; HSPA10; MGC29929	AB034951	0.000449283	-14.744	624	42.3222
208687_x_at	HSC70; HSPA8; LAP1; HSC54; HSC71; HSP71; HSP73; NIP71; HSPA10; MGC29929	AF352832	7.04906e-05	-6.54748	3260.35	497.956
223206_s_at	HSCARG	BC002927	0.00101243	-2.38108	341.023	143.222
201413_at	HSD17B4	NM_000414	4.16055e-05	-1.74875	2424.62	1386.49
220081_x_at	HSD17B7; PRAP; MGC12523; MGC75018	NM_016371	6.45299e-08	2.82054	315.523	889.944
203479_s_at	HSHIN1	T79216	0.00029758	1.99119	111.408	221.833
208810_at	HSJ2; DNAJB6	AF080569	2.61501e-05	-3.80943	581.869	152.744
208811_s_at	HSJ2; DNAJB6	AF080569	2.7275e-05	-3.06946	207.462	67.5889
225041_at	HSMPP8	BF678375	0.00371997	2.02104	5042.21	10190.5
208739_x_at	HSMT3; SUMO2; SMT3B; SMT3H2	L76416	7.17133e-05	-2.33671	245.692	105.144
200064_at	HSP90BETA; HSPCB; HSPC2; D6S182; HSP90-BETA	AF275719	7.56853e-05	-5.2005	2533.68	487.2
227650_at	HSPA14	AV757332	0.00272402	-2.30202	223.577	97.1222
224187_x_at	HSPA8; LAP1; HSC54; HSC70; HSC71; HSP71; HSP73; NIP71; HSPA10; MGC29929	AF217511	1.78947e-05	-5.65487	5338.76	944.1
200691_s_at	HSPA9B; CSA; MOT; MOT2; GRP75; PBP74; mot-2; MGC4500; MTHSP75	BC000478	1.61095e-05	-2.16536	982.062	453.533
218026_at	HSPC009	NM_014019	6.85984e-05	-2.61335	1542.22	590.133
222890_at	HSPC065	BG054922	0.000993191	-2.0026	477.108	238.244
200042_at	HSPC117; DJ149A16.6	NM_014306	0.00120198	-1.71605	593.162	345.656
222405_at	HSPC121	AL573951	4.67862e-06	-2.02476	4109.37	2029.56
222404_x_at	HSPC121	AI984229	2.09832e-05	-3.05098	2341.15	767.344
221711_s_at	HSPC142	BC006244	0.000670967	-2.47538	562.269	227.144
217774_s_at	HSPC152	NM_016404	0.000361121	-2.84493	1393.95	489.978
221597_s_at	HSPC171	BC003080	0.00282118	-1.72015	291.546	169.489
218354_at	HSPC176	NM_016209	0.000577399	-2.02931	199.323	98.2222
226780_s_at	HSPC268	BF540829	3.3411e-05	-1.85358	327.631	176.756
211969_at	HSPCA	BG420237	0.00740092	-1.61523	10300.1	6376.84
210211_s_at	HSPCA; HSPN; LAP2; HSP86; HSPC1; Hsp89; Hsp90; HSP90A; HSPCAL1; FLJ31884	AF028832	5.52542e-05	-2.15327	6978.96	3241.1
214359_s_at	HSPCB	AI218219	0.000545907	-5.29353	390.015	73.6778
1557910_at	HSPCB	BG612458	0.00126363	-5.82356	493.062	84.6667
200807_s_at	HSPD1; CPN60; GROEL; HSP60; SPG13; HuCHA60	NM_002156	0.00378291	-1.33726	4456.18	3332.32
205133_s_at	HSPE1; CPN10; GROES; HSP10	NM_002157	0.00301125	-3.42055	880.031	257.278
206976_s_at	HSPH1; HSP105A; HSP105B; KIAA0201; NY-CO-25	NM_006644	0.00630702	-1.67984	3322.97	1978.14
221622_s_at	HT007	AF246240	0.00427872	-4.1156	562.923	136.778
218099_at	HT008; KIAA1738	NM_018469	0.000334247	-1.73089	486.977	281.344
223124_s_at	HT014	AF271784	0.00658342	-2.16732	1551.52	715.867
202602_s_at	HTATSF1; TAT-SF1; dJ196E23.2	NM_014500	0.000411493	-2.2448	1658.78	738.944
203092_at	hTIM44; TIMM44	AF026030	4.77776e-05	2.38555	133.377	318.178
207783_x_at	HUWE1	NM_017627	0.00400253	-3.42797	8303.41	2422.26
210849_s_at	HVPS41; HVSP41	AF135593	4.60408e-05	-2.43495	1049.82	431.144
209871_s_at	hXllL; APBA2; X11L; MINT2; LIN-10; HsT16821; D15S1518E; MGC:14091	AB014719	0.00388153	-1.52911	2467.97	1613.99
223960_s_at	I1; C16orf5	AF195661	0.00505471	-1.72587	1486.21	861.133
204744_s_at	IARS; ILRS; PRO0785	NM_013417	0.00154719	-2.13877	2744.35	1283.14
213931_at	ID2	AI819238	0.000897374	2.36678	278.785	659.822
201565_s_at	ID2; ID2A; ID2H; MGC26389	NM_002166	0.00200342	1.69733	1391.24	2361.39
201566_x_at	Id-2H; ID2; ID2A; ID2H; MGC26389	D13891	0.00893393	-1.54194	413.531	268.189
201193_at	IDH1; IDP; PICD	NM_005896	0.00333673	-1.47478	432.554	293.3
202070_s_at	IDH3A	NM_005530	2.59837e-05	-2.62715	590.292	224.689
202069_s_at	IDH3A	AI826060	0.0020836	-2.20706	226.738	102.733
210418_s_at	IDH3B	AF023265	0.00203697	-3.20572	477.723	149.022
210014_x_at	IDH3B	AF023266	0.00567349	-1.79997	763.308	424.067
201509_at	IDH3B; H-IDHB; MGC903; FLJ11043	NM_006899	0.000854369	-2.04435	533.554	260.989
208881_x_at	IDI1; IPP1; IPPI1	BC005247	0.00713362	-1.96768	1006.71	511.622
204615_x_at	IDI1; IPP1; IPPI1	NM_004508	0.00717268	-1.98152	1063.75	536.833
212221_x_at	IDS	AV703259	0.00423492	1.58289	10280.4	16272.8
206342_x_at	IDS; MPS2; SIDS	NM_006123	0.000180647	-1.79496	294.792	164.233
202439_s_at	IDS; MPS2; SIDS	NM_000202	0.00492218	-1.6765	1386.82	827.211
201631_s_at	IER3; DIF2; IEX1; PRG1; DIF-2; GLY96; IEX-1; IEX-1L	NM_003897	0.00845334	2.55865	170.315	435.778
203153_at	IFIT1; G10P1; IFI56; IFI-56; IFNAI1; RNM561; GARG-16	NM_001548	0.0027281	-2.61302	522.923	200.122
204786_s_at	IFNAR2; IFN-R; IFNABR; IFNARB; IFN-alpha-REC	L41944	0.000229913	3.59059	198.169	711.544
225330_at	IGF1R	AL044092	0.00144957	1.61036	1046.38	1685.06
1552754_a_at	IGSF4D	AA640422	0.000475646	-1.71905	832.954	484.544
218192_at	IHPK2; PiUS; IP6K2	NM_016291	0.000117727	-3.34747	574.277	171.556
202491_s_at	IKBKAP; FD; DYS; IKAP	NM_003640	4.07037e-06	-2.36667	1116.46	471.744
242743_at	IL4R	AA767714	0.000759605	3.05914	55.9308	171.1
212195_at	IL6ST	AL049265	0.000300343	-1.91299	1650.91	863
200052_s_at	ILF2; NF45; MGC8391; PRO3063	NM_004515	0.00187926	-2.10371	192.7	91.6
200955_at	IMMT; HMP; P87; P89; PIG4; P87/89	NM_006839	1.06609e-05	-3.09525	716.723	231.556
218847_at	IMP-2; p62; IMP2; VICKZ2	NM_006548	0.00822264	2.49749	72.3615	180.722
224743_at	IMPA3	BF674724	5.08294e-05	-2.12248	759.092	357.644
204169_at	IMPDH1; IMPD1; sWSS2608	NM_000883	0.000475586	2.42717	149.923	363.889
201892_s_at	IMPDH2; IMPD2	NM_000884	2.09508e-06	-2.83739	481	169.522
204465_s_at	INA	NM_004692	2.58231e-06	-3.17875	3383.39	1064.38
228287_at	ING5	BG054893	0.00247777	1.59975	462.615	740.067
223871_x_at	ING5; p28ING5; FLJ23842	BC005370	0.000408578	3.57212	57.2769	204.6
1569409_x_at	INHA	BC037812	0.000435085	4.76968	202.285	964.833
227140_at	INHBA	AI343467	0.00086898	3.05472	49.2462	150.433
202794_at	INPP1	NM_002194	0.000402514	-2.21804	924.823	416.956
235695_at	INPP4A	AI051236	3.65511e-05	-2.08342	359.969	172.778
204706_at	INPP5E; PPI5PIV	NM_019892	1.62321e-06	2.15732	247.369	533.656
203607_at	INPP5F; SAC2; hSAC2; MSTP007; MSTPO47; KIAA0966; MGC59773	NM_014937	0.00324164	-1.85139	4373.95	2362.52
213792_s_at	INSR	AA485908	0.00411391	1.5074	683	1029.56
210114_at	INVS; NPH2; NPHP2	AF039217	0.00332885	2.86834	63.2538	181.433
210647_x_at	iPLA2; PLA2G6; GVI; CaI-PLA2	AF102988	0.00207389	1.60321	118.9	190.622
222659_at	IPO11; RanBP11	AK001696	0.00222217	-2.46821	159.008	64.4222
200993_at	IPO7	AA939270	6.73321e-05	-2.04297	475.738	232.867
238584_at	IQCA	W52934	0.00487395	1.92825	583.723	1125.57
211707_s_at	IQCB1; NPHP5; SLSN5; KIAA0036; 6820449I09Rik	BC005806	0.00366655	-1.74731	251.031	143.667
205995_x_at	IQCB1; NPHP5; SLSN5; KIAA0036; 6820449I09Rik	NM_014642	0.00856411	-1.79482	241.962	134.811
214819_at	IQSEC2	BF571239	0.00208888	1.6614	136.538	226.844
217908_s_at	IQWD1; PC326; MSTP055; 1200006M05Rik	NM_018442	2.73753e-05	-2.54948	572.754	224.656
209184_s_at	IRS2	BF700086	0.000165109	1.69204	990.538	1676.03
209075_s_at	ISCU; NIFUN; ISU2; 2310020H20Rik	AY009128	0.00996597	-1.60032	3270.29	2043.52
206766_at	ITGA10; PRO827	AF112345	0.00918062	2.44681	80.5538	197.1
205055_at	ITGAE; CD103; HUMINAE	NM_002208	0.0062595	-2.62202	636.277	242.667
241769_at	ITGAV	AW962458	0.000158537	2.84585	91.6462	260.811
203336_s_at	ITGB1BP1	AL548363	6.77294e-06	-3.229	608.308	188.389
217732_s_at	ITM2B; BRI; FBD; ABRI; BRI2; E25B; E3-16; BRICD2B	AF092128	5.05715e-05	-2.297	2165.13	942.589
221004_s_at	ITM2C; E25; BRI3; E25C; ITM3; BRICD2C	NM_030926	1.16368e-05	-2.97363	1614.98	543.1
209171_at	ITPA; ITPase; C20orf37; dJ794I6.3; HLC14-06-P	AF219116	0.00970768	-2.17471	195.869	90.0667
231329_at	ITPR1	N21631	0.00152365	2.3277	160.769	374.222
240052_at	ITPR1	AA648993	0.00277853	1.88068	189.754	356.867
216944_s_at	ITPR1; IP3R; IP3R1; Insp3r1	U23850	0.00202232	-2.40401	384.615	159.989
242413_at	ITSN2	AI814925	0.00309218	3.26139	50.2308	163.822
32137_at	jag2; JAG2; HJ2	Y14330	0.000101218	1.89276	292.777	554.156
223104_at	JAGN1; GL009	AF212230	0.00124618	-1.94313	270.7	139.311
201648_at	JAK1	AL039831	0.000238825	-3.87895	935.515	241.178
215698_at	JARID1A	AF007135	0.000557125	1.85174	89.5615	165.844
201548_s_at	JARID1B	W02593	0.0053539	2.14705	238.685	512.467
201549_x_at	JARID1B; PUT1; PLU-1; RBBP2H1A	NM_006618	0.00737432	-1.8993	282.954	148.978
203297_s_at	JARID2	BG029530	0.0012303	1.68206	821.877	1382.44
225798_at	JAZF1	AL047908	0.000144557	-2.28814	658.069	287.6
216309_x_at	JH8; JRK	AF072467	4.72392e-06	1.92719	166.385	320.656
37872_at	JH8; JRK	AF072468	0.00712549	1.5981	109.769	175.422
212689_s_at	JMJD1A	AA524505	0.00350299	-1.60666	464.485	289.1
212496_s_at	JMJD2B	BE256900	2.77382e-05	2.22653	558.792	1244.17
212492_s_at	JMJD2B	AW237172	0.00266375	4.05133	263.823	1068.83
226352_at	JMY	BF447037	0.000955431	-1.45497	1516.85	1042.53
229139_at	JPH1	AI202201	0.00181353	1.73017	778.954	1347.72
226918_at	JPH4	BF513474	0.00826242	-1.62051	813.985	502.3
210434_x_at	JTB; PAR; hJT; HJTB; B PAR; HSPC222	AF151056	0.000512301	-1.70522	2139.33	1254.58
210927_x_at	JTB; PAR; hJT; HJTB; B PAR; HSPC222	BC004239	0.00336031	-1.53158	1366.87	892.456
209971_x_at	JTV1	AI928526	0.00318422	-1.7486	331.554	189.611
203752_s_at	JUND	NM_005354	0.000414247	2.1241	2326.78	4942.31
212746_s_at	KAB	AA126789	0.00559713	-1.78593	325.277	182.133
205206_at	KAL1; HHA; KMS; ADMLX; KALIG-1	NM_000216	0.000174033	-2.13193	618.377	290.056
211072_x_at	K-ALPHA-1	BC006481	2.35025e-07	-2.95732	10809.1	3655.02
211058_x_at	K-ALPHA-1	BC006379	1.22496e-06	-2.99843	11840.7	3948.96
213646_x_at	K-ALPHA-1	BE300252	8.24087e-06	-4.64342	9183.92	1977.83
201090_x_at	K-ALPHA-1	NM_006082	1.61745e-05	-4.42367	7853.09	1775.24
212639_x_at	K-ALPHA-1	AL581768	2.10319e-05	-5.64188	9021.31	1598.99
205635_at	KALRN; HAPIP; duo; HS.8004	NM_003947	3.77404e-05	-1.95543	1327.39	678.822
227582_at	KARCA1	AW079843	0.0019717	-1.60566	517.808	322.489
200079_s_at	KARS; KIAA0070	AF285758	0.000160341	-2.35509	535.208	227.256
200840_at	KARS; KIAA0070	NM_005548	0.000507695	-1.50802	4501.94	2985.33
227713_at	KATNAL1	AI807482	0.000116803	-1.84394	1085.04	588.433
226479_at	KBTBD6; DKFZp547E1912	AL359577	0.00263985	-1.7707	490.915	277.244
1562144_at	KBTBD9	AF075103	1.80132e-05	2.19419	160.054	351.189
220348_at	KBTBD9	NM_025067	0.0011492	2.83134	57.5308	162.889
210040_at	KCC2; SLC12A5; KIAA1176	AF208159	0.00914541	-1.56422	4414.12	2821.93
211006_s_at	KCNB1; DRK1; KV2.1; h-DRK1	L02840	0.000192283	-2.05451	2660.02	1294.72
215448_at	KCNH7	AF035290	0.00112971	2.4974	420.731	1050.73
236783_at	KCNIP4	AI732844	0.00571719	-2.17649	1986.75	912.822
222857_s_at	KCNMB4	AF160967	0.000120727	-1.7889	761.931	425.922
243209_at	KCNQ4	BF725804	0.00051812	2.04848	105.108	215.311
226246_at	KCTD1	AA115278	0.000513061	-2.05559	386.2	187.878
238404_x_at	KCTD13	BF316510	1.24281e-05	4.74661	32.9077	156.2
205561_at	KCTD17; FLJ12242	NM_024681	0.00188942	2.1254	81.1769	172.533
212564_at	KCTD2	AA523921	0.000316979	-4.91983	233.2	47.4
200699_at	KDELR2	BE962456	2.93051e-06	-1.937	514.769	265.756
221508_at	KDS; TAOK3; DPK; JIK; MAP3K18; RPS2	AF181985	0.00392606	1.58991	142.377	226.367
200040_at	KHDRBS1; p62; Sam68	NM_006559	0.000171109	-1.99288	1138.18	571.122
204372_s_at	KHSRP; FBP2; KSRP; FUBP2	NM_003685	6.49223e-05	1.93241	413.077	798.233
212623_at	KIAA0033	AU153138	0.00232067	-1.85126	284.292	153.567
211951_at	KIAA0035; NOLC1; P130; NOPP130; NOPP140; NS5ATP13	D21262	3.80555e-05	-2.23829	2864.52	1279.78
204367_at	KIAA0048; SP2	D28588	0.00740857	1.50443	113.731	171.1
210840_s_at	KIAA0051; IQGAP1; SAR1; p195; HUMORFA01	D29640	0.000985207	2.17333	92.5462	201.133
211935_at	KIAA0069; ARL6IP; AIP1; ARMER; ARL6IP1	D31885	0.000270274	-1.94542	4710.42	2421.29
212673_at	KIAA0094; METAP1	D42084	1.52532e-05	-1.70938	388.6	227.333
201728_s_at	KIAA0100	AA904674	0.000664921	1.9014	189.538	360.389
201729_s_at	KIAA0100	NM_014680	0.00190345	-2.19675	176.277	80.2444
211713_x_at	KIAA0101; L5; NS5ATP9	BC005832	0.000628398	2.87803	67.5385	194.378
203584_at	KIAA0103	NM_014673	0.00148197	-2.93452	633.954	216.033
208675_s_at	KIAA0115; DDOST; OST48	D29643	0.00552143	-1.87825	196.862	104.811
32099_at	KIAA0138; SAFB2	D50928	3.30655e-05	2.09104	654.562	1368.71
200617_at	KIAA0152	NM_014730	0.00711894	-1.50314	329.723	219.356
1552257_a_at	KIAA0153	NM_015140	0.000522018	1.56799	315.846	495.244
216251_s_at	KIAA0153	BF965437	0.000830456	1.47039	239.423	352.044
202650_s_at	KIAA0195	NM_014738	0.00335426	1.62865	232.292	378.322
201985_at	KIAA0196	NM_014846	0.000482233	-2.14471	254.577	118.7
209409_at	KIAA0207; GRB10; RSS; IRBP; MEG1; GRB-IR	D86962	0.000515862	-1.47681	1648.37	1116.17
210598_at	KIAA0232	AF130051	0.00944038	3.39062	55.4077	187.867
216221_s_at	KIAA0235; PUM2; PUMH2; PUML2	D87078	1.06866e-05	-1.79449	2094.13	1166.98
212474_at	KIAA0241	D87682	6.19131e-05	-2.28796	1152.8	503.856
212302_at	KIAA0252	AI192081	0.00753727	1.94402	195.5	380.056
212450_at	KIAA0256	D87445	0.00930333	1.4286	991.1	1415.89
209311_at	KIAA0271; BCL2L2; BCLW; BCL-W	D87461	0.00035192	-2.0523	888.669	433.011
203656_at	KIAA0274; SAC3; hSac3; dJ249I4.1	NM_014845	0.00320249	-1.91323	1342.52	701.7
212855_at	KIAA0276	D87466	3.4655e-06	-2.11076	892.877	423.011
1566887_x_at	KIAA0284	AY094612	0.00062544	8.4501	478.477	4043.18
213242_x_at	KIAA0284	AB006622	0.00245424	1.50581	326.815	492.122
213197_at	KIAA0289; ASTN; ASTN1	AB006627	0.000977068	-3.31687	904.731	272.767
212931_at	KIAA0292; TCF20; AR1; SPBP	AB006630	0.00210455	1.64455	355.262	584.244
202128_at	KIAA0317	NM_014821	4.57017e-05	-2.06406	230.808	111.822
214811_at	KIAA0318; RBP2; MGC15831	AB002316	0.000105279	-2.4746	619.723	250.433
212701_at	KIAA0320; TLN2	AB002318	0.00159924	-1.55966	1129.11	723.944
211928_at	KIAA0325; DNCH1; p22; DHC1; DNCL; DYHC; HL-3; DHC1a; DNECL; Dnchc1	AB002323	1.95249e-07	-3.51839	2872.1	816.311
214707_x_at	KIAA0328; ALMS1; ALSS	AB002326	0.000107524	3.66388	371.662	1361.72
39313_at	KIAA0344; WNK1; KDP; PHA2C; PRKWNK1	AB002342	0.00671862	5.94778	40	237.911
41387_r_at	KIAA0346; JMJD3	AB002344	0.000339401	2.78644	128.731	358.7
212717_at	KIAA0356; PLEKHM1; B2; AP162	AB002354	0.0012925	2.39617	273.946	656.422
210252_s_at	KIAA0358; MADD; DENN; IG20	AB002356	8.76373e-05	-3.12503	775.946	248.3
38398_at	KIAA0358; MADD; DENN; IG20	AB002356	0.00527853	-1.64869	584.938	354.789
212935_at	KIAA0362; MCF2L; DBS; OST; ARHGEF14; FLJ12122	AB002360	0.00433265	-1.92301	732.515	380.922
212805_at	kIAA0367; KIAA0367; BNIPXL; A214N16.3; bA214N16.3	AB002365	0.00558725	-2.82578	3329.93	1178.41
212428_at	KIAA0368	AW001101	4.84864e-05	-2.97003	406.862	136.989
212427_at	KIAA0368; ECM29	AB002366	0.000797075	-1.81033	972.792	537.356
203049_s_at	KIAA0372	NM_014639	0.000342802	-2.14307	875.731	408.633
213066_at	KIAA0375; RUSC2	AB002373	0.00111555	1.43624	299.115	429.6
[truncated: 2,894 more rows]

## Sheet: AD_MTG
			(Bonferroni &		(Avg=average)
			Hochberg FDR)	Fold	Avg control	Avg AD
Probe Set ID	Gene Name	Genbank	P-value	Change	signal	signal
225239_at		AI355441	0.00099326	52.8444	111.45	5889.51
226675_s_at	MALAT1	W80468	4.14275e-08	23.2233	845.358	19632
227062_at	TncRNA	AU155361	0.0015406	21.8218	155.742	3398.56
225571_at	LIFR	AA701657	4.59724e-05	17.5417	92.8083	1628.02
36711_at	MAFF	AL021977	0.000144564	17.1418	91.725	1572.33
234989_at	TncRNA	AV699657	8.88938e-05	15.5704	165.967	2584.18
220609_at	LOC202181	NM_024651	0.00456754	15.5204	106.375	1650.98
1559402_a_at	C1orf61	AK095622	0.00148755	11.8023	64.3833	759.869
242239_at	NSUN6	AW970888	1.87686e-06	11.7418	176.708	2074.88
237782_at	PARD3	AW024001	0.00210734	11.678	33.7167	393.744
239629_at	CFLAR	AI634046	0.000398082	11.1837	49.5833	554.525
226806_s_at		AW022607	1.90179e-06	11.0582	469.192	5188.39
201163_s_at	IGFBP7	NM_001553	7.29e-07	11.0289	392.75	4331.59
239808_at	PITPNC1	AI084489	8.52335e-05	10.6992	45	481.462
235213_at	ITPKB	AA348410	0.000138767	10.5632	72.4583	765.394
206373_at	ZIC1	NM_003412	0.000192687	10.5037	190.058	1996.31
49452_at	ACACB	AI057637	0.000133338	10.4024	296.633	3085.71
213156_at		BG251521	6.25073e-06	10.383	198.642	2062.5
211962_s_at	ZFP36L1	BG250310	9.40556e-06	10.3347	149.175	1541.68
224565_at	TncRNA	BE675516	0.00171579	10.1614	236.375	2401.91
208623_s_at	VIL2	J05021	0.00010207	9.9644	151.583	1510.44
228581_at	KCNJ10	AW071744	0.000191015	9.83583	228.208	2244.62
231925_at		AK026659	0.00268533	9.75175	124.792	1216.94
223204_at	DKFZp434L142	AF260333	9.93853e-05	9.54972	162.3	1549.92
236617_at	WWOX	AW663083	2.56269e-06	9.5388	39.0917	372.887
209291_at	ID4	AW157094	5.26631e-06	9.42238	391.683	3690.59
1565809_x_at		BM479034	0.000508755	9.41318	60.8083	572.4
225516_at	SLC7A2	AA876372	0.000265432	9.36684	145.45	1362.41
221748_s_at	TNS1	AL046979	9.23026e-05	9.2928	243.6	2263.72
216550_x_at	ANKRD12	X80821	4.21263e-05	9.29202	192.883	1792.28
212384_at	BAT1	AI282485	1.15439e-06	9.13894	29.825	272.569
236517_at	MEGF10	AI968440	0.000269856	9.07263	53.8667	488.712
1566887_x_at	KIAA0284	AY094612	4.88053e-05	8.79975	247.633	2179.11
223673_at	RFX4	AF332192	0.00029114	8.79337	148.967	1309.92
201427_s_at	SEPP1	NM_005410	4.795e-07	8.7258	382.333	3336.16
228613_at	RAB11FIP3	BF183535	7.44547e-07	8.72119	277.858	2423.26
222351_at	PPP2R1B	AW009884	0.000495482	8.69026	36.4417	316.688
206637_at	P2RY14	NM_014879	0.00104403	8.68924	42.8583	372.406
213158_at		AA045174	3.15247e-05	8.62327	141.067	1216.46
213400_s_at	TBL1X	AV753028	7.02278e-06	8.5766	132.883	1139.69
213763_at	HIPK2	R37104	0.00190173	8.51188	52.075	443.256
1556590_s_at		T83966	0.000624936	8.41964	25.9	218.069
210066_s_at	AQP4	D63412	0.00010397	8.40989	23.2583	195.6
1553613_s_at	FOXC1	NM_001453	0.000618238	8.37262	133.95	1121.51
200914_x_at	KTN1	BF589024	9.21077e-08	8.3115	194.525	1616.79
1558732_at		AK074900	4.16658e-07	8.29337	221.067	1833.39
230629_s_at	EP400	AI809582	3.93885e-06	8.27641	106.475	881.231
224975_at	NFIA	AB037860	6.23993e-06	8.2764	102.733	850.263
231898_x_at	SOX2OT	AW026426	5.27256e-05	8.23472	168.967	1391.39
244292_at		AL119491	2.27777e-06	8.16938	68.5333	559.875
214295_at	KIAA0485	AW129056	1.02911e-05	8.11361	105.033	852.2
219028_at	HIPK2	NM_022740	0.00211117	8.08335	342.633	2769.63
221928_at	ACACB	AI057637	0.000122783	7.95883	117.308	933.638
202071_at	SDC4	NM_002999	0.00126903	7.93171	402.092	3189.28
227798_at	SMAD1	AU146891	8.85245e-08	7.90538	111.917	884.744
58780_s_at	FLJ10357	R42449	1.87225e-06	7.81667	102.708	802.837
233265_at	PARD3	AU147518	9.71997e-05	7.76089	43.2167	335.4
238049_at	NS3TP2	AW971198	0.000158183	7.75713	90.0583	698.594
214129_at	PDE4DIP	AI821791	8.78127e-05	7.70188	56.1583	432.525
235308_at	ZBTB20	AW499525	1.96479e-05	7.64297	394.35	3014.01
225115_at	HIPK2	BF529628	0.00147023	7.63861	237.633	1815.19
239533_at	GPR155	AI970061	1.60694e-05	7.63653	60.6083	462.837
203540_at	GFAP	NM_002055	0.000213077	7.63644	2240.55	17109.8
212417_at	SCAMP1	BF058944	4.58256e-08	7.6057	252.892	1923.42
208981_at	PECAM1	AA702701	1.03295e-06	7.60105	27.0917	205.925
202443_x_at	NOTCH2	AA291203	0.000154253	7.59432	339.592	2578.97
214023_x_at	TUBB-PARALOG	AL533838	0.000114756	7.57197	713.708	5404.18
232523_at	MEGF10	AU144892	6.98958e-05	7.53557	522.017	3933.69
238199_x_at	LOC440552	AI708524	6.98501e-05	7.53429	1245.06	9380.63
238584_at	IQCA	W52934	5.63977e-07	7.5193	187.542	1410.18
212423_at	C10orf56	AK024784	0.000566248	7.5152	318.675	2394.91
220316_at	NPAS3	NM_022123	1.14759e-05	7.48694	130.65	978.169
228038_at	SOX2	AI669815	9.2161e-06	7.48254	379.517	2839.75
232795_at		AK001007	0.000186357	7.44481	87.0917	648.381
212377_s_at	NOTCH2	AU158495	0.000232851	7.40745	239.733	1775.81
212027_at	RBM25	AI925305	9.09127e-06	7.38361	1465.17	10818.2
1555318_at	HIF3A	BC026308	0.00317707	7.37365	49.2667	363.275
224894_at	YAP1	BF247906	9.68498e-06	7.36154	132.483	975.281
225368_at	HIPK2	BF218115	1.63995e-05	7.3543	989.325	7275.79
206826_at	PMP2	NM_002677	1.22357e-06	7.33156	612.2	4488.38
209292_at	ID4	AL022726	0.000863774	7.30597	130.842	955.925
232614_at	BCL2	AU146963	0.000139987	7.30091	47.0583	343.569
43427_at	ACACB	AI970898	3.75402e-05	7.29275	230.85	1683.53
204379_s_at	FGFR3	NM_000142	0.000276518	7.28247	1386.61	10097.9
1553126_a_at	SLC39A12	NM_152725	0.000233306	7.26947	145.942	1060.92
221589_s_at	ALDH6A1	AW612403	8.84316e-08	7.26149	486.8	3534.89
227252_at		AA524299	1.95358e-05	7.22712	51.9917	375.75
204904_at	GJA4	NM_002060	0.000250687	7.17392	30.725	220.419
222921_s_at	HEY2	AF232238	1.20037e-05	7.13662	33.625	239.969
244414_at	MAML2	AI148006	9.04826e-05	7.09896	64.3167	456.581
232882_at	FOXO1A	AA079839	0.00103539	7.04044	26.0167	183.169
1559375_s_at	ATP6V0A1	AV739195	1.62188e-06	7.03807	31.6333	222.637
236704_at		BG413366	1.78434e-05	7.0256	103.275	725.569
238447_at	RBMS3	AA428240	1.327e-05	7.02072	160.292	1125.36
217482_at	ZNF609	AK021987	1.80755e-07	7.00388	26.3167	184.319
236439_at	BCL6	AI733564	3.6566e-05	6.99035	58.5333	409.169
243533_x_at	APAF1	H09663	3.89134e-07	6.94302	28.85	200.306
238735_at	TCF12	AW979276	1.13918e-05	6.92676	41.0167	284.113
232266_x_at	CDC2L5	AK024379	1.1765e-07	6.9212	618.4	4280.07
219387_at	KIAA1212	NM_017571	0.00014929	6.90864	200.058	1382.13
226225_at	MCC	BE967311	1.95244e-05	6.90253	91.5833	632.156
221731_x_at	CSPG2	BF218922	1.84738e-05	6.89544	358.275	2470.46
213994_s_at	SPON1	AI885290	0.000721711	6.88914	145.225	1000.48
225240_s_at	MSI2	BE220026	1.01781e-05	6.86671	225.125	1545.87
209988_s_at	ASCL1	BC001638	0.000248165	6.84612	186.558	1277.2
209023_s_at	STAG2	BC001765	1.60736e-06	6.78846	126.758	860.494
222834_s_at	GNG12	N32508	0.000304444	6.78564	29.2833	198.706
226368_at	CHST11	AI806905	0.000112236	6.77937	88.1083	597.319
1566079_at	ELOVL5	AL833001	3.41579e-06	6.72916	43.1833	290.587
227484_at		BF508615	3.12589e-05	6.71603	79.675	535.1
208610_s_at	SRRM2	AI655799	6.29056e-05	6.71111	966.833	6488.52
207826_s_at	ID3	NM_002167	0.000153607	6.70021	58.1167	389.394
215027_at	HSU79275	U79275	7.16154e-05	6.69406	25.025	167.519
205856_at	SLC14A1	NM_015865	0.0087344	6.68694	85.8333	573.962
218901_at	PLSCR4	NM_020353	1.12785e-05	6.62325	229.292	1518.66
217941_s_at	ERBB2IP	NM_018695	2.07993e-06	6.61332	364.775	2412.38
244804_at	SQSTM1	AW293441	6.13251e-05	6.60611	79.75	526.837
222728_s_at	MGC5306	AF275800	3.81019e-07	6.5932	713.442	4703.86
220796_x_at	SLC35E1	NM_024881	4.1858e-07	6.58884	915.05	6029.12
228617_at	BIRC4BP	AA142842	4.22055e-05	6.58085	136.6	898.944
225890_at	C20orf72	AI678096	2.98763e-09	6.57116	30.3	199.106
212850_s_at	LRP4	AA584297	0.000455235	6.54556	415.275	2718.21
1569180_at	LOC51326	BC017896	3.23395e-06	6.54332	80.5583	527.119
212993_at		AA114166	2.13201e-05	6.54065	464.508	3038.19
236338_at	IRS2	AI766299	1.08803e-05	6.50718	83.55	543.675
228370_at	SNRPN	BF114870	0.000112004	6.5034	144.742	941.312
239179_at	CAMK2G	AU155612	0.000414623	6.48493	189.075	1226.14
202887_s_at	DDIT4	NM_019058	0.000262006	6.44646	287.958	1856.31
212265_at	QKI	AL031781	5.73097e-07	6.39377	335.125	2142.71
225912_at	TP53INP1	AW341649	1.51047e-05	6.36362	83.175	529.294
226933_s_at	ID4	AV646610	0.000200247	6.34931	46.95	298.1
1559101_at	FYN	AK090692	0.000387567	6.34106	48.25	305.956
242829_x_at	FBXL3	AA975422	1.65848e-08	6.32922	234.967	1487.16
225372_at	C10orf54	AK024449	0.00104632	6.30625	36.775	231.912
230392_at	HNRPM	AW298141	4.82381e-06	6.30307	35.8833	226.175
219313_at	DKFZp434C0328	NM_017577	8.04678e-05	6.24091	162.508	1014.2
200799_at	HSPA1A	NM_005345	0.00298571	6.21329	1813.9	11270.3
202464_s_at	PFKFB3	NM_004566	0.000121431	6.20253	1030.4	6391.09
215179_x_at	PGF	AK023843	3.24036e-06	6.18756	620.458	3839.12
219319_at	HIF3A	NM_022462	0.00156462	6.18192	36.1417	223.425
219719_at	HIGD1B	NM_016438	0.00424279	6.17643	70.85	437.6
201859_at	PRG1	NM_002727	0.000104889	6.156	278.133	1712.19
243915_at		AW130385	1.8055e-05	6.15531	85.7583	527.869
244197_x_at	CNOT2	AI859990	7.38404e-09	6.14039	501.958	3082.22
242849_at	SASH1	AI798701	0.00399004	6.13515	40.8333	250.519
226022_at	SASH1	AU144882	8.27938e-06	6.12276	706.017	4322.77
227203_at	FBXL17	AA115629	5.25393e-07	6.12147	437.925	2680.74
215789_s_at	AJAP1	AA835004	2.74405e-07	6.1104	147.983	904.237
214428_x_at	C4A ; C4B	K02403	0.000103015	6.09363	326.95	1992.31
200821_at	LAMP2	NM_013995	6.12149e-06	6.08404	263.192	1601.27
212177_at	C6orf111	AW081113	1.60695e-08	6.07531	235.942	1433.42
227084_at	DTNA	AW339310	3.89714e-06	6.05876	1884.9	11420.1
213993_at	SPON1	AI885290	0.00182341	6.0556	128.258	776.681
226189_at		BF513121	1.30536e-05	6.05016	167.225	1011.74
242868_at	EPAS1	T70087	0.00305902	6.03309	54.3917	328.15
212977_at	CMKOR1	AI817041	4.15084e-05	6.0295	117.392	707.812
214761_at	ZNF423	AW149417	1.2374e-05	6.01008	91.7667	551.525
237456_at	RYBP	AI655806	2.29988e-06	5.99679	72.1167	432.469
1556007_s_at	CSNK1A1	AI377389	0.000497851	5.95344	40.5417	241.363
213256_at	39144	AW593996	1.3503e-07	5.94512	28.0167	166.562
203603_s_at	ZFHX1B	NM_014795	2.30608e-05	5.93864	88.3083	524.431
209135_at	ASPH	AF289489	0.00146016	5.92451	341.692	2024.36
1558189_a_at	LOC284570	BG819064	0.000453658	5.90433	155.158	916.106
226134_s_at	MSI2	AI978754	0.00116461	5.88755	204.542	1204.25
217028_at	CXCR4	AJ224869	0.000187742	5.87952	81.0333	476.438
230713_at	ZCCHC11	BF115786	3.10013e-12	5.8513	49.05	287.006
228071_at	GIMAP7	AA858297	0.00604952	5.84954	29.6583	173.488
243398_at	NRXN2	AL134012	2.27358e-07	5.84542	133.267	779
237333_at	SYNCOILIN	T90771	0.000127865	5.83904	62.1667	362.994
225575_at	LIFR	AI680541	8.94941e-06	5.83581	318.35	1857.83
223059_s_at	C10orf45	BC004872	0.000279615	5.81342	158.775	923.025
224254_x_at		AF116695	3.06832e-05	5.80098	417.517	2422.01
225633_at	DPY19L3	BF057717	0.000876243	5.79886	289.783	1680.41
201324_at	EMP1	NM_001423	0.0029894	5.79537	84.85	491.738
223380_s_at	LATS2	AF207547	4.99862e-05	5.79113	60.8333	352.294
207169_x_at	DDR1	NM_001954	1.49317e-05	5.7857	174.258	1008.21
241585_at	LRRC4C	AI939418	0.000211595	5.78523	40.45	234.012
244403_at	CRB1	R49501	0.000500373	5.78517	112.617	651.506
226228_at	AQP4	T15657	4.08418e-05	5.76825	1933.55	11153.2
232541_at	EGFR	AK000106	0.00213322	5.759	60.45	348.131
204378_at	BCAS1	NM_003657	0.00283245	5.75785	206.458	1188.76
239752_at		BE551781	0.000260311	5.75147	82.3833	473.825
213457_at	MFHAS1	BF739959	2.13523e-06	5.73917	138.067	792.388
229435_at	GLIS3	AW025602	0.000141247	5.72465	71.5917	409.837
228692_at	DEPDC2	N63377	0.00227605	5.71451	149	851.462
201667_at	GJA1	NM_000165	3.55268e-05	5.71002	2968.81	16951.9
204469_at	PTPRZ1	NM_002851	2.07432e-05	5.6916	754.45	4294.03
232424_at	PRDM16	AI623202	0.000312598	5.68112	168.442	956.938
203216_s_at	MYO6	NM_004999	4.035e-05	5.68019	201.367	1143.8
217731_s_at	ITM2B	NM_021999	5.20377e-06	5.6769	1505.98	8549.32
205871_at	PLGLB2 ; PLGLB1 ; PLGLA1	BC005379	7.08882e-09	5.66885	102.633	581.812
203178_at	GATM	NM_001482	9.55531e-05	5.65471	220.775	1248.42
1316_at	THRA	X55005	5.69183e-07	5.64642	140.317	792.288
204464_s_at	EDNRA	NM_001957	1.85242e-05	5.64478	41.4	233.694
234562_x_at	CKLFSF8	AK000115	7.17127e-05	5.64205	139.3	785.938
222357_at	ZBTB20	AW974823	9.19164e-06	5.63901	60.6833	342.194
204863_s_at	IL6ST	BE856546	1.81808e-06	5.63591	113.175	637.844
213656_s_at	KNS2	BF593594	1.0952e-05	5.63171	260.667	1468
1569181_x_at	LOC51326	BC017896	1.00181e-05	5.63127	104.683	589.5
1562062_at	FLJ20719 ; AE2 ; LOC200030 ; AE01 ; AG1	BM041211	6.59139e-08	5.6223	107.708	605.569
222912_at	ARRB1	BE207758	0.000166745	5.61729	134.617	756.181
212824_at	FUBP3	U69127	1.10862e-07	5.6142	81.3417	456.669
204273_at	EDNRB	NM_000115	0.000851943	5.61322	118.592	665.681
1558501_at	DNM3	AI631915	0.0015764	5.60973	35.2	197.463
203455_s_at	SAT	NM_002970	6.51363e-10	5.59998	943.933	5286.01
239392_s_at	POGK	AI983896	0.000100053	5.59753	58.4667	327.269
203295_s_at	ATP1A2	AW440492	4.52226e-05	5.58239	424.817	2371.49
239886_at	RNF130	N72610	1.44029e-07	5.5764	38.5833	215.156
227959_at	ANKRD9	AW138815	0.000696752	5.56806	45.0583	250.887
225207_at	PDK4	AV707102	1.24521e-05	5.55201	277.825	1542.49
242110_at	ARHGAP5	AV735587	9.85295e-06	5.54534	99.6083	552.362
203903_s_at	HEPH	NM_014799	3.34096e-05	5.52849	228.642	1264.04
205559_s_at	PCSK5	NM_006200	5.40377e-07	5.52663	93.5583	517.062
202620_s_at	PLOD2	NM_000935	9.88313e-07	5.52112	152.725	843.212
242824_at	NFIA	AW191647	8.26696e-06	5.51428	153.742	847.775
238573_at		H19488	0.00140641	5.51419	120.867	666.481
226252_at		AA058578	1.24699e-06	5.51202	321.975	1774.73
205383_s_at	ZBTB20	NM_015642	2.79058e-05	5.48631	651.017	3571.68
202096_s_at	BZRP	NM_000714	1.31903e-06	5.47348	35.0417	191.8
209987_s_at	ASCL1	BC002341	0.000117923	5.46891	53.1333	290.581
229151_at	SLC14A1	BE673587	0.00145141	5.46741	133.417	729.444
201579_at	FAT	NM_005245	1.52145e-05	5.46673	337.75	1846.39
226853_at	BMP2K	AU145366	6.6744e-06	5.46453	39.7083	216.988
228907_at		AW300500	3.65534e-05	5.44755	41.5083	226.119
236216_at	TCF7L2	AA598661	0.000348107	5.44068	30.4167	165.488
230785_at	SALL3	AI634411	0.000725142	5.43885	113.35	616.494
243546_at	SESN3	BF514585	1.18005e-05	5.43006	114.058	619.344
238081_at	C4orf12	AI694300	2.77115e-05	5.42898	48.2583	261.994
230885_at	SPG7	BE670386	2.9817e-09	5.42734	116.933	634.638
242319_at	DGKG	R60339	0.000300167	5.41568	30.3667	164.456
226435_at	PAPLN	AU145309	0.00674349	5.41041	138.358	748.575
1561658_at	PPP2R2B	AF086066	0.000163175	5.40685	263.183	1422.99
239559_at	PLEKHA5	AI671221	4.47904e-06	5.39697	38.3167	206.794
212492_s_at	JMJD2B	AW237172	0.000116094	5.3963	86.9333	469.119
211986_at	AHNAK	BG287862	0.00122269	5.38545	229.608	1236.54
1556323_at	CUGBP2	W79537	8.28462e-07	5.37082	77.7	417.312
240971_x_at	CUL4A	AI950451	0.00179124	5.35637	35.8417	191.981
39966_at	CSPG5	AF059274	1.80789e-05	5.35399	1175.86	6295.54
238003_at	FLJ25530	AI885128	0.000226922	5.34037	681.275	3638.26
242343_x_at	ZNF518	H57111	7.11628e-10	5.33666	238.708	1273.91
240440_at	NPL	AI368358	0.000555118	5.32377	140.558	748.3
217867_x_at	BACE2	NM_012105	6.41951e-05	5.32133	36.45	193.963
241805_at	GABRG1	N92667	7.27101e-06	5.31672	179.208	952.8
236291_at	RDH5	AI887702	0.000182187	5.31053	30.6667	162.856
232210_at	BCL2	AU146384	0.000129822	5.30925	128.475	682.106
213931_at	ID2 ; ID2B	AI819238	5.7102e-05	5.30876	102.425	543.75
231136_at		AI087792	0.00200833	5.30737	31.375	166.519
225785_at	C10orf74	BG112359	4.26311e-05	5.28968	122.217	646.487
226360_at	ZNRF3	AK022809	0.000146509	5.28098	239.25	1263.47
208438_s_at	FGR	NM_005248	0.000298658	5.27155	32.7667	172.731
219911_s_at	SLCO4A1	NM_016354	0.000522531	5.26788	92.2917	486.181
204324_s_at	GOLPH4	NM_014498	0.000456949	5.26694	91.1417	480.038
244530_at	FLJ25422	T86276	0.00312704	5.26438	86.075	453.131
216222_s_at	MYO10	AI561354	1.74243e-06	5.25752	78.925	414.95
236120_at	HADHA	AW955973	0.00187829	5.25352	60.4083	317.356
222243_s_at	TOB2	AB051450	3.15607e-05	5.25309	141.533	743.487
231109_at	CUGBP2	R44974	4.6369e-06	5.24833	97.0417	509.306
221841_s_at	KLF4	BF514079	3.18388e-07	5.23462	76.8	402.019
224569_s_at	IRF2BP2	AW242432	2.74939e-07	5.2229	326.583	1705.71
212944_at	MRPS6	AK024896	0.00234379	5.21998	360.983	1884.33
1569854_at	QKI	BC029474	2.27684e-06	5.21404	31.9833	166.762
228686_at		BE217923	5.48641e-06	5.2086	62.9583	327.925
234163_at	SNRPN	AK026293	4.54841e-05	5.20037	79.0833	411.262
219371_s_at	KLF2	NM_016270	5.74331e-05	5.19746	86.3583	448.844
222548_s_at	MAP4K4	AL561281	4.42824e-05	5.19325	263.433	1368.08
209763_at	CHRDL1	AL049176	0.00124842	5.17532	329.808	1706.86
226109_at	C21orf91	AK023825	2.89776e-05	5.17496	147.425	762.919
214739_at	LRCH3	AI357539	2.42924e-05	5.1605	41.6917	215.15
227197_at	SGEF	AI989530	3.19232e-05	5.158	202.242	1043.16
238142_at	KCTD13	AW029203	2.77537e-05	5.15237	60.5583	312.019
215344_at		AL137325	0.00204849	5.14901	54.025	278.175
230412_at	NPAS3	BF196935	0.00183743	5.14084	128.25	659.312
204363_at	F3	NM_001993	0.0093491	5.1222	353.1	1808.65
243496_at		AW367507	9.92717e-07	5.10668	52.4167	267.675
233888_s_at	SRGAP1	AK023899	1.23941e-06	5.10558	45.9167	234.431
212077_at	CALD1	AL583520	1.41922e-05	5.10102	353.75	1804.49
213089_at	LOC153561	AU158490	0.000163804	5.08735	267.675	1361.76
225175_s_at	SLC44A2	AI569503	8.3e-05	5.0863	91.0583	463.15
218205_s_at	MKNK2	NM_017572	2.66401e-05	5.08079	767.817	3901.12
202704_at	TOB1	AA675892	7.86261e-08	5.06988	277.9	1408.92
221884_at	EVI1	BE466525	0.00196918	5.06401	47.6167	241.131
214314_s_at	EIF5B	BE138647	1.25826e-05	5.05794	128.8	651.462
241762_at		BF244402	0.00639233	5.05218	98.7333	498.819
242195_x_at	NUMBL	BE350811	1.49631e-08	5.05059	483.117	2440.03
219451_at	MSRB2	NM_016064	1.17459e-07	5.04539	251.55	1269.17
225202_at	RHOBTB3	BE620739	4.46466e-05	5.04058	818.05	4123.45
241786_at	PPP3R1	AI380514	5.70434e-10	5.03393	147.608	743.05
36612_at	KIAA0280	D87470	6.90794e-09	5.02983	222.467	1118.97
212923_s_at	C6orf145	AK024828	8.49293e-05	5.02636	158.908	798.731
229222_at	FLJ21963	AI123815	2.68692e-05	5.02529	86.6667	435.525
211596_s_at	LRIG1	AB050468	0.00145535	5.02061	523.242	2626.99
1560622_at	TPARL	AK000203	9.85509e-06	5.01891	126.575	635.269
236594_at	LLGL1	AI570526	0.000175923	5.00967	217.8	1091.11
226062_x_at	FAM63A	AB037811	3.76608e-05	4.99053	307	1532.09
201656_at	ITGA6	NM_000210	0.000176862	4.98669	116.758	582.237
235803_at	CRLF3	AA843122	1.03229e-07	4.98593	112.208	559.462
202133_at	WWTR1	BF674349	9.49325e-05	4.97905	96.7417	481.681
227082_at		AI760356	6.11474e-05	4.9715	160.075	795.812
200696_s_at	GSN	NM_000177	0.000410394	4.97122	162.85	809.562
1556314_a_at		BQ002274	0.00926438	4.96901	45.5083	226.131
201635_s_at	FXR1	AI990766	3.39475e-05	4.9673	212.525	1055.67
244753_at	ACTN4	BF000430	4.92208e-05	4.96057	122.892	609.612
223062_s_at	PSAT1	BC004863	2.43257e-05	4.95656	582.142	2885.42
223134_at	BBX	AI795970	5.5683e-08	4.94387	248.017	1226.16
220460_at	SLCO1C1	NM_017435	0.00108067	4.94143	240.3	1187.42
214808_at		AU147851	0.000186154	4.93117	34.3833	169.55
216060_s_at	DAAM1	AK021890	1.68712e-06	4.9306	494.567	2438.51
1559391_s_at	B4GALT5	AI084451	2.03221e-05	4.92724	69.9833	344.825
1554565_x_at	SPPL3	BC011943	1.53857e-05	4.91554	46.1	226.606
223075_s_at	C9orf58	AL136566	0.001105	4.9063	161.517	792.45
238642_at	ANKRD13D	AW367571	1.75026e-06	4.90529	175.475	860.756
213374_x_at	HIBCH	AW000964	6.24848e-08	4.90031	184.183	902.556
226895_at	NFIC	AW134798	1.50011e-05	4.88904	565.958	2766.99
1559591_s_at	CHDH	AA609488	0.00049196	4.88507	116.392	568.581
225308_s_at	TANC	AB051515	6.03656e-06	4.88449	114.958	561.513
225501_at	PHF6	AK027039	1.3357e-06	4.88399	254.417	1242.57
1560271_at	PTBP2	BC030757	4.26058e-09	4.87525	37.3583	182.131
226321_at	LYSMD3	AW080618	4.55693e-07	4.87229	88.7583	432.456
242052_at	BICD1	AW979272	1.09919e-07	4.86891	126.658	616.688
206169_x_at	ZC3H7B	NM_025013	2.1851e-05	4.86731	310.758	1512.56
1560763_at	KIAA0934	BC033548	1.94757e-05	4.86507	38.075	185.238
210640_s_at	GPR30	U63917	1.06623e-05	4.85389	74.6	362.1
202773_s_at	SFRS8	AI023864	0.00198089	4.85062	82.4083	399.731
201726_at	ELAVL1	BC003376	1.54486e-07	4.84938	64.775	314.119
241797_at	NFIX	AI904095	2.86701e-05	4.84711	85.6167	414.994
206397_x_at	GDF1 ; LASS1	NM_001492	0.000175946	4.84534	473.792	2295.68
209154_at	TAX1BP3	AF234997	0.000123138	4.83769	491.433	2377.4
227013_at	LATS2	AI535735	4.18104e-05	4.83748	100.875	487.981
233868_x_at	ADAM33	AL117415	2.38405e-05	4.83566	180.783	874.206
229949_at	TRIM50A	AA554827	6.74199e-05	4.82086	218.55	1053.6
211967_at	PORIMIN	BG538627	1.61588e-05	4.80973	170.408	819.619
209119_x_at	NR2F2	AV703465	9.67671e-05	4.80779	53.9333	259.3
242918_at	NASP	AU144734	5.81132e-08	4.79906	141.15	677.388
206915_at	NKX2-2	NM_002509	0.00236954	4.79491	53.2583	255.369
212468_at	SPAG9	AK023512	1.00125e-07	4.78468	338.117	1617.78
203310_at	STXBP3	NM_007269	2.62908e-05	4.78433	221.225	1058.41
217164_at		AK024108	3.07534e-07	4.77713	39.85	190.369
237475_x_at	SEPP1	AI151104	1.59835e-06	4.7768	693.792	3314.11
238350_at	FLJ25778	AW967956	0.00379122	4.77336	93.9917	448.656
232058_at	ACTN4	AU158358	9.15054e-06	4.77036	115.933	553.044
201616_s_at	CALD1	AL577531	0.00414137	4.76725	40.4583	192.875
232150_at	C20orf18	AA134418	8.45866e-06	4.755	129.583	616.169
240141_at	PAPD4	BF062399	3.84827e-06	4.75322	43.3667	206.131
235964_x_at	C20orf118	AA603344	0.000290121	4.75096	236.042	1121.42
227497_at		BE326808	0.000127411	4.74861	112.625	534.812
1569110_x_at	PDCD6	BC020552	0.000334371	4.747	226.367	1074.56
201125_s_at	ITGB5	NM_002213	1.45891e-05	4.7442	261.442	1240.33
237594_at	MSI2	BE219187	0.000683778	4.74229	56.2083	266.556
210180_s_at	SFRS10	U87836	4.02961e-07	4.74152	32.6833	154.969
1560926_at	PPP4R2	AF085924	0.00377729	4.73983	59.8333	283.6
221950_at	EMX2	AI478455	2.218e-06	4.7394	258.3	1224.19
1559496_at		AL833123	1.79321e-08	4.73742	98.6917	467.544
203042_at	LAMP2	NM_002294	2.09358e-05	4.7319	175.05	828.319
212761_at	TCF7L2	AI949687	1.96343e-06	4.72955	550.4	2603.14
219236_at	PAQR6	NM_024897	0.00144543	4.72073	339.017	1600.41
222378_at	FLJ43663	AW973791	0.000127347	4.71526	106.5	502.175
223642_at	ZIC2	AF193855	0.000121999	4.71219	286.625	1350.63
229259_at	GFAP	AL133013	0.000565962	4.70447	51.75	243.456
236934_at	IGF1R	N50112	0.000184521	4.70247	41.025	192.919
209465_x_at	PTN	AL565812	0.000664346	4.70158	289.767	1362.36
222608_s_at	ANLN	AK023208	5.01081e-05	4.69756	142.65	670.106
222380_s_at		AI907083	3.12344e-05	4.69714	462.367	2171.8
214723_x_at	KIAA1641	AB046861	8.38961e-05	4.69484	309.2	1451.64
217853_at	TENS1	NM_022748	0.000288438	4.68759	856.558	4015.19
229778_at	MGC10946	BE326710	1.35473e-05	4.68387	46.5333	217.956
243041_s_at	RBMS3	AI217028	0.00531619	4.6811	58.1167	272.05
228028_at	FAM59B	AW139151	0.00057809	4.67957	113.292	530.156
235694_at	TCFL5	N49233	7.67191e-06	4.66937	70.85	330.825
237560_at	MRPS5	AI015881	2.39109e-06	4.66754	58.8667	274.762
1559455_at		BG430958	0.000318752	4.66662	42.425	197.981
242014_at	ZRANB3	AI825538	4.50479e-05	4.66407	75.7667	353.381
228147_at	LOC441220 ; LOC442537	AI831470	1.40166e-06	4.66227	94.4417	440.312
210042_s_at	CTSZ	AF073890	1.12142e-06	4.65429	32.325	150.45
239780_at	KIF1B	AA468422	1.56765e-06	4.65027	204.842	952.569
223797_at	PRO2852	AF130079	6.42767e-06	4.64622	36.7167	170.594
201117_s_at	CPE	NM_001873	2.31728e-05	4.64258	1085.21	5038.16
241627_x_at	FLJ10357	AI640434	1.08576e-06	4.64007	79.0667	366.875
235093_at		BE564430	2.72468e-06	4.63597	75.475	349.9
236484_at	STARD7	AW850611	4.10519e-05	4.63541	44.0333	204.113
226099_at	ELL2	AI924426	2.55443e-06	4.63527	78.9167	365.8
214177_s_at	PBXIP1	AI935162	0.000384757	4.63434	358.383	1660.87
202975_s_at	RHOBTB3	N21138	2.04162e-05	4.63412	199.733	925.587
232511_at	RANBP2L1	AK022838	9.6812e-06	4.63287	144.083	667.519
244508_at	39332	N39126	0.00692061	4.63227	39.8333	184.519
238851_at	ANKRD13	BF516252	3.90997e-06	4.62976	61.025	282.531
212119_at	RHOQ	BF670447	1.02746e-05	4.62654	329.35	1523.75
241457_at	FBXL7	AI821935	9.6691e-05	4.62517	49.5333	229.1
233276_at	FBXL7	AU146390	1.08853e-05	4.62502	41.9417	193.981
239826_at	CABLES1	AI357143	5.81068e-05	4.61757	47.7917	220.681
225431_x_at	ACY1L2	BE779764	1.65842e-10	4.61577	43.7833	202.094
201305_x_at	ANP32B	AV712577	9.08205e-05	4.61419	633.6	2923.55
202160_at	CREBBP	NM_004380	1.16098e-06	4.60544	388.325	1788.41
214375_at	PPFIBP1 ; LOC440091	AI962377	8.58487e-05	4.59899	305.4	1404.53
203296_s_at	ATP1A2	NM_000702	7.57318e-07	4.59607	3239.2	14887.6
212762_s_at	TCF7L2	AI375916	6.78293e-05	4.59303	57.3083	263.219
204264_at	CPT2	NM_000098	0.000385512	4.5926	51.5667	236.825
202085_at	TJP2	NM_004817	4.06976e-05	4.58722	250.167	1147.57
210749_x_at	DDR1	L11315	1.50437e-05	4.58232	221.617	1015.52
224771_at	NAV1	AI937060	0.00192845	4.57436	203.642	931.531
226533_at	HINT3	BF694956	5.51992e-08	4.57304	52.9667	242.219
205434_s_at	AAK1	AW451954	4.07109e-08	4.57253	542.8	2481.97
218706_s_at	NS3TP2	AW575493	6.66136e-06	4.57065	162.858	744.369
227539_at	GNA13	AW298099	5.10119e-06	4.57016	116.342	531.7
214415_at		N58120	2.63574e-05	4.56343	100.892	460.413
239744_at	RGS3	AW151660	2.72193e-05	4.55791	44.1417	201.194
232601_at		AL353951	1.49453e-06	4.55636	64.3167	293.05
238761_at	MED28	BE645241	4.07984e-06	4.55428	59.1833	269.538
223044_at	SLC40A1	AL136944	4.68989e-06	4.55316	71.8333	327.069
209631_s_at	GPR37	U87460	0.000147114	4.5503	267.283	1216.22
228523_at	NANOS1	AW970089	5.72306e-06	4.54565	48.0583	218.456
224568_x_at	MALAT1	AW005982	6.64104e-06	4.54261	880.517	3999.84
225461_at	EHMT1	BE504570	9.21091e-09	4.54024	63.8417	289.856
243648_at		AA280627	2.71022e-06	4.53741	49.9583	226.681
212412_at	PDLIM5	AV715767	9.83002e-09	4.5364	313.325	1421.37
213721_at	SOX2	L07335	0.00017683	4.53632	111.508	505.837
234762_x_at	NLN	AK026655	6.00571e-07	4.53443	983.042	4457.53
37152_at	PPARD	L07592	3.72889e-10	4.53271	277.65	1258.51
202936_s_at	SOX9	NM_000346	0.00192174	4.52769	406.892	1842.28
1555945_s_at	C9orf10	AK091785	1.01358e-08	4.5274	168.825	764.337
222284_at		AI734111	0.0035287	4.52739	33.3167	150.838
225223_at	SMAD5	AI478523	1.70381e-08	4.52634	175.367	793.769
227227_at		AI344332	8.19862e-10	4.52393	354.158	1602.19
231644_at		AW016812	0.00684765	4.52268	33.9	153.319
215978_x_at	LOC152719	AK021514	4.78379e-07	4.52229	934.892	4227.85
239487_at	DKFZP564F0522	AI743261	0.000155785	4.51872	43.0667	194.606
237530_at		T77543	0.000278432	4.51531	54.7	246.988
213905_x_at	BGN ; SDCCAG33	AA845258	0.00014293	4.51347	110.417	498.363
236488_s_at		AI683805	0.000189328	4.51339	140.042	632.062
1558569_at	MAML2	AL832308	0.000217949	4.51176	42.5083	191.787
237768_x_at		AA825925	1.675e-06	4.50418	100.067	450.719
1007_s_at	DDR1	U48705	4.44106e-06	4.50121	367	1651.94
223748_at	SLC4A11	AF336127	6.49884e-05	4.50036	103.975	467.925
226430_at	LOC253981	AI394438	2.8529e-06	4.50024	317.225	1427.59
209590_at	BMP7	AL157414	0.000199021	4.49502	145.633	654.625
201260_s_at	SYPL1	NM_006754	1.30954e-05	4.49493	136.875	615.244
1557996_at		AK091784	9.48111e-05	4.49436	120.817	542.994
229281_at		N51682	6.05547e-06	4.49391	313.792	1410.15
214020_x_at	ITGB5	BE138575	0.00037652	4.48884	71.6917	321.812
229586_at	CHD9	AW300405	3.44719e-07	4.48592	438.425	1966.74
208549_x_at	PTMA ; LOC440085 ; LOC441454 ; LOC441456	NM_016171	9.24375e-10	4.48273	493.733	2213.28
228758_at		AW264036	4.92707e-05	4.48011	235.05	1053.05
221856_s_at	FAM63A	AL561943	0.000467228	4.47613	39.5417	176.994
203723_at	ITPKB	NM_002221	4.09067e-05	4.47294	221.933	992.694
209487_at	RBPMS	D84109	0.00085384	4.47066	54.325	242.869
232865_at	AFF4	N59653	2.74025e-05	4.46148	69.45	309.85
235127_at	PMP2	AI699994	7.2122e-05	4.4614	275.083	1227.26
230496_at	FLJ25477	BE046923	4.12261e-07	4.45565	1853.54	8258.73
230559_x_at	FGD4	AI277617	0.000582183	4.45453	49.35	219.831
241008_at		AW161921	0.000150692	4.44709	67.1	298.4
214150_x_at	ATP6V0E	BE043477	2.39739e-06	4.44575	865.35	3847.13
225954_s_at	MIDN	AL512725	0.000296891	4.43993	45.4667	201.869
208389_s_at	SLC1A2	NM_004171	0.000117841	4.43948	270.267	1199.84
1570210_x_at	SAPS2	BC022346	3.89623e-06	4.4374	74.2833	329.625
234969_s_at	EPC1	AK024117	8.20144e-08	4.436	361.217	1602.36
221568_s_at	LIN7C	AF090900	4.32034e-06	4.43477	388.817	1724.31
210906_x_at	AQP4	U34846	7.2908e-05	4.43377	183.633	814.188
209900_s_at	SLC16A1	AL162079	0.0042779	4.43218	108.65	481.556
226474_at	NOD27	AA005023	0.000728084	4.4318	66.075	292.831
225546_at	EEF2K	W68180	4.41922e-07	4.43007	308.525	1366.79
228980_at	RFFL	AI760772	5.38609e-07	4.41939	117.925	521.156
202935_s_at	SOX9	AI382146	0.000346223	4.41496	281.258	1241.74
209153_s_at	TCF3	M31523	4.09835e-06	4.41164	222.108	979.862
204517_at	PPIC	BE962749	4.12197e-05	4.40951	69.275	305.469
228017_s_at	C20orf58	BF593263	0.000388247	4.40713	106.333	468.625
228762_at	LFNG	AW151924	0.0072252	4.40103	43.575	191.775
204619_s_at	CSPG2	BF590263	1.43575e-05	4.39708	58.9667	259.281
238058_at	LOC150381	AA603041	9.55355e-06	4.39656	180.833	795.044
226525_at	STK17B	N51102	9.62134e-06	4.39545	90.8083	399.144
236333_at		AW269887	0.000372616	4.3944	82.6833	363.344
226342_at	SPTBN1	AW593244	0.00405129	4.3925	205.242	901.525
240113_at	SASH1	AI732466	0.00102638	4.39241	47.75	209.738
242337_at	IGBP1	AI347128	3.42858e-07	4.39118	101.892	447.425
209074_s_at	TU3A	AL050264	0.000749031	4.38994	1455.11	6387.83
204964_s_at	SSPN	NM_005086	9.95077e-06	4.38727	45.85	201.156
227997_at		AW007080	0.000446038	4.38396	103.792	455.019
1564637_a_at	FLJ38426	BC035600	0.000289488	4.37729	152.642	668.156
240331_at	BMPR1B	AI820961	0.000352941	4.37602	39.875	174.494
229813_x_at	DAZAP1	BF512907	0.000631819	4.37259	590.45	2581.79
228471_at	LOC91526	AA744636	0.000920001	4.37067	44.4583	194.312
AFFX-LysX-5_at		AFFX-LysX-5	6.94541e-06	4.36953	36.55	159.706
208246_x_at	TK2	NM_017618	2.24667e-07	4.36848	729.825	3188.23
208999_at	39333	D86957	6.52984e-05	4.36678	176.867	772.337
213629_x_at	MT1F	BF246115	0.000361218	4.36576	762.317	3328.09
1552362_a_at	LEAP-2	NM_052971	0.000685044	4.35025	40.6083	176.656
214594_x_at	ATP8B1	BG252666	8.46632e-06	4.3474	377.058	1639.22
1554595_at	SYMPK	BC030214	9.08937e-07	4.34731	168.025	730.456
208779_x_at	DDR1	L20817	2.17099e-05	4.3467	187.75	816.094
243974_at		AI192452	0.000727876	4.34535	39.4833	171.569
1562529_s_at	RORA	BC040965	0.000155929	4.34511	221.367	961.862
232696_at	FLJ32702	AI394334	4.3094e-07	4.34429	76.8667	333.931
235852_at		BE379761	0.00474469	4.34036	42.9083	186.238
236346_at	ZNF83	BF115793	7.76747e-05	4.3395	58.5667	254.15
213388_at	PDE4DIP	H15535	3.91674e-05	4.33172	406.908	1762.61
225424_at	GPAM	AB046780	0.00192497	4.32719	237.433	1027.42
202850_at	ABCD3	NM_002858	1.70127e-05	4.32544	551.342	2384.79
235132_at	LOC254128	BF939830	0.00139825	4.31753	114.983	496.444
237868_x_at		AI791828	1.28696e-06	4.31745	134.35	580.05
239672_at		AW960100	0.00013499	4.30401	76.375	328.719
206548_at	FLJ23556	NM_024880	0.00181883	4.29825	57.775	248.331
241613_at	SNTB2	AW296081	0.000703499	4.29767	180	773.581
238736_at	REV3L	AA805939	7.68035e-09	4.28814	117.442	503.606
240399_at	TRIO	AA668261	6.35713e-07	4.28713	62.0083	265.837
211538_s_at	HSPA2	U56725	2.02693e-05	4.28694	356.825	1529.69
221868_at	KIAA1155	AB032981	0.000803648	4.28253	84.55	362.087
232180_at		U00954	4.04525e-05	4.2792	293.625	1256.48
1553186_x_at	RASEF	NM_152573	1.76375e-07	4.27521	1053.14	4502.41
229951_x_at		H24473	2.68409e-07	4.27458	247.542	1058.14
231994_at	CHDH	AJ272267	0.00613695	4.27276	40.2667	172.05
232835_at	JARID2	AA533080	7.18507e-05	4.2724	45.9417	196.281
204094_s_at	TSC22D2	NM_014779	1.75972e-05	4.27158	153.967	657.681
218330_s_at	NAV2	NM_018162	3.02733e-06	4.27118	270.467	1155.21
243046_at	UBE2D3	BF679700	0.000166625	4.26767	74.1417	316.413
214721_x_at	CDC42EP4	AL162074	0.000549293	4.26184	146.983	626.419
209258_s_at	CSPG6	AI373676	1.33166e-07	4.26044	146.208	622.913
244778_x_at	M11S1	N63691	1.61394e-06	4.25865	67.925	289.269
208995_s_at	PPIG	U40763	7.01108e-05	4.25863	173.617	739.369
1558546_at	DNASE1	BM802340	6.60326e-07	4.25706	36.0167	153.325
231281_at	TBC1D5	AI032733	5.94706e-05	4.25531	101.942	433.794
41644_at	SASH1	AB018333	0.000615689	4.25478	323.733	1377.41
222418_s_at	TMEM43	AA115485	5.67859e-08	4.2547	74.0417	315.025
227196_at	RHPN2	BG054987	4.95797e-05	4.25268	103.383	439.656
241893_at		BE927766	7.50373e-08	4.24502	120.817	512.869
1557286_at		AK001007	4.0281e-05	4.24469	184.875	784.737
228415_at	AP1S2	AA205444	7.62132e-06	4.24052	55.8083	236.656
244610_x_at	UBE2E2	AA572726	2.01742e-06	4.23697	182.3	772.4
243817_at	ACOX3	AI874267	4.40739e-05	4.23229	76.7167	324.688
1554963_at	C6orf192	BC033959	0.00068957	4.22637	74.4167	314.512
229975_at	BMPR1B	AI826437	0.000116276	4.22608	325.983	1377.63
1569129_s_at		BC016013	1.83204e-05	4.22602	105.575	446.163
217600_at	SCUBE3	BF511678	8.40305e-05	4.22589	39.925	168.719
202351_at	ITGAV	AI093579	0.000114669	4.21542	522.942	2204.42
243329_at	PCGF3	AI074450	3.9189e-06	4.20827	71.0417	298.962
201160_s_at	CSDA	AL556190	0.000466947	4.20817	172.425	725.594
223474_at	C14orf4	AI932310	0.0007763	4.20749	1595.75	6714.1
212636_at	QKI	AL031781	1.06419e-06	4.20634	2700.16	11357.8
242801_at		N51511	4.08842e-05	4.20584	71.4333	300.438
238919_at	PCDH9	R49295	1.33783e-08	4.19494	211.267	886.25
1560116_a_at	NEDD1	AL832468	1.50053e-05	4.19442	74.1417	310.981
224882_at	ACSS1	AL035661	0.00347298	4.19382	203.7	854.281
229497_at	LOC348094	AI760630	4.43716e-05	4.19279	349.458	1465.21
213236_at	SASH1	AK025495	6.97742e-05	4.18888	211.175	884.587
226497_s_at	FLT1	AA149648	0.000986811	4.18864	141.133	591.156
210357_s_at	SMOX	BC000669	1.56616e-05	4.18643	140.6	588.612
240159_at	SLC15A2	AA836116	0.00096282	4.18557	80.125	335.369
241223_x_at	SFXN1	AI821721	3.85751e-07	4.18062	257.983	1078.53
243826_at	NCOA1	BF724303	1.70121e-05	4.17959	36.6917	153.356
1557012_a_at		BC040670	8.09696e-07	4.17958	54.7333	228.762
206453_s_at	NDRG2	NM_016250	0.000497275	4.17368	1477.23	6165.49
242611_at	DOCK7	BF112104	0.000188199	4.17084	101.775	424.488
203845_at	PCAF	AV727449	8.94273e-06	4.17068	298.508	1244.98
226846_at	PHYHD1	AL545998	0.000964979	4.16942	63.3167	263.994
1555653_at	HNRPA3P1 ; HNRPA3 ; LOC387933	BC012090	0.000501886	4.16887	8271.9	34484.5
221829_s_at	TNPO1	AI307759	1.09867e-07	4.16731	1920.31	8002.52
201589_at	SMC1L1	D80000	2.23193e-06	4.1666	91.8	382.494
214212_x_at	PLEKHC1	AI928241	2.57707e-06	4.16549	132.992	553.975
1557261_at	LOC339005 ; LOC440253	AK091254	0.000354563	4.16474	37.5083	156.213
204642_at	EDG1	NM_001400	5.6388e-05	4.16249	95.6833	398.281
1558695_at	PLEKHA5	AF085937	1.13326e-06	4.16149	119.367	496.744
211452_x_at	LRRFIP1	AF130054	1.15934e-06	4.15767	1207.48	5020.32
35666_at	SEMA3F	U38276	0.00261804	4.15081	264.542	1098.06
224667_x_at	C10orf104	AK023981	2.82371e-08	4.15018	509.508	2114.55
244697_at	ZBTB16	AI833064	7.96368e-06	4.14851	123.992	514.381
202933_s_at	YES1	NM_005433	5.24653e-05	4.14688	145.792	604.581
212263_at	QKI	AI114716	8.04974e-06	4.14439	166.492	690.006
208942_s_at	TLOC1	BE866511	9.21231e-10	4.14314	1534.97	6359.58
1553274_a_at	C6orf151	NM_152551	5.90311e-06	4.14294	87.2917	361.644
214255_at	ATP10A	N35112	0.000709336	4.14207	79.8	330.538
213217_at	ADCY2	AU149572	3.1434e-05	4.14197	1473.28	6102.26
209496_at	RARRES2	BC000069	0.000261773	4.141	59.975	248.356
205208_at	ALDH1L1	NM_012190	0.00237097	4.13621	146.925	607.712
202660_at	ITPR2	AA834576	6.51017e-05	4.13336	78.0917	322.781
225710_at		H99792	4.40328e-06	4.12743	186.175	768.425
1564158_a_at	FLJ10305	AK095020	0.000159862	4.12728	49.3833	203.819
212230_at	PPAP2B	AV725664	0.000114004	4.12034	544.875	2245.07
233152_x_at	TNKS	AL049979	0.00273013	4.1154	124.008	510.344
241769_at	ITGAV	AW962458	4.03293e-06	4.11465	46.8083	192.6
217617_at	PBX1	AW451711	4.36409e-05	4.11377	47.3	194.581
1566867_at	A2BP1	AL359594	6.94035e-06	4.11365	272.292	1120.11
239571_at	MEF2A	AI123399	1.66984e-08	4.11325	195.15	802.7
200878_at	EPAS1	AF052094	3.95714e-05	4.11156	548.492	2255.16
238604_at		AA768884	2.87441e-07	4.11052	110.933	455.994
231015_at	KLF15	AW014734	0.000167277	4.10828	240.475	987.938
202746_at	ITM2A	AL021786	0.000221118	4.10486	139.492	572.594
203505_at	ABCA1	AF285167	2.519e-05	4.10457	167.05	685.669
214608_s_at	EYA1	AJ000098	5.03451e-05	4.10432	42.6167	174.912
235155_at	DHRS6	AW136198	0.000148961	4.10246	46.3	189.944
225367_at	PGM2	BF512139	1.22373e-06	4.10024	138.958	569.763
203132_at	RB1	NM_000321	8.83835e-09	4.09821	209.25	857.55
226176_s_at	USP42	BE048999	3.47697e-06	4.09385	178.875	732.288
202822_at	LPP	BF221852	0.000192082	4.09158	275.342	1126.58
204326_x_at	MT1X	NM_002450	1.387e-06	4.08919	407.7	1667.16
208982_at	PECAM1	AW574504	0.000207017	4.08726	241.783	988.231
244007_at		BE889301	3.89313e-05	4.08486	81.5083	332.95
242079_at	RGS12	AW087337	6.72068e-06	4.07998	57.9583	236.469
50221_at	TFEB	AI524138	0.000131474	4.07968	57.8583	236.044
205150_s_at	KIAA0644	AV724192	0.000256067	4.07503	298.067	1214.63
224833_at	ETS1	BE218980	1.49036e-05	4.07319	183.192	746.175
234981_x_at	LOC134147	BE537881	1.19675e-05	4.07109	1389.86	5658.24
242579_at	BMPR1B	AA935461	5.14508e-05	4.07024	190.6	775.788
243305_at	KIAA1340	AA903710	3.12527e-05	4.06968	91.6333	372.919
221155_x_at	MSCP	NM_018603	4.83946e-06	4.06896	85.3167	347.15
229353_s_at	NUCKS1	AW515443	7.49895e-09	4.06707	7282.5	29618.5
1558854_a_at	FLJ40342	BG616498	2.11809e-05	4.06699	126.05	512.644
236153_at	SUHW4	BF447323	1.11528e-05	4.06472	118.875	483.194
239811_at	SRPK2	BF954306	5.58878e-06	4.06236	132.7	539.075
239999_at	C21orf34	N66393	0.000199562	4.06115	117.667	477.863
225692_at	CAMTA1	AV756867	1.47164e-06	4.06005	242.983	986.525
1560199_x_at		AU120130	0.000186484	4.059	287.558	1167.2
202609_at	EPS8	NM_004447	2.72863e-06	4.05627	135.85	551.044
216101_at		AL049242	3.22515e-05	4.05302	82.3167	333.631
200907_s_at	KIAA0992	AU157932	4.79704e-08	4.05255	116.2	470.906
214715_x_at	ZNF160	AK024789	5.53067e-06	4.05028	944.733	3826.44
201060_x_at	STOM	AI537887	0.00018401	4.04956	223.267	904.131
239243_at	ZNF638	AA279654	2.93678e-06	4.04447	86.1083	348.262
233867_at	MGC40405	AK000119	0.00332493	4.0435	80.5583	325.738
1569409_x_at	INHA	BC037812	0.000150064	4.04038	160.008	646.494
214722_at	NOTCH2NL	AW516297	3.6734e-05	4.03984	1370.74	5537.58
225097_at	HIPK2	BF594155	0.000680264	4.03929	593.275	2396.41
1555824_a_at		AK098354	1.95972e-10	4.03869	228.642	923.413
227802_at		AI075999	1.01385e-06	4.03775	183.667	741.6
1567107_s_at	TPM3 ; TPM4	AF362887	0.000523935	4.03675	65.7583	265.45
230503_at		AA151917	3.74491e-06	4.03638	95.2417	384.431
229422_at	NRD1	AA448346	1.66115e-05	4.03459	89.7333	362.038
232406_at	JAG1	AU151465	0.000671947	4.03364	112.575	454.087
216264_s_at	LAMB2	X79683	1.54798e-05	4.03186	100.958	407.05
215001_s_at	GLUL	AL161952	4.38964e-05	4.03111	7321.32	29513.1
226879_at	MGC15619	AW406569	1.84093e-06	4.03078	54.7583	220.719
218181_s_at	MAP4K4	NM_017792	2.67914e-05	4.02927	397.867	1603.11
232215_x_at	FLJ11029	AK000296	2.05635e-06	4.02871	1479.85	5961.89
238002_at	GOLPH4	BF342391	0.00535417	4.0286	476.383	1919.16
227095_at	LEPR	AU151151	5.92609e-06	4.02784	140.233	564.837
1554213_at	ARHGEF10	BC036809	0.000327826	4.02775	45.1167	181.719
220370_s_at	USP36	NM_025090	0.00149976	4.02693	62.0417	249.838
242099_at		T83938	0.000237194	4.02672	44.9917	181.169
224325_at	FZD8	AB043703	0.00331841	4.02653	85.975	346.181
229520_s_at	C14orf118	BF060678	2.19524e-08	4.02624	62.875	253.15
225662_at	ZAK	H28667	1.56668e-06	4.02167	170.542	685.862
223499_at	C1QTNF5	AF329841	0.000183938	4.02081	62.6583	251.938
222473_s_at	ERBB2IP	AI807103	9.36759e-06	4.01988	164.983	663.212
230720_at	RNF182	AI884906	8.08952e-05	4.011	184.625	740.531
228662_at	SOCS7	AI492369	3.43657e-06	4.01036	810	3248.39
239661_at	MLLT2	BE044089	6.99311e-05	4.00378	40.8333	163.488
1557814_a_at	SSBP2	BF724621	7.44989e-07	4.00149	139.467	558.075
52005_at	WIZ	AA422049	9.03357e-08	3.99897	67.05	268.131
202293_at	STAG1	AW168948	2.45192e-06	3.99704	44.3	177.069
227703_s_at	SYTL4	AL391688	0.00352946	3.99697	65.3417	261.169
214924_s_at	OIP106	AK000754	0.000701523	3.99396	197.367	788.275
213371_at	LDB3	AI803302	0.000586302	3.99225	126.833	506.35
201976_s_at	MYO10	NM_012334	1.03588e-05	3.99117	630.708	2517.26
204061_at	PRKX	NM_005044	0.0096844	3.98913	62.4917	249.287
232597_x_at		AK025132	1.87424e-05	3.98498	207.808	828.112
231430_at	MGC33846	AW205640	8.52723e-06	3.98091	110.433	439.625
215768_at	SOX5	AL049337	1.71084e-05	3.9808	126.167	502.244
1553960_at	C20orf161	CA447177	1.5655e-07	3.98068	98.35	391.5
211993_at	WNK1	AI768512	3.68117e-06	3.97745	230.05	915.013
1555363_s_at	MGC39821	BC034236	7.93135e-06	3.97684	103.625	412.1
1562063_x_at	FLJ20719 ; AE2 ; LOC200030 ; AE01 ; AG1	BM041211	5.01647e-07	3.97626	155.133	616.85
215169_at	SLC35E2	BE885244	3.09845e-05	3.96693	206.458	819.006
222620_s_at	DNAJC1	BF591419	1.96066e-09	3.96577	508.567	2016.86
242920_at	KIAA0999	AW590838	1.04851e-06	3.96437	289.742	1148.64
228974_at	MGC48625	AI816281	8.66163e-06	3.9604	119.058	471.519
227612_at	ELAVL3	R20763	3.24413e-07	3.95553	616.067	2436.87
214799_at	NFASC	AI821777	9.88704e-06	3.95151	170.683	674.456
242578_x_at	SLC22A3	AV699746	0.00128261	3.95128	255.492	1009.52
226158_at	KLHL24	AL120021	7.50425e-10	3.95117	127.6	504.169
209504_s_at	PLEKHB1	AF081583	0.000434762	3.95086	369.842	1461.19
243995_at	PTAR1	N36417	0.000126982	3.94943	46.7583	184.669
203632_s_at	GPRC5B	NM_016235	0.000143348	3.94894	1386.72	5476.09
206306_at	RYR3	NM_001036	0.000269277	3.94544	288.55	1138.46
241391_at		AA654772	4.13061e-05	3.94375	76.2583	300.744
230245_s_at	LOC283663	AI926479	4.81866e-05	3.94243	46.25	182.338
202724_s_at	FOXO1A	NM_002015	3.36099e-05	3.94116	157.917	622.375
224726_at	MIB1	W80418	0.000225181	3.94038	112.767	444.344
227646_at	EBF	BG435302	0.000871165	3.93776	60.0167	236.331
208991_at	STAT3	AA634272	8.32609e-05	3.93429	196.975	774.956
211568_at	BAI3	AB011122	0.000156948	3.92996	123.567	485.613
204963_at	SSPN	AL136756	1.03175e-06	3.92984	129.592	509.275
213225_at	PPM1B	AJ271832	1.6128e-09	3.92971	176.325	692.906
228780_at	POU3F3	AW149422	3.79276e-05	3.92895	449.3	1765.28
227152_at	FLJ10652	AI979334	0.00196006	3.92654	38.3417	150.55
209120_at	NR2F2	AL037401	1.02172e-05	3.92605	194.792	764.763
235571_at		AW300953	0.000209474	3.918	57.625	225.775
211386_at	MGC12488	BC005372	6.794e-05	3.9158	93.75	367.106
235767_x_at	RNUXA	AI338514	4.00521e-07	3.91508	209.217	819.1
233072_at	NTNG2	AI348745	0.000188486	3.91477	101.467	397.219
207069_s_at	SMAD6	NM_005585	0.0020937	3.91292	81.825	320.175
226683_at	SNAG1	AU146771	5.56325e-05	3.90947	216.108	844.869
242872_at	CIT	T79833	0.00381296	3.90551	171.417	669.469
203227_s_at	TSPAN31	NM_005981	4.20836e-07	3.9034	303.867	1186.11
235327_x_at	UBXD4	BG111015	1.40882e-06	3.90094	540.85	2109.82
205945_at	IL6R	NM_000565	0.000155911	3.9003	41.8333	163.162
225420_at	GPAM	AV699379	7.51051e-05	3.90005	156.7	611.138
226100_at	MLL5	AI762876	1.55795e-09	3.89965	159.708	622.806
1556055_at		U90905	0.000685761	3.8909	112.092	436.137
213110_s_at	COL4A5	AW052179	3.76003e-06	3.88713	97.9917	380.906
205125_at	PLCD1	NM_006225	3.62888e-05	3.88585	84.65	328.938
203394_s_at	HES1	BE973687	1.33473e-05	3.88505	68.5417	266.288
212556_at	SCRIB	AI469403	3.14478e-06	3.8839	140.633	546.206
214806_at	BICD1	U90030	0.000180412	3.88379	89.3667	347.081
226625_at	TGFBR3	AW193698	0.000118663	3.8824	363.9	1412.81
223697_x_at	C9orf64	BC004407	1.85393e-07	3.88203	690.117	2679.06
225740_x_at	MDM4	AA961420	3.19056e-08	3.87879	246.325	955.444
202976_s_at	RHOBTB3	NM_014899	2.69727e-05	3.87816	178.633	692.769
209921_at	SLC7A11	AB040875	0.000103406	3.87356	533.783	2067.64
1552536_at	VTI1A	NM_145206	4.7087e-05	3.86979	68.1917	263.887
212566_at	MAP4	AL523310	8.45239e-05	3.86701	1990.65	7697.86
227506_at	SLC16A9	BG401568	0.00283015	3.86678	114.05	441.006
240216_at	ZBTB20	AI805550	0.000518276	3.86527	82.4167	318.562
213005_s_at	ANKRD15	D79994	1.4806e-06	3.86298	243.792	941.763
230180_at	DDX17	AA521056	7.00779e-08	3.85864	575.792	2221.78
221886_at	DENND2A	AL037701	0.00286522	3.85569	89.7667	346.113
208451_s_at	C4A ; C4B	NM_000592	7.18068e-05	3.85495	212.3	818.406
227697_at	SOCS3	AI244908	0.00301414	3.85287	73.7	283.956
218414_s_at	NDE1	NM_017668	0.000142597	3.85204	73.6833	283.831
236524_at	BBP	AA737437	6.46174e-06	3.84975	61.5917	237.113
226575_at	ZNF462	T89120	6.8948e-06	3.84832	236.983	911.987
228335_at	CLDN11	AW264204	6.7672e-05	3.84808	361.108	1389.58
222633_at	TBL1XR1	AF268193	2.52921e-07	3.848	483.408	1860.16
223405_at	NPL	AI042017	2.10837e-06	3.84583	76.9583	295.969
1558739_at	DUSP16	R30807	1.77213e-07	3.84576	59.0667	227.156
242558_at	CTNNB1	AW362945	3.21143e-05	3.84437	148.025	569.062
227278_at		AI056692	2.27752e-09	3.84176	371.808	1428.4
226810_at		BE500942	1.17323e-08	3.84004	1065.96	4093.32
210600_s_at	GRK4	U33054	0.00267488	3.83756	41.7583	160.25
31874_at	GAS2L1	Y07846	2.08848e-07	3.83731	702.708	2696.51
230214_at	MRVI1	AL044056	0.00988314	3.83607	124.758	478.581
224156_x_at	IL17RB	AF208111	0.0011261	3.83459	246.692	945.962
243988_at	KIAA0998	AW206953	2.07133e-05	3.8343	42.4833	162.894
240478_at		AA648983	9.81143e-05	3.83045	162.3	621.681
222101_s_at	DCHS1	BF222893	0.000683024	3.82723	116.775	446.925
216331_at	ITGA7	AK022548	0.00127656	3.82707	139.725	534.737
235457_at	MAML2	AI769569	2.16408e-05	3.82432	151.125	577.95
211945_s_at	ITGB1	BG500301	9.7397e-07	3.82217	528.6	2020.4
1558118_at	DGCR9	BU584635	0.000111846	3.82195	107.458	410.7
203044_at	CHSY1	NM_014918	1.14399e-05	3.82187	407.925	1559.04
239167_at	MLLT2	H86858	0.000322156	3.81986	69.5167	265.544
208859_s_at	ATRX	AI650257	4.0011e-08	3.81959	343.358	1311.49
207480_s_at	MEIS2	NM_020149	1.02491e-07	3.8194	476.217	1818.86
232304_at	PELI1	AK026714	0.000374206	3.8168	41.45	158.206
230875_s_at	ATP11A	AW068936	1.84056e-09	3.81671	230.95	881.469
218859_s_at	C20orf6	NM_016649	4.38554e-06	3.81617	316.325	1207.15
1557891_s_at		BC035182	4.7975e-05	3.81598	52.95	202.056
211737_x_at	PTN	BC005916	0.000269589	3.81361	1708.39	6515.14
204436_at	pp9099	NM_025201	0.000498497	3.8122	69.5333	265.075
37512_at	HSD17B6	U89281	0.00274698	3.80968	46.9167	178.738
209250_at	DEGS1	BC000961	3.52981e-10	3.80859	1047.11	3988.01
1553840_a_at	DKFZp761B107	NM_173463	2.45825e-06	3.79939	51	193.769
201315_x_at	IFITM2	NM_006435	0.00280291	3.79518	356.05	1351.28
233449_at		AU143940	0.000408563	3.79217	167.017	633.356
221031_s_at	DKFZP434F0318	NM_030817	0.000588532	3.78935	376.892	1428.17
218844_at	FLJ20920	NM_025149	0.000210653	3.78758	51.225	194.019
227527_at	MLL2	AI394529	7.67457e-09	3.78749	483	1829.36
242748_at	SREBF2	AA112403	4.04959e-06	3.78504	74.9083	283.531
213212_x_at	LOC161527	AI632181	2.94223e-07	3.78403	130.225	492.775
228776_at	GJA7	AA430014	0.000378955	3.78221	108.258	409.456
227682_at		BE645154	0.00011849	3.77917	104.575	395.206
1556989_at	ADAMTS9	AF086069	0.00138712	3.77453	65.4833	247.169
239001_at	MGST1	AV705233	4.22973e-05	3.7734	56.3667	212.694
238558_at	MBNL1	AI445833	6.77676e-05	3.77198	113.758	429.094
235484_at	PTAR1	BE892889	5.59926e-05	3.77185	86.675	326.925
207643_s_at	TNFRSF1A	NM_001065	0.000196425	3.77051	106.375	401.087
219167_at	RASL12	NM_016563	0.000255778	3.76854	43.8333	165.188
230389_at	FNBP1	BE046511	3.38433e-07	3.76807	231.767	873.312
205773_at	CPEB3	NM_014912	0.000565863	3.76802	55.8417	210.412
226301_at	C6orf192	AV729072	0.000303696	3.76568	413.833	1558.36
206465_at	ACSBG1	BE856376	1.07255e-05	3.76057	532.092	2000.97
201148_s_at	TIMP3	AW338933	0.00074254	3.75381	47.5167	178.369
236427_at	WWOX	BF830560	0.000355431	3.75348	113.133	424.644
219155_at	PITPNC1	NM_012417	1.67472e-05	3.74784	213.733	801.038
226932_at	SSPN	AW467136	0.000136123	3.74769	151.417	567.462
238649_at	PITPNC1	AA815089	6.10156e-06	3.74578	62.275	233.269
209558_s_at	HIP1R	AB013384	3.46461e-05	3.7449	245	917.5
1556950_s_at	SERPINB6	AW275007	0.00302423	3.74064	82.15	307.294
1559190_s_at		AL833150	3.66276e-06	3.73951	56.0083	209.444
230865_at	LIX1	N29837	0.000918206	3.73906	142.808	533.969
225878_at	KIF1B	AL135264	1.4361e-05	3.73844	135.208	505.469
243183_at	LSAMP	R49462	9.12615e-06	3.73821	77.925	291.3
207761_s_at	DKFZP586A0522	NM_014033	4.67455e-05	3.73706	1591.77	5948.53
1556336_at	RBMX ; LOC143543 ; LOC441497 ; RBMXL1	AA460960	0.000107189	3.72944	50.775	189.363
213229_at	DICER1	BF590131	4.10205e-06	3.72787	739.117	2755.33
201887_at	IL13RA1	NM_001560	9.55627e-05	3.72572	178.675	665.694
1569594_a_at	SDCCAG1	BC006001	4.23115e-06	3.72325	507.192	1888.4
219064_at	ITIH5	NM_030569	0.00145598	3.72273	81.3583	302.875
212262_at	QKI	AA149639	1.5537e-05	3.72074	51.2667	190.75
219564_at	KCNJ16	NM_018658	5.43783e-05	3.71876	130.833	486.538
221899_at	PFAAP5	AI809961	9.21635e-10	3.71751	422.567	1570.89
204037_at	EDG2	BF055366	0.00161403	3.71547	534.917	1987.47
240554_at		AW611777	1.29358e-06	3.71527	66.2167	246.012
241824_at	FOSL2	AA019641	0.000105878	3.71415	42.5417	158.006
201306_s_at	ANP32B	NM_006401	0.00303499	3.71263	608.033	2257.4
212176_at	C6orf111	AA902326	1.58227e-05	3.70901	490.333	1818.65
238412_at		AI344253	1.384e-05	3.70725	72.5167	268.837
201991_s_at	KIF5B	BF223224	4.9745e-07	3.70573	1012.59	3752.39
215645_at	FLCN	AF090883	0.000439025	3.70416	68.0333	252.006
208228_s_at	FGFR2	M87771	3.43242e-05	3.70289	158.008	585.087
216268_s_at	JAG1	U77914	5.03307e-05	3.70065	183.375	678.606
207365_x_at	USP34	NM_014709	3.4113e-06	3.69903	469.75	1737.62
1561135_at		AF085980	0.00255435	3.69831	56.825	210.156
202146_at	IFRD1	AA747426	5.27723e-06	3.69754	473.183	1749.61
232551_at	BRD4	AA521443	5.56235e-07	3.69653	57.1583	211.287
244181_at	PIK3R1	AA018968	2.10521e-05	3.69596	50.075	185.075
206461_x_at	MT1H	NM_005951	3.51081e-06	3.69514	523.7	1935.14
209293_x_at	ID4	U16153	0.000118253	3.69019	104.7	386.363
234987_at	C20orf118	AV715309	0.000722546	3.68812	62.825	231.706
243039_at		AI042377	0.00714402	3.68747	51.375	189.444
241938_at	QKI	AA935633	0.00133987	3.68731	817.475	3014.28
234723_x_at		AK024881	0.000206591	3.6872	925.542	3412.66
215127_s_at	RBMS1	AL517946	3.18385e-09	3.6869	279.617	1030.92
226001_at	KLHL5	AK002174	2.83054e-06	3.68628	158.308	583.569
226485_at	FLJ20674	BG547864	2.80562e-05	3.68005	105.975	389.994
229114_at	GAB1	AW237741	2.77059e-08	3.67569	98.075	360.494
210094_s_at	PARD3	AF196186	0.000935011	3.67372	112.667	413.906
225293_at	COL27A1	AK021957	2.31553e-05	3.67076	206.417	757.706
217546_at	MT1M	R06655	5.67228e-07	3.67032	131.075	481.087
209476_at	TXNDC	AL080080	2.21278e-05	3.6646	150.833	552.744
227551_at	C9orf77	BE856596	5.75529e-10	3.6646	468.583	1717.17
212419_at	C10orf56	AA131324	0.000808647	3.65783	513.392	1877.9
1566638_at		AL831861	1.33765e-06	3.65692	88.5	323.637
243_g_at	MAP4	M64571	3.63547e-05	3.6509	245.517	896.356
242405_at	MAML2	BF358386	0.000440505	3.65088	116.275	424.506
212633_at	KIAA0776	AL132776	2.1103e-06	3.64938	129.508	472.625
213593_s_at	TRA2A	AW978896	8.80695e-06	3.64815	254.658	929.031
236949_at		AI079543	0.000127969	3.6459	87.175	317.831
1558956_s_at	WDR56	AI473255	4.13483e-07	3.6442	491.858	1792.43
228170_at	OLIG1	AL355743	0.000135241	3.64373	844.983	3078.89
236274_at	EIF3S9	AW129967	1.7562e-05	3.64354	60.525	220.525
1566785_x_at	NSF	AK025172	1.30546e-06	3.64159	49.925	181.806
210193_at	MOBP	D28114	0.00367546	3.64016	133.6	486.325
207358_x_at	MACF1	NM_012090	3.1414e-05	3.63822	480.092	1746.68
233498_at	ERBB4	AK024204	1.5929e-06	3.63252	149.917	544.575
244040_at		N47474	0.000166368	3.63223	83.1083	301.869
220113_x_at	POLR1B	NM_019014	1.37438e-06	3.63129	186.75	678.144
1559060_a_at	KIAA1961	BF677986	2.36529e-06	3.6302	45.9083	166.656
216039_at	PMS2L1	D38503	0.000152931	3.62875	203.925	739.994
235435_at	AASDH	BF433048	1.19434e-06	3.62871	113.575	412.131
229273_at	SALL1	AU152837	4.5197e-06	3.62766	96.9083	351.55
235305_s_at	ECHDC2	AI903313	0.000114891	3.62724	79.625	288.819
201289_at	CYR61	NM_001554	0.00210029	3.62542	76.1583	276.106
229958_at	C8orf61	W93695	8.23084e-08	3.6247	118.967	431.219
226250_at		AU144961	0.000104129	3.62423	309.633	1122.18
228029_at	KIAA1982	AW513477	1.41713e-06	3.62267	266.575	965.712
224788_at	ARF6	AV700721	2.51622e-06	3.62255	291.633	1056.46
235123_at		AI951144	3.47335e-05	3.62108	66.125	239.444
210172_at	SF1	D26121	4.38192e-06	3.61823	73.375	265.488
230064_at		AW296421	0.000667039	3.61737	208.292	753.469
221958_s_at	C1orf139	AA775681	0.00236789	3.61695	372.617	1347.74
228711_at	ZNF37A	BF059259	4.0798e-07	3.6151	233.175	842.95
238532_at	DPF3	AI125562	0.00125648	3.61411	63.7917	230.55
244341_at	MAK3	AA827728	1.3044e-05	3.61255	78.3917	283.194
201891_s_at	B2M	NM_004048	2.13853e-06	3.61173	2314	8357.55
201005_at	CD9	NM_001769	0.00173412	3.61132	105.325	380.363
239843_at	RIT1	AI655057	0.000433714	3.61106	47.8167	172.669
209295_at	TNFRSF10B	AF016266	2.36402e-05	3.61001	121.792	439.669
228594_at	FLJ30596	H94910	1.91156e-06	3.60897	471.175	1700.46
222364_at		AW971205	1.49882e-06	3.60581	73.6417	265.538
212331_at	RBL2	X76061	3.67903e-06	3.60549	313.55	1130.5
222453_at	CYBRD1	AL136693	8.69672e-06	3.60267	192.633	693.994
236752_at	PKP4	AA913146	1.94324e-06	3.60187	196.283	706.987
1553797_a_at	FLJ30594	NM_153011	4.48036e-06	3.60185	162.5	585.3
225123_at	SESN3	BE883841	2.33112e-09	3.60051	233.633	841.2
217911_s_at	BAG3	NM_004281	4.88162e-05	3.59986	301.508	1085.39
202771_at	FAM38A	NM_014745	0.00569297	3.59835	91	327.45
209099_x_at	JAG1	U73936	0.000157984	3.5948	162.575	584.425
234788_x_at	FLJ13611	AK024819	6.85815e-08	3.5939	267.625	961.819
235879_at	MBNL1	AI697540	3.0758e-06	3.59369	117.517	422.319
201368_at	ZFP36L2	U07802	2.37959e-05	3.59008	353.933	1270.65
232547_at	SNIP	BF062187	1.62231e-06	3.58824	160.267	575.075
226137_at	ATBF1	AI288759	1.83248e-06	3.58799	150.342	539.425
242448_at	MAP4K3	AI800895	0.000471995	3.58543	112.683	404.019
214743_at	CUTL1	BE046521	5.07935e-08	3.58378	359.842	1289.59
218266_s_at	FREQ	NM_014286	8.95804e-05	3.58319	88.9833	318.844
235494_at		AA702209	1.08978e-08	3.58228	459.892	1647.46
205596_s_at	SMURF2	AY014180	7.88547e-07	3.58108	182.7	654.263
1552316_a_at	GIMAP1	NM_130759	0.00269591	3.5808	42.5167	152.244
204270_at	SKI	AI568728	1.89038e-05	3.57985	70.8583	253.662
1557176_a_at	C14orf37	BU074567	5.27406e-07	3.57937	74.2833	265.887
229434_at	HNRPD	AA865357	3.49857e-06	3.57883	168.142	601.75
235149_at	PGM2L1	AV753544	0.00419083	3.57835	123.25	441.031
203556_at	ZHX2	NM_014943	9.57007e-06	3.57409	158.817	567.625
1569477_at	FOXO3A	BC025999	0.000389097	3.57211	105.083	375.369
221012_s_at	TRIM8	NM_030912	2.28555e-05	3.57172	527.617	1884.5
235575_at		AA682539	1.63956e-05	3.56844	85.1667	303.913
203837_at	MAP3K5	NM_005923	6.25103e-05	3.56347	635.183	2263.46
205787_x_at	ZC3H11A	AI803216	1.006e-05	3.56058	88.825	316.269
238718_at		BF382322	0.000209796	3.55952	49.25	175.306
203140_at	BCL6	NM_001706	3.77692e-05	3.55741	944.292	3359.23
1558426_x_at	C7orf19	BC016797	1.24334e-07	3.55721	251.567	894.875
215208_x_at	RPL35A	AK021571	5.49422e-05	3.5565	67.475	239.975
209655_s_at	TMEM47	AI803181	8.85322e-08	3.55404	234.517	833.481
232002_at	GPI	AW843302	1.31721e-05	3.55263	71.725	254.812
235384_at	NUDT19	AW963217	2.10754e-06	3.5523	103.058	366.094
202295_s_at	CTSH	NM_004390	4.81995e-05	3.55098	342.183	1215.09
215807_s_at	PLXNB1	AV693216	0.00829851	3.54903	47.4583	168.431
209656_s_at	TMEM47	AL136550	0.000101371	3.54594	601.325	2132.26
202653_s_at	39148	BC003404	1.54686e-08	3.54548	240.833	853.869
215628_x_at	PPP2CA	AL049285	9.3047e-07	3.54345	308.908	1094.6
202898_at	SDC3	NM_014654	0.00050649	3.54335	82.5667	292.562
227501_at	WSB1	AI377135	4.46372e-06	3.54212	54.3583	192.544
231899_at	ZC3H12C	AB051513	3.54372e-05	3.54139	172	609.119
203752_s_at	JUND	NM_005354	1.80928e-08	3.54087	1462.06	5176.96
226333_at	IL6R	AV700030	0.000187298	3.53804	80.2917	284.075
233313_at	PTPRA	AU158316	0.000397063	3.53517	207.283	732.781
218062_x_at	CDC42EP4	NM_012121	9.75689e-05	3.53472	162.433	574.156
221974_at	SNRPN	AW770748	1.0911e-05	3.53407	68.8	243.144
200665_s_at	SPARC	NM_003118	0.00578233	3.53405	259.608	917.469
225517_at	FLJ20582	AW236976	1.55499e-06	3.53305	183.333	647.725
201061_s_at	STOM	M81635	1.12527e-05	3.53212	761.1	2688.29
238902_at	LOC115294	T85248	2.37822e-06	3.53031	55.3333	195.344
213922_at	TTBK2	AW294686	3.08501e-06	3.52984	287.125	1013.51
243184_at	TJP1	AW173166	3.40186e-05	3.52824	117.383	414.156
224811_at		BF112093	0.00011105	3.52807	200.342	706.819
227461_at	STN2	AA632295	0.000154068	3.52777	271.767	958.731
244625_at	RERE	AW629478	9.74451e-05	3.52771	73.1583	258.081
212259_s_at	PBXIP1	BF344265	0.00114952	3.52493	61.7583	217.694
241060_x_at	TM4SF9	H37807	0.00012652	3.52157	86.5417	304.762
1569201_a_at	SEC15L2	BF847120	4.15669e-05	3.52156	45.9083	161.669
235028_at		BG288330	0.000153084	3.51914	94.4583	332.413
212097_at	CAV1	AU147399	2.87418e-05	3.51625	75.2417	264.569
225946_at	RASSF8	BG484552	0.00152049	3.51526	157.592	553.975
238008_at	MGC35308	AW612149	1.07747e-06	3.51243	295.65	1038.45
235918_x_at		AL559474	1.15193e-06	3.50834	101.925	357.587
227586_at	LOC124491	AV699843	3.24589e-08	3.50785	253.05	887.663
228397_at	TUG1	AW082208	1.15443e-05	3.5067	87.9833	308.531
209674_at	CRY1	D83702	0.000157174	3.49879	158.533	554.675
226769_at	LOC387758	AI802391	4.11282e-05	3.49487	176.725	617.631
224999_at	EGFR	BE878463	4.42213e-05	3.49412	126.867	443.288
244345_at	IGSF4	AI627453	0.000112046	3.49091	103.633	361.775
222420_s_at	UBE2H	Z29331	3.48671e-09	3.48751	311.917	1087.81
217679_x_at		AI683552	3.64231e-07	3.48729	688.792	2402.02
233702_x_at		AK024599	3.21063e-06	3.48686	564.2	1967.29
243589_at	LOC284058	AI823453	4.66734e-05	3.48648	157.65	549.644
208988_at	FBXL11	BE675843	3.77229e-10	3.48588	467.05	1628.08
205370_x_at	DBT	NM_001918	2.64631e-07	3.48505	1295.26	4514.04
221526_x_at	PARD3	AW452651	2.55829e-06	3.47957	103.517	360.194
213328_at	NEK1	AI936517	3.77809e-05	3.47631	196.117	681.763
223295_s_at	LUC7L	BE049621	6.87439e-10	3.47583	615.783	2140.36
239611_at	NPAS3	AW149839	0.000149453	3.47533	158.192	549.769
224831_at	CPEB4	BE620832	6.03533e-06	3.47349	494.625	1718.08
1564773_x_at	C22orf1	BC015876	0.000783829	3.47268	49.5583	172.1
206580_s_at	EFEMP2	NM_016938	0.000103369	3.46916	244	846.475
218204_s_at	FYCO1	NM_024513	0.000463746	3.4681	105.092	364.469
236575_at		AI672383	8.27918e-05	3.4679	176.4	611.737
239923_at	FOXO3A	AI056872	2.43595e-06	3.46618	93.325	323.481
1563455_at	KIAA0999	AL832068	7.98439e-08	3.46552	59.1	204.812
224696_s_at	WDR22	AI568478	2.87243e-07	3.46437	114.9	398.056
243249_at	ACIN1	AL040360	6.6273e-08	3.46184	246.867	854.612
223000_s_at	F11R	AF172398	3.71706e-05	3.46058	163.108	564.45
228665_at	CYYR1	AI458003	0.00414024	3.45966	55.625	192.444
213693_s_at	MUC1	AI610869	0.000284589	3.4593	48.375	167.344
214055_x_at	BAT2D1	AW238632	1.01603e-06	3.45805	796.608	2754.71
227948_at	FGD4	AI949549	1.08308e-05	3.45552	280.775	970.225
208247_at	C1orf1	NM_001213	0.000112226	3.45361	135.55	468.137
200675_at	CD81	NM_004356	4.63069e-05	3.45358	752.458	2598.68
224567_x_at	MALAT1	BG534952	1.72234e-06	3.44968	8558.47	29524
53071_s_at	FLJ22222	AI885411	3.72075e-05	3.44903	47.5333	163.944
200897_s_at	KIAA0992	NM_016081	1.53525e-07	3.44798	345.958	1192.86
235925_at	TCF12	AW057520	3.94628e-06	3.44754	109.333	376.931
232488_at	MGC15875	AK023470	7.62101e-06	3.44752	52.9167	182.431
225356_at		AA526907	3.13053e-11	3.44521	173.108	596.394
242281_at		AW665656	0.00128362	3.44411	261.025	899
208986_at	TCF12	AL559478	5.25956e-07	3.44373	254.533	876.544
228854_at		AI492388	2.49682e-07	3.44189	1364.89	4697.81
202834_at	AGT	NM_000029	0.000205575	3.43985	798.15	2745.52
241368_at		AI190693	0.00269781	3.43971	92.675	318.775
211719_x_at	FN1	BC005858	0.00044006	3.4394	221.892	763.175
215823_x_at	PABPC3 ; PABPC1 ; LOC341315	U64661	0.00074241	3.43887	496.742	1708.23
212386_at	TCF4	BF592782	1.14653e-08	3.4377	1855.87	6379.91
205760_s_at	OGG1	NM_016821	2.76625e-05	3.43652	74.2083	255.019
212726_at	PHF2	AB014562	1.16129e-06	3.43593	141.033	484.581
223662_x_at	DDX59	AL136611	2.53479e-07	3.43571	452.492	1554.63
228726_at	SERPINB1	AW512196	0.000856842	3.43543	112.158	385.312
234505_at		AL049357	1.2861e-05	3.43398	91.075	312.75
203147_s_at	TRIM14	BE962483	0.000739421	3.4306	81.5583	279.794
222627_at	VPS54	AK002205	1.006e-07	3.43006	307.308	1054.09
216006_at		AF070620	1.0595e-06	3.43006	96.2667	330.2
32069_at	N4BP1	AB014515	8.84595e-09	3.4294	191.417	656.444
240186_at	AIP1	BF510309	3.85492e-06	3.42912	157.533	540.2
218396_at	VPS13C	NM_017684	3.49909e-06	3.42894	313.475	1074.89
229908_s_at	GNPTG	BF338332	3.91842e-06	3.42867	295.883	1014.49
238076_at	P66beta	AI818098	1.4777e-05	3.42829	387.967	1330.06
209628_at	NXT2	AK023289	3.89532e-05	3.42521	72.0667	246.844
232099_at	PCDHB16	AB046841	0.000283546	3.42492	51.3917	176.012
204271_s_at	EDNRB	M74921	0.00633681	3.42423	147.075	503.619
203058_s_at	PAPSS2	AW299958	0.00549335	3.4242	64.975	222.488
208835_s_at	CROP	AW089673	4.00184e-07	3.42416	2142.35	7335.75
240112_at		R38110	5.81139e-06	3.42403	113.392	388.256
216187_x_at	KNS2	AF222691	1.4313e-05	3.42383	1752.42	5999.98
212293_at	HIPK1	BG111260	1.05861e-07	3.423	161.717	553.556
206135_at	ST18	NM_014682	0.00260179	3.42263	91.125	311.887
205932_s_at	MSX1	NM_002448	0.000615445	3.42112	179.417	613.806
210944_s_at	CAPN3	BC003169	7.76881e-05	3.41952	431.967	1477.12
228153_at	IBRDC2	AI953847	0.000423412	3.41571	111.767	381.762
210461_s_at	ABLIM1	BC002448	2.4319e-05	3.41498	173.217	591.531
225899_x_at	LOC284701 ; LOC388312 ; FLJ45445 ; LOC440470 ; LOC440740 ; LOC441000 ; LOC441124	AL040396	8.09831e-05	3.41327	77.975	266.15
45297_at	EHD2	AI417917	0.000454974	3.41304	44.275	151.113
231821_x_at	LOC441124	AK024248	0.000533982	3.41036	126.567	431.637
204731_at	TGFBR3	NM_003243	2.4633e-06	3.40898	178.158	607.337
227565_at		BE501881	5.28715e-06	3.40683	112.317	382.644
1558831_x_at		BU940166	0.000119529	3.40347	60.8167	206.988
230391_at		BF439449	0.000509801	3.40218	44.3833	151
210198_s_at	PLP1	BC002665	0.00010546	3.40097	1385.9	4713.41
242240_at	PTK2	AI805700	1.81765e-05	3.39972	251.192	853.981
213015_at	BBX	BF448315	6.64125e-07	3.39403	152.05	516.062
200047_s_at	YY1	NM_003403	1.64382e-09	3.39241	591.983	2008.25
210407_at	PPM1A	AF070670	8.752e-06	3.39129	107.017	362.925
202066_at	PPFIA1	AA195259	1.13984e-07	3.38665	435.483	1474.83
224301_x_at	H2AFJ	BC003602	0.00698541	3.38599	54.0167	182.9
232134_at		AW139789	1.5626e-07	3.38583	94.8917	321.288
204449_at	PDCL	NM_005388	0.000382262	3.3847	161.342	546.094
239102_s_at	PICALM	AW293296	0.00022056	3.38417	63.4167	214.613
229776_at	SLCO3A1	AW138118	0.000380043	3.38169	49.9583	168.944
233319_x_at	PHACTR4	AK023907	5.63886e-06	3.379	192.367	650.006
216867_s_at	PDGFA	X03795	0.00111058	3.3764	76.0833	256.887
237483_at	PLEKHA5	AI990790	1.01046e-06	3.37607	451.65	1524.8
204745_x_at	MT1G	NM_005950	0.000716205	3.37605	458.317	1547.3
219550_at	ROBO3	NM_022370	2.09512e-05	3.37406	59.8167	201.825
236154_at	QKI	R41907	0.000133846	3.37394	76.8	259.119
226899_at	UNC5B	AK022859	0.000114255	3.3727	172.675	582.381
231577_s_at	GBP1	AW014593	0.00683383	3.37032	51.4583	173.431
230590_at	SSH2	BE675486	4.51465e-05	3.36928	131.033	441.488
218829_s_at	CHD7	NM_017780	0.000222469	3.368	54.4667	183.444
235072_s_at		BF594695	6.00335e-05	3.36633	378.3	1273.48
209071_s_at	RGS5	AF159570	0.000119997	3.36239	436.075	1466.26
222395_s_at	FLJ13855	BE544096	4.37965e-07	3.36232	96.375	324.044
235154_at	TAF3	BG250498	2.6345e-06	3.36161	106.867	359.244
223980_s_at	SP110	AF280095	0.000691243	3.35917	59.6167	200.262
218821_at	NPEPL1	AL139349	3.54853e-05	3.35682	88.875	298.337
227105_at	CSPP1	AI400587	2.94668e-05	3.3568	184.925	620.756
204075_s_at	GlyBP	NM_014704	1.75654e-05	3.35317	53.8333	180.512
201029_s_at	CD99	NM_002414	1.20353e-05	3.35006	329.067	1102.39
228057_at	DDIT4L	AA528140	6.90321e-05	3.34976	124.55	417.212
222126_at	HRBL	AI247494	4.4665e-07	3.34817	51.7167	173.156
235200_at	ZNF561	AL135342	2.19045e-06	3.34796	69.3333	232.125
205384_at	FXYD1	NM_005031	0.000473374	3.34792	91.1667	305.219
224619_at	CASC4	BE904551	7.5737e-09	3.34705	708.358	2370.91
215545_at		AK024185	0.000666658	3.34697	51.175	171.281
210611_s_at	DTNA	U26744	0.000170326	3.34494	132.867	444.431
222751_at	FLJ22313	AA536012	1.27895e-05	3.34112	207.55	693.45
228486_at	SLC44A1	AW165999	9.22572e-06	3.34006	357.783	1195.02
235940_at	C9orf64	AW983691	2.12309e-05	3.33964	49.3167	164.7
243874_at	FLJ42393	AI079544	0.000893542	3.33523	97.2833	324.462
228698_at	SOX7	AI808807	0.000256736	3.33485	52.225	174.162
223536_at	PSD2	AL136559	4.94991e-05	3.32944	694.342	2311.77
212207_at	THRAP2	BG426689	3.71903e-06	3.32938	144.4	480.762
202230_s_at	CHERP	NM_006387	2.41213e-09	3.32837	391.958	1304.58
224828_at	CPEB4	AV704132	3.21396e-05	3.32824	293.1	975.506
243006_at	FYN	BG222258	1.29047e-05	3.32713	123.842	412.038
244646_at	MSI2	AW972881	0.00790924	3.3264	82.2417	273.569
231887_s_at	KIAA1274	AB033100	0.00149586	3.32589	77.575	258.006
1561856_at		BC030088	0.000826225	3.32429	49.975	166.131
235567_at		AA034012	0.000158983	3.3242	84.5917	281.2
215204_at	SENP6	AU147295	3.48614e-05	3.32221	54.6417	181.531
46665_at	SEMA4C	AI949392	4.51177e-06	3.32201	597.875	1986.14
229145_at	C10orf104	AA541762	2.07626e-07	3.32179	140.717	467.431
235635_at	ARHGAP5	N50119	2.45923e-08	3.31615	699.283	2318.93
236283_x_at	PAK2	AA287921	4.12642e-05	3.31527	91.0333	301.8
200831_s_at	SCD	AA678241	6.40578e-06	3.31454	70.8167	234.725
201924_at	AFF1	NM_005935	2.06924e-06	3.31138	494.325	1636.9
201209_at	HDAC1	NM_004964	0.000654983	3.31131	205.783	681.413
227626_at	PAQR8	AI655524	0.00356107	3.31091	622.1	2059.72
227931_at		AI823917	2.28477e-07	3.30691	259.95	859.631
208159_x_at	DDX11	NM_004399	0.000335833	3.30588	59.05	195.213
224823_at	MYLK	AA526844	1.09968e-05	3.30562	294.3	972.844
226544_x_at	MUTED	AV734582	2.98346e-06	3.3034	292.625	966.656
209815_at	PTCH	BG054916	1.7643e-06	3.30279	407.092	1344.54
223444_at	SENP7	AL136599	0.000171901	3.30274	101.592	335.531
1570143_at		BC014363	0.000163043	3.30019	131.125	432.738
201065_s_at	GTF2I ; GTF2IP1	NM_001518	2.50785e-08	3.3001	895.8	2956.23
228115_at		AW299905	3.40271e-08	3.29953	106.25	350.575
217761_at	MTCBP-1	NM_018269	2.9877e-05	3.29937	313.617	1034.74
225133_at	KLF3	AA130132	6.98424e-07	3.29885	98.0417	323.425
236251_at	ITGAV	AA228366	5.79183e-06	3.29792	85.3	281.312
230651_at	THOC2	AI018256	4.38818e-06	3.29776	91.875	302.981
244300_at	LPHN3	R20529	7.25216e-06	3.29687	115.117	379.525
226621_at	OSMR	AI133452	3.47804e-05	3.29563	166.892	550.013
239762_at	LOC286437	AI080505	2.32831e-06	3.29305	198.325	653.094
49306_at	RASSF4	AI890191	3.35694e-06	3.29199	84.7417	278.969
204400_at	EFS	NM_005864	0.00159031	3.29143	119.667	393.875
201753_s_at	ADD3	NM_019903	2.10981e-05	3.29063	1747.67	5750.93
222043_at	CLU	AI982754	6.38425e-07	3.29031	1199.39	3946.37
227085_at	H2AFV	AI823792	2.63024e-06	3.28889	56.1417	184.644
219202_at	RHBDL6	NM_024599	0.00166258	3.28835	53.125	174.694
202193_at	LIMK2	NM_005569	0.000470234	3.2879	167.725	551.462
201150_s_at	TIMP3	NM_000362	2.58595e-05	3.28776	201.25	661.663
218871_x_at	GALNACT-2	NM_018590	1.78061e-06	3.28756	203.067	667.594
204472_at	GEM	NM_005261	0.00176577	3.28706	74.5917	245.188
200905_x_at	HLA-E	NM_005516	0.000418526	3.28638	361.492	1188
219019_at	LRDD	NM_018494	6.89306e-05	3.28505	76.0833	249.938
226377_at		AI093722	5.79961e-08	3.28427	126.75	416.281
1569302_at	KIAA1731	BC017394	2.89254e-07	3.28418	125.183	411.125
209307_at	SWAP70	AB014540	0.000682844	3.28416	75.6833	248.556
232235_at	C18orf4	AK021539	4.52211e-06	3.28252	86.8083	284.95
222731_at	ZDHHC2	AK001608	0.000104186	3.2817	174.5	572.656
241717_at	LOC285281	N59476	0.0057243	3.27861	637	2088.47
212064_x_at	MAZ	AI471665	3.98417e-05	3.27828	106.3	348.481
224694_at	ANTXR1	AF279145	0.00179369	3.27784	169.767	556.469
220467_at	FLJ21272	NM_025032	0.00316978	3.2767	51.6583	169.269
212450_at	KIAA0256	D87445	9.79084e-09	3.27612	370.125	1212.58
242287_at	RSN	AI090487	0.000146278	3.27458	77.05	252.306
214250_at	NUMA1	AI337584	0.000413132	3.2727	73.9583	242.044
242738_s_at	ATBF1	BG402859	0.000199782	3.26978	72.025	235.506
240665_at	CUGBP2	R40515	1.85286e-05	3.26797	542.083	1771.51
218066_at	SLC12A7	NM_006598	3.46587e-07	3.26748	143.167	467.794
217152_at	NCOR1	AK024136	7.88332e-06	3.26501	108.533	354.363
234563_at	PDE3A	AK000795	0.0015983	3.26394	46.625	152.181
1563947_a_at	RAB6IP2	AK097177	1.16704e-06	3.26313	59.5	194.156
232034_at	LOC203274	AL117607	0.000363347	3.26276	247.775	808.431
215588_x_at	RIOK3	AK024958	4.30382e-07	3.26246	387.375	1263.79
212070_at	GPR56	AL554008	5.99161e-05	3.26123	609.467	1987.61
1553720_a_at	FLJ25477	NM_152704	1.06353e-06	3.25956	245.75	801.038
203501_at	PGCP	NM_006102	7.47067e-05	3.25855	54.825	178.65
230270_at	PRPF38B	N32872	8.08664e-07	3.25815	82.025	267.25
200673_at	LAPTM4A	NM_014713	6.0322e-05	3.25651	872.358	2840.84
1568877_a_at	ACBD5	BC025309	3.21048e-05	3.25609	115.558	376.269
212812_at		AI700633	1.19504e-06	3.25566	227.5	740.663
213069_at	HEG	AI148659	4.72252e-05	3.25563	110.317	359.15
227954_at	LOC162073	AI458417	5.84381e-06	3.2553	69.55	226.406
1566848_x_at		BC034050	0.000293612	3.2541	56.8667	185.05
229574_at	TRA2A	AI268231	3.23602e-06	3.25365	280.775	913.544
232264_at	EDD	AK022204	2.55177e-06	3.25184	148.133	481.706
240242_at		BE222843	0.00276403	3.25184	458.283	1490.26
217678_at	SLC7A11	AA488687	0.00158821	3.24792	102.025	331.369
212793_at	DAAM2	BF513244	0.000413654	3.24722	210.108	682.269
243964_at	SHPRH	AI631201	0.00121995	3.24688	66.7583	216.756
216858_x_at		AL080112	2.57939e-07	3.24594	424.133	1376.71
226641_at	LOC91526	AU157224	4.30228e-07	3.24543	88.5167	287.275
209225_x_at	TNPO1	AI653355	5.50128e-06	3.245	738.267	2395.68
212845_at	SAMD4	AB028976	1.38084e-05	3.24038	485.592	1573.5
203542_s_at	KLF9	AI690205	3.46429e-07	3.23773	202.65	656.125
221019_s_at	COLEC12	NM_030781	0.0014104	3.23752	103.017	333.519
229985_at	BTNL9	AI912653	0.00222361	3.23696	191.65	620.362
1554479_a_at	CARD8	AF511652	0.00025529	3.2364	56.2333	181.994
1557987_at	LOC641298	BC042832	0.00010841	3.23433	68.0917	220.231
216449_x_at	TRA1	AK025862	0.00175211	3.23211	218.3	705.569
224970_at	NFIA	AA419275	8.34859e-05	3.23178	270.625	874.6
227792_at		AA490685	2.92279e-05	3.23145	234.125	756.562
1557780_at	WHSC1	AL037473	4.86199e-05	3.23069	85.9917	277.812
1552439_s_at	MEGF11	NM_032445	7.01624e-05	3.23047	50.9833	164.7
229264_at	PARP8	AI675152	1.16079e-06	3.22972	91.525	295.6
1561346_at		AW303888	3.41415e-05	3.22958	347.558	1122.47
233243_at	CBFA2T2	AU144676	0.000222601	3.22826	48.575	156.812
218418_s_at	ANKRD25	NM_015493	0.000613319	3.22821	228.933	739.044
233599_at	C9orf3	AK025151	0.000786018	3.22791	112.792	364.081
203706_s_at	FZD7	NM_003507	0.000241003	3.2212	90.3583	291.062
219353_at	NHLRC2	NM_017687	9.17519e-07	3.21982	94.7917	305.212
241155_at	PIP5K2A	AA704588	1.59524e-06	3.21733	96.3417	309.962
201996_s_at	SPEN	AL524033	0.000366245	3.21652	117.05	376.494
204457_s_at	GAS1	NM_002048	2.58374e-05	3.21364	102.683	329.988
242990_at	PPFIA1	AL038704	1.63194e-05	3.2113	54.1	173.731
222033_s_at	FLT1	AA058828	0.000273247	3.21032	116.933	375.394
212927_at	SMC5L1	AB011166	5.97896e-07	3.20807	64.3417	206.412
212188_at	KCTD12	AA551075	0.000106362	3.20764	331.742	1064.11
223454_at	CXCL16	AF275260	2.04648e-05	3.2073	51.7667	166.031
215067_x_at	PRDX2	AU147942	0.000141195	3.20576	268.458	860.612
228393_s_at	ZNF302	BF508739	1.03274e-09	3.20571	300.967	964.812
229315_at		AI912175	4.35461e-05	3.20467	61.4083	196.794
244579_at	TRPS1	AI086336	0.000366834	3.20419	319	1022.14
243720_at	CMIP	AA039576	3.43285e-05	3.20228	116.267	372.319
203956_at	MORC2	NM_014941	3.59221e-07	3.20083	336.225	1076.2
54970_at	DKFZp761I2123	AA868332	8.75788e-07	3.20068	836.608	2677.71
200845_s_at	PRDX6	NM_004905	2.2754e-05	3.20063	1292.09	4135.51
242835_s_at		AW772084	0.000711963	3.19975	162.575	520.2
225081_s_at	CDCA7L	AK022955	0.000143807	3.19949	91.7667	293.606
239026_x_at	CENTG3	H20019	6.97972e-09	3.19943	131.408	420.431
212981_s_at	KIAA0738	BF030508	0.000218041	3.19915	455.408	1456.92
242108_at	TPCN1	AA001615	3.0723e-06	3.19732	73.8333	236.069
242131_at	LOC440552	AI535835	0.00958935	3.19594	179.967	575.163
209826_at	PPT2 ; EGFL8	AF020544	0.00159242	3.1909	78.0167	248.944
241505_at		BF513468	0.00707778	3.19055	86.625	276.381
224774_s_at	NAV1	AK022622	1.01952e-05	3.18916	144.392	460.488
225544_at	TBX3	AI806338	0.00290115	3.18888	71.175	226.969
243442_x_at	PPAP2A	AI732221	2.26896e-05	3.18809	279.05	889.638
238598_s_at	RNF32	BE962709	0.0074848	3.18719	66.2083	211.019
221123_x_at	ZNF395	NM_018660	2.89549e-06	3.18328	58.5167	186.275
238774_at	LOC284058	AW960454	0.00935448	3.18256	72.8167	231.744
200621_at	CSRP1	NM_004078	4.17436e-06	3.1808	1113.83	3542.88
210068_s_at	AQP4	U63622	2.54368e-05	3.17919	76.35	242.731
229172_at	HSPA12B	AI150641	0.000381462	3.17842	70.5167	224.131
218566_s_at	CHORDC1	NM_012124	0.000228143	3.17644	298.925	949.519
218478_s_at	ZCCHC8	NM_017612	7.4212e-06	3.17579	308.792	980.656
216920_s_at	TRGC2 ; TRGV9 ; LOC442532 ; LOC442670 ; TARP	M27331	0.00186842	3.17396	50.4417	160.1
214659_x_at	YLPM1	AC007956	3.63357e-06	3.17317	211.167	670.069
239311_at	DHX57	AI367034	0.00335641	3.17308	113.425	359.906
217627_at	ZNF573	BE515346	7.24179e-07	3.16983	197.658	626.544
218805_at	GIMAP5	NM_018384	5.44941e-05	3.1684	52.4417	166.156
204786_s_at	IFNAR2	L41944	1.70616e-06	3.1683	202.5	641.581
219602_s_at	FAM38B	NM_022068	0.00129252	3.16607	67.8917	214.95
221605_s_at	PIPOX	AF136970	0.000239139	3.16504	97.475	308.512
1565639_a_at	PMP22	AL833462	0.00430046	3.16399	129.05	408.312
214004_s_at	VGLL4	AI806207	1.88591e-07	3.16379	267.417	846.05
1558299_at	PTPNS1	BG745857	4.89719e-06	3.1633	221.333	700.144
212483_at	NIPBL	AW339587	4.43719e-11	3.16315	261.525	827.244
227180_at	ELOVL7	AW138767	0.00613758	3.16138	211.733	669.369
202883_s_at	PPP2R1B	T79584	3.84619e-05	3.16127	106.692	337.281
227039_at	AKAP13	AI674926	4.49967e-05	3.16016	57.5583	181.894
230779_at	TNRC6B	BF594371	8.14385e-10	3.15661	181.058	571.531
1557300_s_at	WHSC2	AI741292	1.44388e-06	3.1504	140.25	441.844
221543_s_at	SPFH2	AL442077	1.46464e-05	3.15005	143.7	452.663
228287_at	ING5	BG054893	3.04608e-08	3.14826	269.075	847.119
239166_at	MARK3	R98192	0.000179641	3.14721	51.5	162.081
238711_s_at	ZNF148	AI669304	2.99576e-08	3.14676	111.067	349.5
240502_at	MGC14161	AW015920	2.14253e-05	3.14587	147.558	464.2
211529_x_at	HLA-G	M90684	0.000808593	3.14402	50.775	159.637
219643_at	LRP1B	NM_018557	7.50154e-07	3.14247	209.033	656.881
206792_x_at	PDE4C	NM_000923	1.97045e-07	3.14072	1291.72	4056.95
210822_at	LOC283345	U72513	4.21561e-06	3.13857	84.525	265.288
228363_at	BIRC4	BF109251	5.76912e-07	3.13813	228.042	715.625
216210_x_at	TRIOBP	AA046650	0.000949909	3.13604	145.317	455.719
228999_at	CHD2	AW514564	3.29214e-07	3.13121	218.975	685.656
1554067_at	FLJ32549	BC036246	1.0234e-05	3.13057	86.0167	269.281
213235_at	LOC400506	BE504197	0.000226946	3.12955	143	447.525
1561657_at	NCAM1	AF086073	2.41785e-05	3.12814	132.375	414.087
235465_at	FLJ25477	N66614	4.00439e-05	3.12729	527.483	1649.59
205143_at	CSPG3	NM_004386	0.00201197	3.12659	704.6	2202.99
200080_s_at	H3F3A ; LOC440926	AI955655	8.70659e-10	3.12624	1953.51	6107.14
241686_x_at		AI668659	6.79583e-06	3.12359	130.167	406.587
229447_x_at	LOC200030	N32025	1.18692e-09	3.12329	913.475	2853.04
204990_s_at	ITGB4	NM_000213	0.00112464	3.12327	55.4167	173.081
1556442_x_at		AU159357	0.000111745	3.12201	247.667	773.219
225619_at	FLJ30046	AV730849	2.02736e-09	3.12118	189.125	590.294
1569243_at	PLEKHE1	BM680082	3.81377e-06	3.12088	48.3417	150.869
202788_at	MAPKAPK3	NM_004635	0.00300373	3.12045	83.125	259.387
223605_at	SLC25A18	AY008285	0.000234404	3.11962	857.025	2673.59
1560659_at	LOC150759	AL832439	0.00613923	3.1179	104.908	327.094
237058_x_at	SLC6A13	AI802118	1.1475e-07	3.11678	204.717	638.056
222310_at	SFRS15	AA648521	4.00711e-06	3.11676	75.425	235.081
218166_s_at	HBXAP	NM_016578	9.12091e-07	3.11567	94.1833	293.444
201088_at	KPNA2	NM_002266	3.09243e-06	3.11551	557.292	1736.25
213940_s_at	FNBP1	AU145053	1.86093e-05	3.11409	203.575	633.95
218381_s_at	U2AF2	NM_007279	4.83999e-06	3.11351	137.6	428.419
205258_at	INHBB	NM_002193	0.000865172	3.11295	84.1083	261.825
233129_at	RYR3	AU147917	0.00487045	3.11273	63.15	196.569
224955_at	TEAD1	AI590088	4.36973e-05	3.1126	233.117	725.6
231815_at	PHF12	AB040956	4.24744e-05	3.11219	51.6417	160.719
208617_s_at	PTP4A2	AF208850	0.00159623	3.11196	1306.75	4066.56
202252_at	RAB13	NM_002870	0.000511015	3.11128	407.917	1269.14
209684_at	RIN2	AL136924	0.000312648	3.11007	309.967	964.019
208918_s_at	NADK	AI334128	1.98144e-05	3.10618	186.058	577.931
242068_at	BIRC6	AA608834	0.00123808	3.10538	100.825	313.1
211066_x_at	PCDHGC3 ; PCDHGB4 ; PCDHGA8 ; PCDHGA12 ; PCDHGC5 ; PCDHGC4 ; PCDHGB7 ; PCDHGB6 ; PCDHGB5 ; PCDHGB3 ; PCDHGB2 ; PCDHGB1 ; PCDHGA11 ; PCDHGA10 ; PCDHGA9 ; PCDHGA7 ; PCDHGA6 ; PCDHGA5 ; PCDHGA4 ; PCDHGA3 ; PCDHGA2 ; PCDHGA1	BC006439	1.32337e-07	3.10458	265.833	825.3
1554964_x_at	C6orf192	BC033959	0.0028387	3.10166	79.7417	247.331
1561167_at	ETV6	AF147300	0.000672509	3.0998	70.6417	218.975
225814_at	XRN1	BG534738	7.81801e-11	3.09788	448.758	1390.2
239121_at	PTK2	AI247478	0.00151743	3.0954	87.0667	269.506
200858_s_at	RPS8	NM_001012	5.31672e-06	3.09539	820.408	2539.48
225078_at	EMP2	AV686514	3.33863e-05	3.09512	69.975	216.581
217763_s_at	RAB31	NM_006868	1.8213e-05	3.0946	429.75	1329.91
200602_at	APP	NM_000484	8.20269e-07	3.09369	2026.72	6270.06
1563881_at		AL831897	0.000780832	3.09286	74.2417	229.619
236739_at		AI885627	0.00181916	3.08995	59.825	184.856
202234_s_at	SLC16A1	BF511091	0.00306144	3.088	134.517	415.387
200849_s_at	AHCYL1	AI589266	4.83288e-06	3.08357	1140.94	3518.17
235482_at	LOC400960	BE886868	0.00173074	3.08351	116.158	358.175
239833_at		H15900	0.000460833	3.08342	57.4667	177.194
242146_at	SNRPA1	AA872471	0.000344542	3.0831	162.083	499.719
211959_at	IGFBP5	AW007532	0.000313876	3.08094	262.15	807.669
211379_x_at	B3GALT3	AB050855	0.00502731	3.08052	49.6	152.794
233595_at	USP34	AK024341	1.65454e-05	3.07983	434.1	1336.96
227667_at	CUEDC1	AI620923	8.76682e-05	3.07922	62.4833	192.4
203908_at	SLC4A4	NM_003759	2.46462e-05	3.07895	576.067	1773.68
204719_at	ABCA8	NM_007168	0.00435816	3.07807	162.517	500.238
1559436_x_at	ARRB2	AL832061	8.58731e-06	3.0748	543.642	1671.59
227567_at	SH3-domain GRB2-like pseudogene 3	AL524467	1.20659e-07	3.07243	327.05	1004.84
223276_at	NID67	AF313413	5.79161e-05	3.07175	74.3917	228.512
235489_at	RHOJ	AI583530	4.35225e-05	3.07162	138.925	426.725
231825_x_at	ATF7IP	AK025060	9.842e-08	3.07124	632.35	1942.1
224227_s_at	BDP1	AF298152	0.000806199	3.07007	144.317	443.062
233849_s_at	ARHGAP5	AK023014	7.37646e-06	3.06899	216.167	663.413
239449_at	ANKH	AV693734	0.00567427	3.06784	125.758	385.806
206652_at	ZMYM5	NM_016384	0.00508438	3.06512	61.3333	187.994
238534_at	LRRFIP1	AA262583	4.40426e-05	3.06487	103.092	315.962
239096_at	C14orf32	AV738585	0.000400736	3.06397	74.9333	229.594
201083_s_at	BCLAF1	AA740754	1.76661e-07	3.06185	69.425	212.569
231017_at	STK11	AI914604	6.10221e-05	3.06149	220.467	674.956
1553172_at	KIAA1285	NM_015694	6.16073e-07	3.05967	76.8833	235.238
214678_x_at	ZFX	R51161	0.000299501	3.05962	72.9583	223.225
223132_s_at	TRIM8	AF220034	0.000176372	3.05902	424.467	1298.45
1557545_s_at	RNF165	BF529886	0.000165292	3.05777	112.95	345.375
213578_at	BMPR1A	AI678679	2.0234e-06	3.05748	136.558	417.525
1558078_at	POLR2J2	BQ219651	0.00132418	3.05726	53.925	164.863
230177_at		AI884495	0.000878719	3.0561	49.35	150.819
225649_s_at	STK35	AA001414	4.6892e-08	3.05545	1427.34	4361.17
214802_at	EXOC7	AK022397	0.00181174	3.05373	102.25	312.244
202459_s_at	LPIN2	U55968	7.49172e-05	3.05126	90.35	275.681
212732_at	MEG3	AI950273	8.12809e-05	3.05006	5018.57	15307
204975_at	EMP2	NM_001424	0.00619654	3.04973	69.5	211.956
226962_at	ZBTB41	AW299558	1.46128e-06	3.04908	287.308	876.025
213051_at	ZC3HAV1	AI133727	8.14112e-05	3.04867	163.483	498.406
209386_at	TM4SF1	AI346835	0.000706679	3.04712	108.5	330.613
237305_at	CDH2	AW450381	0.000371143	3.04689	139.675	425.575
222358_x_at		AI523613	1.26951e-05	3.04632	134.133	408.613
81811_at		AI744451	0.000150242	3.04538	140.892	429.069
226720_at	KIAA1935	AI686303	1.17349e-06	3.04524	150.325	457.775
244112_x_at		N73550	8.25178e-06	3.04507	200.367	610.131
241954_at	FDFT1	AA757900	1.01882e-05	3.04469	91.7333	279.3
208788_at	ELOVL5	AL136939	0.000324085	3.04448	979.567	2982.27
1554251_at	HP1BP3	BC022342	0.000248127	3.04446	97.9917	298.331
217730_at	TMBIM1	NM_022152	0.00386403	3.04301	300.375	914.044
214394_x_at		AI613383	3.27275e-05	3.0426	2950.24	8976.4
200891_s_at	SSR1	NM_003144	5.29307e-07	3.04183	479.442	1458.38
205911_at	PTHR1	NM_000316	0.0012754	3.0411	92	279.781
237180_at	PSME4	T97717	3.41155e-05	3.04082	166.108	505.106
222313_at	CNOT2	AW972359	0.00014356	3.03931	63.9083	194.238
239246_at	FARP1	AW102941	0.000984572	3.03793	323.933	984.087
235856_at		AI660245	0.00112134	3.036	71	215.556
224731_at	HMGB1	BF673940	8.44104e-08	3.0359	677.708	2057.46
211733_x_at	SCP2	BC005911	8.77715e-07	3.03484	339.95	1031.69
227223_at	RNPC2	BE466173	1.5414e-07	3.03481	234.158	710.625
211921_x_at	PTMA	AF348514	1.35326e-07	3.034	3452.02	10473.4
203552_at	MAP4K5	AW298170	8.45703e-06	3.03193	260.75	790.575
229614_at	ZFPL	AI277652	7.17724e-06	3.03004	62.825	190.363
226493_at	KCTD18	AI627249	1.07648e-05	3.02976	81.0667	245.613
52255_s_at	COL5A3	AI984221	9.30356e-05	3.02904	196.508	595.231
31637_s_at	THRA ; NR1D1	X72631	5.34446e-10	3.02863	194.733	589.775
204422_s_at	FGF2	NM_002006	0.00319544	3.02851	78.0417	236.35
1553292_s_at	FLJ25006	NM_144610	8.87249e-05	3.02644	238.975	723.244
236966_at	ARMC8	BF942281	3.45845e-07	3.02615	237.367	718.306
225782_at	MSRB3	AW027333	4.82307e-05	3.02565	190.058	575.05
214087_s_at	MYBPC1	BF593509	0.000234092	3.02552	327.692	991.438
212322_at	SGPL1	BE999972	7.711e-06	3.02368	139.875	422.938
220512_at	DLC1	NM_024767	0.000184719	3.02142	82.8583	250.35
222811_at	FLJ11171	AK023183	0.000331475	3.02054	55.6833	168.194
201798_s_at	FER1L3	NM_013451	0.000526294	3.02041	69.825	210.9
201182_s_at	CHD4	AI761771	8.82801e-05	3.02012	99.4	300.2
231878_at	MVP	AK026112	1.5152e-05	3.01987	115.458	348.669
201728_s_at	KIAA0100	AA904674	1.36022e-05	3.01971	74.85	226.025
243295_at	RBM27	N75450	2.93979e-05	3.01957	112.725	340.381
214782_at	CTTN	AU155105	2.48965e-05	3.01761	143.408	432.75
210524_x_at		AF078844	0.00041552	3.01643	482.333	1454.92
210479_s_at	RORA	L14611	5.75612e-07	3.01643	170.45	514.15
204060_s_at	PRKX ; PRKY	NM_005044	0.00416167	3.01505	106.75	321.856
213850_s_at	SFRS2IP	AI984932	2.5659e-06	3.01362	329.375	992.612
230788_at	GCNT2	BF059748	4.16187e-05	3.01203	68.0583	204.994
202729_s_at	LTBP1	NM_000627	5.56639e-05	3.01085	171.108	515.181
207700_s_at	NCOA3	NM_006534	1.64592e-05	3.00968	94.9083	285.644
212530_at	NEK7	AL080111	1.37046e-05	3.00811	258.108	776.419
201034_at	ADD3	BE545756	4.44745e-07	3.00697	1454.5	4373.64
200015_s_at	39327	NM_004404	3.35999e-07	3.00688	1356.58	4079.06
203898_at	RCP9	AU154853	6.48095e-07	3.00606	95.9083	288.306
243768_at	SENP6	AA026388	0.000830329	3.00563	222.1	667.55
1569608_x_at		BC016022	0.00250723	3.00542	334.442	1005.14
209210_s_at	PLEKHC1	Z24725	0.000146121	3.00484	802.167	2410.38
226490_at	NHSL1	AA503387	0.000103264	3.00474	160.933	483.562
215040_at	FLJ11712	AL049218	8.39533e-05	3.00246	50.7833	152.475
225589_at	SH3MD2	AB040927	9.90456e-08	3.00207	199.333	598.413
1557155_a_at	ZIC4	AI367357	0.0034109	3.00022	56.25	168.762
209459_s_at	ABAT	AF237813	5.21853e-10	2.99892	3245.53	9733.09
214902_x_at	FLJ42393	AL080232	1.5572e-06	2.99501	451.942	1353.57
242428_at	DCUN1D1	N58513	6.58467e-06	2.99294	72.575	217.213
240948_at		T79640	0.000197134	2.9927	80.4583	240.787
224631_at	ZFP91	AA758013	8.53523e-05	2.99093	119.225	356.594
209747_at	TGFB3	J03241	0.00912956	2.98515	59.775	178.438
228700_at	CXorf38	AA063608	7.62003e-06	2.98397	67.8417	202.438
224517_at	MGC13098	BC006435	0.000769562	2.98222	77	229.631
239866_at		AA705933	4.6651e-06	2.98177	155.683	464.212
241739_at	FLJ10826	N62791	0.000836103	2.98148	80.325	239.488
225219_at	SMAD5	BF526175	2.25282e-07	2.98064	136.883	408
240038_at	ELL2	AW057518	0.000186316	2.98034	231.058	688.631
232028_at		AK026475	0.000227036	2.97955	57.775	172.144
243414_at	PPIL2	H62221	1.73749e-05	2.97817	125.95	375.1
235795_at	PAX6	AW088232	0.000162864	2.97769	98.3333	292.806
201565_s_at	ID2	NM_002166	5.98115e-09	2.97748	489.5	1457.47
206140_at	LHX2	NM_004789	9.64554e-05	2.97666	1559.82	4643.04
202132_at	WWTR1	AA081084	0.00204329	2.97651	55.8667	166.287
242264_at		AI973099	0.00063326	2.97611	76.1417	226.606
224562_at	WASF2	AK025566	6.88005e-05	2.97497	245.233	729.562
34206_at	CENTD2	AB018325	7.08693e-05	2.97495	89.5833	266.506
201560_at	CLIC4	NM_013943	0.000176108	2.97416	175.392	521.644
1557053_s_at	UBE2G2 ; TAX1BP3	BC035653	8.7172e-10	2.97372	329.867	980.931
236869_at		AI857429	0.000241795	2.96882	76.575	227.338
230179_at	LOC285812	N52572	2.84657e-05	2.96846	632.392	1877.23
212917_x_at	RECQL	AI814728	6.74692e-06	2.96688	111.142	329.744
210091_s_at	DTNA	U46745	0.000202076	2.96629	280.167	831.056
234491_s_at	SAV1	AJ292969	3.05681e-06	2.96531	75.8417	224.894
229980_s_at	SNX5	AA131508	3.41052e-06	2.96502	244.25	724.206
226420_at	EVI1	BG261252	0.00575919	2.96418	56.7083	168.094
201934_at	PRO2730	N92524	1.64016e-06	2.96256	1352.48	4006.82
38964_r_at	WAS	U12707	0.00222209	2.96201	101.017	299.212
239831_at	MGC5576	R19392	0.000165792	2.96181	101.15	299.587
1557718_at	PPP2R5C	AL834350	1.85915e-05	2.96095	87.2333	258.294
233025_at	PDZK3	AU146117	0.000670253	2.96004	131.992	390.7
243005_at		AI378685	5.45979e-05	2.95975	98.6083	291.856
219392_x_at	FLJ11029	NM_018304	1.88032e-06	2.95897	947.067	2802.34
226364_at	HIP1	AU145049	1.52948e-05	2.95891	87.3	258.312
1554771_at		BC008846	3.45152e-06	2.95791	287.467	850.3
226210_s_at	MEG3	AI291123	0.00161732	2.95778	278.142	822.681
222599_s_at	NAV2	AU137607	7.96632e-05	2.9564	88.3083	261.075
61874_at	C9orf7	AL042496	9.25253e-06	2.95593	113.592	335.769
202569_s_at	MARK3	NM_002376	2.67347e-08	2.95468	190.883	564
224681_at	GNA12	BG028884	0.000172917	2.95393	234.583	692.944
200644_at	MARCKSL1	NM_023009	9.574e-05	2.95368	277.967	821.025
229483_at	UBE2H	AA760738	1.60207e-07	2.95365	90.8917	268.462
231106_at	LOC255326	AI684591	0.000404074	2.95365	93.575	276.387
204121_at	GADD45G	NM_006705	0.00084114	2.95358	90.6083	267.619
224802_at	NDFIP2	AA019338	4.91609e-05	2.95357	286.2	845.312
227998_at	S100A16	AA045184	1.45901e-05	2.9535	143.55	423.975
223189_x_at	MLL5	AW082219	0.000532954	2.95297	255.167	753.5
204634_at	NEK4	NM_003157	1.69205e-07	2.95217	112.125	331.012
222688_at	PHCA	R12678	1.3958e-10	2.95163	215.417	635.831
218085_at	CHMP5	NM_015961	5.56199e-06	2.95149	694.767	2050.59
227272_at	FLJ43339	BE673226	8.74974e-06	2.94902	67.3	198.469
217713_x_at	DKFZP566N034	AA126763	6.2471e-06	2.94883	184.917	545.288
218326_s_at	LGR4	NM_018490	0.00266888	2.94813	110.725	326.431
242008_at	AGTPBP1	BE350312	3.9834e-05	2.94801	254.033	748.894
242608_x_at	C14orf44	AW517479	4.7929e-08	2.94747	501.633	1478.55
243916_x_at	UBLCP1	H73636	2.82015e-05	2.9445	102.7	302.4
205902_at	KCNN3	AJ251016	0.000333021	2.94419	223.075	656.775
212870_at	RASSF3	AI628605	9.78866e-08	2.94314	210.6	619.825
235125_x_at	FAM73A	AI078279	2.05559e-05	2.94245	198.95	585.4
232531_at	EMX2OS	AL137578	1.16913e-05	2.94243	285.933	841.337
237390_at	ADRA1A	N51516	0.000472274	2.94236	160.167	471.269
235110_at	HRASLS3	BG539238	2.47214e-06	2.94177	164.225	483.113
203202_at	HRB2	AI950314	8.98304e-07	2.94137	308.4	907.119
231735_s_at	PRO1073	NM_014086	0.000299822	2.94077	4034.29	11863.9
232205_at		AL133627	0.000111947	2.94051	108.308	318.481
239908_at	BCAR3	AA496799	4.50914e-05	2.93797	55.9167	164.281
1552848_a_at	PTCHD1	NM_173495	1.47537e-07	2.93783	353.775	1039.33
227680_at	ZNF326	AI057121	4.66633e-06	2.9375	218.983	643.263
228454_at	MLR2	AW663968	1.35251e-07	2.9366	237.967	698.812
239071_at	RBBP4	AI972451	7.39696e-05	2.93611	137.258	403.006
221071_at		NM_021651	0.000513514	2.93498	91.5083	268.575
204159_at	CDKN2C	NM_001262	7.95002e-05	2.93478	75.6083	221.894
201424_s_at	CUL4A	NM_003589	9.07423e-06	2.93314	153.967	451.606
225984_at	PRKAA1	AI810497	0.000803755	2.93172	62.2417	182.475
240383_at	UBE2D3	AI239832	7.35909e-06	2.93017	96.3083	282.2
207181_s_at	CASP7	NM_001227	9.45081e-05	2.92982	75.25	220.469
205263_at	BCL10	AF082283	7.23715e-07	2.92962	268.175	785.65
1556690_s_at	ZNF42	AW341225	1.11417e-07	2.92805	55.4167	162.262
221795_at	NTRK2	AI346341	0.00157164	2.92564	298.883	874.425
220703_at	C10orf110	NM_018470	3.58703e-05	2.92503	72.9417	213.356
231372_at		AI625818	0.000247015	2.92463	64.1	187.469
240108_at	LOC148490	BE349858	7.63246e-05	2.92378	55.675	162.781
205646_s_at	PAX6	NM_000280	5.57038e-05	2.92356	236.608	691.737
208615_s_at	PTP4A2	BF795101	3.45338e-06	2.92089	129.642	378.669
229309_at	ADRB1	AI625747	7.76656e-05	2.91841	445.75	1300.88
238595_at		AV702101	8.24887e-06	2.9156	80.2	233.831
226965_at	FLJ34969	BF438017	2.37564e-08	2.91505	273.983	798.675
1557113_at	LOC283588	AK095276	7.10755e-06	2.91348	117.317	341.8
225173_at	ARHGAP18	BE501862	2.64114e-05	2.91288	77.3333	225.262
201177_s_at	UBA2	NM_005499	3.22649e-08	2.91196	367.875	1071.24
1559156_at		BC036508	0.0002942	2.90921	76.55	222.7
204622_x_at	NR4A2	NM_006186	0.000719518	2.90734	105.9	307.887
203910_at	ARHGAP29	NM_004815	5.44522e-07	2.90729	247.2	718.681
215245_x_at	FMR1	AA830884	1.20697e-07	2.90545	279.808	812.969
223940_x_at	MALAT1	AF132202	3.83824e-05	2.90516	1015.33	2949.68
225835_at	SLC12A2	AK025062	6.75359e-05	2.90494	313.758	911.45
213883_s_at	TM2D1	AA012917	3.2151e-08	2.90421	487.025	1414.42
217764_s_at	RAB31	AF183421	0.000219792	2.90292	1199.78	3482.86
222673_x_at	TMEM57 ; LOC159090	AI582192	2.58816e-08	2.90196	415.058	1204.48
210679_x_at		BC002629	9.88598e-07	2.90141	376.308	1091.83
236725_at	KIBRA	H09245	0.000140569	2.90018	57.7917	167.606
226223_at	PAWR	AI091432	0.000224271	2.90012	60.075	174.225
242712_x_at	RANBP2 ; RANBP2L1 ; DKFZp686P0288 ; RANBP2L2	BE856960	4.25492e-05	2.89992	107.725	312.394
1562608_at	FLJ11155	BC037932	0.000217252	2.89684	107.658	311.869
226254_s_at	KIAA1430	AI912523	8.38884e-08	2.89595	520.625	1507.71
221558_s_at	LEF1	AF288571	0.0015256	2.89383	85.0667	246.169
218521_s_at	UBE2W	NM_018299	1.29704e-06	2.89259	153.675	444.519
241851_x_at		BE676261	0.000346383	2.89185	73.3917	212.238
206571_s_at	MAP4K4	NM_004834	0.00119815	2.89072	95.4	275.775
221824_s_at	39149	AA770170	2.95149e-06	2.88896	156.425	451.906
238430_x_at	MGC19764	AI923675	0.000499931	2.8883	122.592	354.081
224925_at	PREX1	AL445192	5.76091e-05	2.88801	300.817	868.763
1553909_x_at	C10orf6	NM_144592	5.62561e-05	2.88763	73.8083	213.131
1556818_at	ARID1B	BE671639	1.77842e-06	2.88672	159.125	459.35
200741_s_at	RPS27	NM_001030	0.000221646	2.88653	1466.87	4234.15
208965_s_at	IFI16	BG256677	0.000785933	2.8861	53.6667	154.887
219332_at	MICAL-L2	NM_024723	0.000411902	2.88596	195.058	562.931
231358_at		BE465760	0.00148996	2.88578	357.192	1030.78
38340_at	HIP1R	AB014555	0.00013353	2.88557	241.258	696.169
201019_s_at	EIF1AX	NM_001412	6.90221e-10	2.88345	551.8	1591.09
219255_x_at	IL17RB	NM_018725	0.00552075	2.88279	267.475	771.075
1552889_a_at	XTP7	NM_138568	2.42831e-05	2.88256	68.3833	197.119
237040_at	CWF19L2	BF185264	7.35246e-06	2.88215	141.392	407.512
233017_x_at	MAPKBP1	AK022388	7.56314e-06	2.87992	132.2	380.725
235529_x_at	C20orf118	BF437747	0.000284961	2.87968	535.225	1541.28
222266_at	C19orf2	BF796940	6.24472e-06	2.87806	326.175	938.75
226063_at	VAV2	AA481141	0.000195312	2.87738	75.7917	218.081
223595_at	AD031	AF247167	1.70777e-05	2.8753	58.5917	168.469
1553906_s_at	FGD2	NM_173558	0.00409945	2.87507	139.733	401.744
204620_s_at	CSPG2	NM_004385	1.86207e-05	2.87461	230.883	663.7
232030_at	KIAA1632	AK023817	5.24098e-05	2.87407	141.842	407.663
209710_at	GATA2	AL563460	0.000725768	2.87301	75.4	216.625
1559419_at	CACNB2	AL162054	0.000576455	2.8713	207.9	596.944
201465_s_at	JUN	BC002646	0.000115638	2.87122	133.658	383.762
235640_at	C20orf116	AI763196	9.87833e-06	2.86985	126.967	364.375
219327_s_at	GPRC5C	NM_022036	8.42687e-05	2.86978	84.6667	242.975
235537_at	OCIAD1	AI377685	0.000479943	2.86821	66.4417	190.569
217165_x_at	MT1F	M10943	0.000175189	2.86608	534.292	1531.33
235954_at	ANP32A	AA972597	0.000528307	2.86302	69.4	198.694
230663_at	FMNL2	AI741025	2.83634e-05	2.86259	56.9	162.881
232716_at	EDG2	AU146685	0.00687103	2.85926	56.5333	161.644
208754_s_at	NAP1L1	AL162068	2.38141e-07	2.85897	392.9	1123.29
208616_s_at	PTP4A2	U48297	7.10558e-05	2.85857	1028.49	2940.01
238651_at	CPSF6	BF512491	4.96394e-05	2.85689	103.158	294.712
229687_s_at		AA621763	1.81618e-05	2.85567	97.65	278.856
226448_at	FAM89A	AI130705	0.000131282	2.85383	78.5917	224.287
203497_at	PPARBP	NM_004774	0.00140174	2.85243	219.342	625.656
1554701_a_at	TBC1D16	BC028290	0.000353492	2.85181	91.35	260.512
226589_at	FLJ38482	BE964222	8.54092e-05	2.85132	53.0917	151.381
234801_s_at	ACSS1	AK024424	0.00417514	2.8496	52.9417	150.863
201026_at	EIF5B	AB018284	1.3194e-05	2.84803	98.1667	279.581
236000_s_at	HNRPD	AA863112	0.00240732	2.84756	81.4667	231.981
242694_at	IQSEC3	AI554616	0.00177969	2.84483	65.2917	185.744
239709_at		BF194875	1.74764e-05	2.84463	76.15	216.619
234294_x_at	GATAD2A	AL390164	1.66374e-05	2.84328	107.675	306.15
210051_at	RAPGEF3	U78168	0.00507156	2.84189	107.008	304.106
203002_at	AMOTL2	NM_016201	2.04986e-06	2.84173	214.35	609.125
208966_x_at	IFI16	AF208043	0.0016137	2.84153	105.617	300.113
212706_at	RASA4 ; FLJ21767	AB011110	0.000181235	2.84097	99.35	282.25
208691_at	TFRC	BC001188	1.87856e-07	2.84013	1336.56	3796
239251_at	RTN4	AW963634	0.000193514	2.83955	83.05	235.825
235527_at	LOC284214	U55983	0.000126612	2.8386	330.15	937.163
239005_at	FLJ39739	AW675572	0.000842755	2.83768	118.092	335.106
201024_x_at	EIF5B	BG261322	1.57088e-06	2.83758	1486.97	4219.39
214114_x_at	FASTK	AK023141	1.86958e-08	2.83663	269.292	763.881
222073_at	COL4A3	AI694562	0.00493286	2.83551	61.325	173.887
242877_at	C19orf13	AI821399	3.03029e-05	2.83507	60.1	170.387
1560128_x_at		AL713721	0.000337127	2.8335	84.3833	239.1
236007_at	AKAP10	AU147278	1.17159e-05	2.833	292.55	828.794
210293_s_at	SEC23B	BC005032	2.24074e-07	2.8325	111.567	316.012
235926_at	ANAPC5	AI312527	2.42212e-05	2.83209	125.325	354.931
202034_x_at	RB1CC1	NM_014781	4.6741e-05	2.83191	345.792	979.25
212501_at	CEBPB	AL564683	4.86143e-05	2.83161	413.542	1170.99
230256_at	FLJ35976	AW009436	0.00123939	2.83145	70.3417	199.169
244803_at	DAP3	AI335191	1.27078e-05	2.83085	82.0667	232.319
241091_at		BE551142	5.27574e-05	2.83042	125.017	353.85
201552_at	LAMP1	NM_005561	0.00325767	2.8298	434.008	1228.16
242646_at	SUV420H1	AA702946	7.20288e-05	2.828	122.167	345.488
204206_at	MNT	NM_020310	9.83864e-05	2.82728	821.783	2323.41
202149_at	NEDD9	AL136139	4.78685e-05	2.82659	93.3833	263.956
221773_at	ELK3	AW575374	5.11027e-05	2.82652	58.1833	164.456
200648_s_at	GLUL	NM_002065	0.000792092	2.82569	219.508	620.263
225697_at	CRK7	AI651265	0.000554411	2.82474	69.325	195.825
201087_at	PXN	NM_002859	0.000783063	2.82355	60.8167	171.719
244310_at	RORA	AW973410	0.00147771	2.82211	278.233	785.206
229926_at		AI633738	0.00032536	2.82172	356.217	1005.14
218443_s_at	DAZAP1	NM_018959	7.25122e-06	2.81952	117.017	329.931
231329_at	ITPR1	N21631	0.0015118	2.81921	74.775	210.806
217762_s_at	RAB31	BE789881	0.00039392	2.81893	816.617	2301.99
218087_s_at	SORBS1	NM_015385	5.87882e-09	2.81789	917.792	2586.24
233393_at	MSRA	AU146871	5.95712e-05	2.81653	415.267	1169.61
234594_at	C14orf85	AK024887	0.00227254	2.81563	62.3417	175.531
1553581_s_at	P18SRP	NM_173829	3.23934e-06	2.81466	250.725	705.706
235274_at		AA740632	0.000126722	2.81417	177.683	500.031
217593_at	ZNF447	AI375002	0.00173544	2.81316	75.9667	213.706
222428_s_at	LARS	D84223	0.000250152	2.81303	544.8	1532.54
243827_at	TEX27	AL038125	5.84413e-05	2.81181	70.675	198.725
220720_x_at	FLJ14346	NM_025029	3.37926e-05	2.80776	356.808	1001.83
1568609_s_at	FAM91A2 ; FLJ39739	AL118843	0.000694315	2.80702	97.1583	272.725
215604_x_at	UBE2D2	AK023783	3.31155e-05	2.80686	441.433	1239.04
1568780_at		BC030211	3.10276e-05	2.80515	222.933	625.362
225447_at	GPD2	AA613031	0.000117414	2.80515	199.675	560.119
223335_at	TMEM69	AF151063	9.26702e-07	2.80439	167.742	470.413
215537_x_at	DDAH2	AJ012008	0.0045521	2.80393	60.9167	170.806
237472_at	SOX1	BE504430	5.86933e-06	2.80263	63.775	178.738
211930_at	HNRPA3	AW080932	6.9232e-10	2.79932	269.9	755.538
228098_s_at	MYLIP	AW292746	1.32669e-08	2.79815	331.242	926.862
221059_s_at	COTL1	NM_021615	0.000702458	2.79715	282.908	791.337
200774_at	C9orf10	BE963765	5.73478e-08	2.7967	1050.96	2939.22
232874_at	DOCK9	AU146550	9.10124e-06	2.79572	69.575	194.512
1562144_at	KBTBD9	AF075103	0.00129107	2.79452	90.3667	252.531
233813_at	PPP1R16B	AK026900	0.000471419	2.79378	92.375	258.075
231467_at	MEG8	W72466	0.00172933	2.79296	138.258	386.15
238905_at	RHOJ	BE218803	0.00109962	2.79146	77.025	215.012
225421_at	ACY1L2	AI654133	8.01571e-07	2.79145	157.608	439.956
209662_at	CETN3	BC005383	0.000323719	2.78981	208.742	582.35
238886_at	TMP21	BF056141	0.000171226	2.78936	81.2417	226.613
205651_x_at	RAPGEF4	NM_007023	0.000256513	2.78864	236.358	659.119
231911_at	KIAA1189	AA736604	0.000208166	2.78849	300.933	839.15
213637_at		BE503392	3.54995e-06	2.78839	119.675	333.7
222070_at	DND1	AW090043	0.00137531	2.78754	71.425	199.1
224151_s_at	AK3	AF183419	1.12448e-05	2.78747	134.833	375.844
226465_s_at	SON	BF676840	1.55907e-05	2.78676	628.767	1752.22
202769_at	CCNG2	AW134535	2.29591e-05	2.78633	1004.88	2799.94
212486_s_at	FYN	N20923	0.000203789	2.78508	360.45	1003.88
230577_at		AW014022	0.000899398	2.7848	160.75	447.656
202330_s_at	UNG	NM_003362	4.86279e-05	2.78436	166.275	462.969
227870_at	NOPE	AB046848	0.000623637	2.78432	170.858	475.725
205122_at	TMEFF1	BF439316	2.09322e-05	2.78402	297.05	826.994
216527_at		AL049252	0.0043272	2.7834	80.3917	223.762
212122_at	RHOQ ; LOC284988	AW771590	5.21673e-05	2.78264	94.5417	263.075
1553796_at	FLJ30594	NM_153011	0.00915733	2.78128	59.8083	166.344
213620_s_at	ICAM2	AA126728	0.00749377	2.78114	85.5583	237.95
238602_at	MGC42174	AL036541	2.03257e-05	2.78076	83.1	231.081
212190_at	SERPINE2	AL541302	2.2695e-05	2.77818	1557.33	4326.53
244457_at	ITPR2	BF724206	2.83006e-05	2.77715	182.942	508.056
1559618_at	DTX1	BQ188678	0.000252503	2.77661	103.908	288.512
228760_at	SRP46	AV725947	5.87698e-05	2.77636	359.175	997.2
211996_s_at	LOC23117 ; DKFZp547E087 ; LOC348162 ; LOC440354 ; LOC613037	BG256504	0.000409266	2.775	1375.28	3816.38
1555881_s_at	LZTS2	AK097997	5.46097e-06	2.77426	132.175	366.688
213074_at	IRAK1BP1	BG545769	3.18472e-08	2.77414	431.992	1198.41
207719_x_at	KIAA0470	NM_014812	1.02712e-05	2.77406	400.608	1111.31
232889_at	LOC153561	AU147591	4.54263e-05	2.7735	266.033	737.844
200904_at	HLA-E	X56841	0.00118801	2.77324	146.3	405.725
226047_at	MRVI1	N66571	0.00116841	2.77323	829.433	2300.21
242390_at	WDFY1	AI821925	0.00113431	2.77225	61.6917	171.025
233674_at	FOXO3A	AK026286	5.77609e-05	2.77214	66.7083	184.925
205967_at	HIST1H4C	NM_003542	5.66395e-06	2.7718	588.017	1629.86
215404_x_at	FGFR1	AK024388	0.000101515	2.77112	145.3	402.644
237322_at		AI914323	2.37986e-05	2.77014	668.867	1852.86
209079_x_at	PCDHGC3 ; PCDHGB4 ; PCDHGA8 ; PCDHGA12 ; PCDHGC5 ; PCDHGC4 ; PCDHGB7 ; PCDHGB6 ; PCDHGB5 ; PCDHGB3 ; PCDHGB2 ; PCDHGB1 ; PCDHGA11 ; PCDHGA10 ; PCDHGA9 ; PCDHGA7 ; PCDHGA6 ; PCDHGA5 ; PCDHGA4 ; PCDHGA3 ; PCDHGA2 ; PCDHGA1	AF152318	5.41024e-07	2.76847	164.45	455.275
1569578_at	ANKRD11	BC028913	0.00945113	2.76762	65.8417	182.225
204388_s_at	MAOA	NM_000240	0.000189275	2.76511	70.4583	194.825
225041_at	HSMPP8	BF678375	3.40688e-06	2.76446	3362.06	9294.27
223168_at	RHOU	AL096776	3.09699e-05	2.76428	581.492	1607.41
206332_s_at	IFI16	NM_005531	0.00119473	2.76308	95.9167	265.025
241818_at	ZFP90	AA604777	0.000120734	2.76264	265.758	734.194
233056_x_at	DLGAP4	AK024674	6.27825e-06	2.76218	274.108	757.138
225786_at	LOC284702	AI440495	2.63757e-05	2.75991	356.3	983.356
209916_at	DHTKD1	BC002477	0.000274061	2.75828	88.0667	242.912
204367_at	SP2	D28588	2.9985e-05	2.75816	61.5083	169.65
212620_at	ZNF609	AW165979	0.000752861	2.75588	86.7667	239.119
204613_at	PLCG2	NM_002661	0.000680397	2.75545	61.5417	169.575
241888_at		AV658773	1.77181e-06	2.75444	56.7333	156.269
238672_at	GNMT	AW953952	4.98977e-06	2.75439	66.4167	182.938
202727_s_at	IFNGR1	NM_000416	3.15259e-05	2.75282	426.383	1173.76
227719_at		AA934610	0.00164891	2.75266	134.683	370.738
213109_at	TNIK	N25621	0.000185912	2.75256	139.025	382.675
242121_at		AW973232	0.000224832	2.75248	1007.67	2773.61
226143_at	RAI1	BF984830	8.04635e-09	2.75086	469.517	1291.58
201918_at	FLJ10618	AI927944	6.06314e-08	2.74929	320.267	880.506
232439_at		AU145981	0.00159531	2.74908	90.6917	249.319
243791_at		AW979261	0.000182802	2.74908	352.25	968.362
224899_s_at	DKFZp564K142	BG292405	0.00012208	2.74904	269.367	740.5
221842_s_at	ZNF131	BE972394	1.30404e-06	2.7489	469.242	1289.9
220044_x_at	CROP	NM_016424	1.75954e-05	2.7484	1456.65	4003.45
212158_at	SDC2	AL577322	0.000764068	2.74788	199.658	548.638
47608_at	TJAP1	AI697401	2.25157e-06	2.74776	211.108	580.075
212687_at	LIMS1	AL110164	4.84976e-05	2.7472	174.642	479.775
201296_s_at	WSB1	NM_015626	1.5489e-07	2.7446	851.4	2336.75
226423_at	PAQR8	AW006774	0.000747857	2.74397	451.608	1239.2
203525_s_at	APC	AI375486	3.90977e-06	2.74228	428.683	1175.57
231848_x_at	ZNF207	AW192569	1.48378e-08	2.74067	105.85	290.1
213168_at	SP3	AU145005	0.000692913	2.74004	260.333	713.325
202364_at	MXI1	NM_005962	3.17781e-07	2.73947	872.817	2391.06
201009_s_at	TXNIP	AI439556	0.000537143	2.7394	136.367	373.562
224604_at	LOC401152	AL571684	1.31536e-07	2.73795	1001.01	2740.71
202502_at	ACADM	NM_000016	6.1064e-08	2.73771	240.05	657.188
235146_at	TMCC3	N51717	5.26204e-05	2.73511	116.817	319.506
1564093_at	NEK1	AK024912	0.00153	2.73424	64.25	175.675
210426_x_at	RORA	U04897	2.59851e-08	2.73343	187.333	512.062
215836_s_at	PCDHGC3 ; PCDHGB4 ; PCDHGA8 ; PCDHGA12 ; PCDHGC5 ; PCDHGC4 ; PCDHGB7 ; PCDHGB6 ; PCDHGB5 ; PCDHGB3 ; PCDHGB2 ; PCDHGB1 ; PCDHGA11 ; PCDHGA10 ; PCDHGA9 ; PCDHGA7 ; PCDHGA6 ; PCDHGA5 ; PCDHGA4 ; PCDHGA3 ; PCDHGA2 ; PCDHGA1	AK026188	1.01837e-06	2.73176	135.583	370.381
225872_at	SLC35F5	AA044835	0.000609345	2.73098	124.408	339.756
1554116_s_at	PARP11	BC031073	0.000392723	2.73022	101.842	278.05
244128_x_at	GLIS1	AA872588	0.000188675	2.72996	77.4417	211.412
215600_x_at	FBXW12	AK022174	1.02367e-06	2.72938	911.9	2488.92
222111_at	KIAA1164	AU145293	0.00233762	2.72926	60.7833	165.894
202011_at	TJP1	NM_003257	1.36539e-05	2.72894	1374.38	3750.61
243666_at		AI697701	0.000115216	2.72882	135.267	369.119
41387_r_at	JMJD3	AB002344	1.76568e-06	2.72863	92.5167	252.444
231771_at	GJB6	AI694073	0.00215343	2.72721	442.267	1206.16
229143_at	CNOT3	AW449353	0.000129658	2.72663	92.8917	253.281
222391_at	TMEM30A	AL080250	2.91539e-05	2.72627	651.517	1776.21
236361_at	GALNTL2	BF432376	0.00401273	2.7262	137.625	375.194
203693_s_at	E2F3	NM_001949	3.52298e-05	2.72582	325.192	886.413
231629_x_at	KLK3	BF476883	0.000235165	2.7257	86.4917	235.75
1569202_x_at	SEC15L2	BF847120	1.53342e-05	2.72523	126.65	345.15
218502_s_at	TRPS1	NM_014112	0.000248835	2.72469	319.6	870.812
1556542_a_at	ANKMY2	AF086077	0.00456291	2.72355	149.958	408.419
213918_s_at	NIPBL	BF221673	0.000908613	2.72353	112.017	305.081
229858_at	ANKRD17	AU146893	6.66304e-05	2.721	238.125	647.938
243618_s_at	LOC152485	BF678830	0.00176293	2.72097	452.625	1231.58
214327_x_at	TPT1	AI888178	1.555e-07	2.72083	3253.58	8852.41
203007_x_at	LYPLA1	AF077198	0.00131849	2.72038	85.8083	233.431
235077_at	MEG3	BF956762	0.000256129	2.7192	5082	13819
230213_at	MGC2803	BE220399	0.000354008	2.71755	60.5417	164.525
235990_at	RAD9A	BF431309	0.000132675	2.71714	95.85	260.438
46256_at	SPSB3	AA522670	1.08827e-06	2.71709	607.25	1649.95
242818_x_at		R63578	3.34136e-06	2.71691	109.242	296.8
213056_at	FRMD4B	AU145019	0.0026201	2.71621	56.225	152.719
227205_at	TAF1	AW575233	0.000476956	2.71586	200.825	545.413
214464_at	CDC42BPA	NM_003607	1.0216e-06	2.71493	1226.12	3328.82
229312_s_at	GKAP1	BF434321	7.71927e-07	2.71308	215.933	585.844
216713_at	KRIT1	AL049325	1.02382e-05	2.71286	97.3833	264.188
1555847_a_at	LOC284454	BU617052	0.00546714	2.7128	95.6	259.344
229623_at		BF508344	0.00796131	2.71164	538.067	1459.04
241997_at		AA700817	3.77122e-07	2.71158	76.2333	206.713
215313_x_at	HLA-A	AA573862	0.000471633	2.71103	720.55	1953.43
200600_at	MSN	NM_002444	5.32536e-05	2.71026	113.25	306.938
242352_at	NIPBL	AW272262	0.000799337	2.71005	128.125	347.225
242922_at	NOMO1 ; NOMO2 ; NOMO3	AU151198	0.000518245	2.70842	59.2667	160.519
226690_at	ADCYAP1R1	AW451961	9.99126e-05	2.70728	582.375	1576.65
241681_at	MBNL1	AW296451	3.64465e-06	2.70711	514.167	1391.91
240568_at	AKT3	AW206555	0.00214603	2.70619	81.9833	221.863
202800_at	SLC1A3	NM_004172	0.0005274	2.70584	5356.56	14494
235112_at	KIAA1958	AA088388	3.98228e-05	2.70572	156.867	424.438
226579_at	XRCC3	AA706790	0.000210735	2.70563	122.358	331.056
237107_at	PRKRA	AA279462	3.17474e-06	2.7047	102.058	276.038
244766_at	SMG1 ; LOC23117 ; LOC440345 ; LOC440354 ; LOC613037 ; LOC641298	BG180003	0.00653361	2.70422	57.7917	156.281
209298_s_at	ITSN1	AF114488	9.60581e-05	2.70413	113.1	305.837
235027_at		R52023	0.000527264	2.70263	66.0583	178.531
201146_at	NFE2L2	NM_006164	8.55588e-06	2.70237	292.208	789.656
200832_s_at	SCD	AB032261	0.000439118	2.70157	1340.77	3622.18
209335_at	DCN	AI281593	6.61088e-05	2.7009	94.2417	254.537
215529_x_at	C21orf106	AI590053	8.13886e-05	2.6994	285.45	770.544
37986_at	EPOR	M60459	0.000274287	2.69933	59.9917	161.938
239901_at	FLJ43663	BF642798	0.000107992	2.69893	135.058	364.512
1561394_s_at	KIAA1755	AW014122	0.00411517	2.69885	95.2583	257.087
203804_s_at	CROP	NM_006107	4.89082e-08	2.69873	2194.92	5923.48
209484_s_at	C1orf48	AF201941	3.06872e-10	2.69838	354.275	955.969
214925_s_at	SPTAN1	AK026484	0.000158309	2.69685	198.167	534.425
1555630_a_at	RAB34	AF327350	0.00153409	2.69449	97.3167	262.219
213327_s_at	USP12	AI820101	7.33827e-07	2.69324	354.692	955.269
225663_at	ACBD5	AL047650	6.81024e-09	2.69201	486.883	1310.69
224733_at	CKLFSF3	AL574900	0.000366496	2.69193	61.35	165.15
210946_at	PPAP2A	AF014403	3.6614e-05	2.6892	479.242	1288.78
215146_s_at	KIAA1043	AB028966	1.73199e-09	2.68684	177.967	478.169
203473_at	SLCO2B1	NM_007256	0.00116303	2.68504	150.633	404.456
223218_s_at	NFKBIZ	AB037925	2.39623e-05	2.68386	110.692	297.081
1553984_s_at	DTYMK	AF258562	1.13841e-05	2.68385	104.5	280.462
207174_at	GPC5	NM_004466	0.0040658	2.68349	146.5	393.131
240908_at		AW172407	1.66703e-05	2.68233	71.0833	190.669
236268_at	SEC22L3	BF732413	7.38201e-07	2.68207	143.033	383.625
233440_at		AL119001	5.25201e-05	2.6808	73.25	196.369
230405_at	LOC441109	AI143416	0.000177723	2.68073	89.05	238.719
212185_x_at	MT2A	NM_005953	2.654e-05	2.67987	2015.67	5401.76
1568815_a_at	DDX50	AA903184	0.00012987	2.67932	87.3333	233.994
228670_at	TEP1	BF197089	0.00162267	2.67924	61.125	163.769
223519_at	ZAK	AW069181	0.000118829	2.67889	70.6333	189.219
238653_at	LRIG2	BF967997	5.65017e-06	2.67839	459.217	1229.96
209348_s_at	MAF	AF055376	4.48514e-05	2.67725	295.742	791.775
213591_at	ALDH7A1	AU149534	0.00090095	2.67629	86.575	231.7
1565620_at	CTGLF1	BG621044	0.000168318	2.67369	62.325	166.637
230630_at	AK3	AI566130	0.000196599	2.67289	137.492	367.5
240652_at		T91029	0.00137552	2.67191	93	248.488
224793_s_at	TGFBR1	AA604375	9.05099e-06	2.67144	162.983	435.4
222288_at		AI004009	4.83296e-05	2.6691	59.175	157.944
241242_at	C9orf10	BE503118	0.000142048	2.669	71.2417	190.144
201983_s_at	EGFR	AW157070	7.81126e-05	2.66853	187.892	501.394
203685_at	BCL2	NM_000633	0.000304786	2.66743	366.933	978.769
226876_at	MGC45871	AI961778	0.00623345	2.66695	128.717	343.281
227111_at	ZBTB34	BG179317	1.38936e-05	2.66431	126.25	336.369
243218_at		AI424847	0.00118367	2.66423	93.8333	249.994
225880_at		BF676081	2.42741e-06	2.66355	232.542	619.388
230850_at	FMNL3	AI652647	0.000119515	2.65976	96.3833	256.356
218236_s_at	PRKD3	NM_005813	0.00016793	2.65907	65.9417	175.344
202419_at	FVT1	NM_002035	3.92761e-09	2.65831	260.417	692.269
228697_at		AW731710	0.000185655	2.65659	395.3	1050.15
230742_at		AA742596	0.00249346	2.65522	72.2917	191.95
214052_x_at	XTP2	AW301305	7.02904e-05	2.65505	242.95	645.044
240121_x_at		AI042344	1.34388e-05	2.65458	203.592	540.45
235652_at	SCML1	AI431345	9.93369e-05	2.65385	62.4	165.6
232169_x_at	NDUFS8	AK002110	8.06456e-05	2.65351	425	1127.74
225726_s_at	PLEKHH1	AB033026	0.000416216	2.6494	538.225	1425.97
201545_s_at	PABPN1	NM_004643	3.9414e-05	2.64884	83.6167	221.488
207730_x_at	HDGF2	NM_017932	4.90998e-06	2.64818	822.2	2177.34
206028_s_at	MERTK	NM_006343	0.00020892	2.64792	153.675	406.919
226365_at		W03242	2.57426e-05	2.64791	118.65	314.175
236254_at	VPS13B	BE048857	0.000246843	2.64689	150.5	398.356
221527_s_at	PARD3	AF196185	5.72132e-06	2.64637	206.658	546.894
226721_at	LOC286148	AW517711	0.00129178	2.64617	136.383	360.894
231875_at	KIF21A	AF155117	4.53552e-06	2.64496	334.825	885.6
216526_x_at	HLA-C	AK024836	8.19533e-06	2.64484	456.067	1206.22
209214_s_at	EWSR1	BC004817	3.58116e-10	2.64481	276.7	731.819
217586_x_at		N35922	0.00226341	2.64481	181.767	480.738
227199_at	C21orf106	AW027812	1.18915e-06	2.64355	295.817	782.006
222339_x_at		AI054381	0.00376586	2.6432	66.6167	176.081
218053_at	FNBP3	NM_017892	6.24684e-07	2.64247	458.492	1211.55
200608_s_at	RAD21	NM_006265	2.26256e-08	2.6414	490.617	1295.91
202081_at	IER2	NM_004907	9.67589e-05	2.64069	272.8	720.381
207953_at	AD7C-NTP	AF010144	0.000103513	2.64005	90.725	239.519
227056_at	KIAA0141	AA181172	0.0020929	2.63981	92.225	243.456
208629_s_at	HADHA	BG472176	0.000174366	2.63856	75.3417	198.794
213900_at	C9orf61	AA524029	1.77721e-05	2.63791	232.783	614.062
225342_at	AK3L1	AK026966	0.000107407	2.63748	859.875	2267.9
212007_at	UBXD2	AI927512	7.17088e-06	2.63732	611.817	1613.56
215587_x_at	BTBD14B	AK023891	0.000910216	2.63703	109.858	289.7
213404_s_at	RHEB	BF033683	1.2162e-05	2.63697	474.708	1251.79
228297_at	CNN3	AI807004	0.0055165	2.6368	793.4	2092.04
212184_s_at	MAP3K7IP2	AL117407	3.50218e-07	2.63209	251.267	661.356
209370_s_at	SH3BP2	BE502377	0.000260902	2.63089	84.2917	221.762
238878_at	ARX	AA496211	5.3993e-06	2.63015	194.167	510.688
236715_x_at	UACA	BF056139	6.87687e-06	2.62957	324.45	853.163
1562481_at		AK094962	0.00072553	2.62703	60.0083	157.644
208003_s_at	NFAT5	NM_006599	0.000438656	2.6245	218.708	574
212356_at	KIAA0323	AB002321	0.000150711	2.62371	113.842	298.688
223577_x_at	PRO1073	AA827878	1.01478e-07	2.62335	779.942	2046.06
213761_at	MDM1	AW664850	7.70137e-05	2.62142	127.517	334.275
241303_x_at		AA436194	1.96648e-05	2.62124	289.792	759.612
207785_s_at	RBPSUH	NM_015874	8.42366e-07	2.61749	185.258	484.913
47550_at	LZTS1	N21184	6.2738e-09	2.61628	218.208	570.894
230387_at	ATP2C1	AL038450	1.02033e-05	2.61592	309.617	809.931
242471_at		AI916641	2.14659e-05	2.61538	232.925	609.188
214909_s_at	DDAH2	AK026191	0.00439273	2.61495	75.525	197.494
202277_at	SPTLC1	AL568804	0.000344517	2.61469	429.342	1122.59
230479_at		AI872374	1.2684e-06	2.61457	113.283	296.188
222415_at	MLL3	BE962679	1.90845e-09	2.61414	678.283	1773.12
240592_at	MLR1	AI939336	3.64807e-05	2.61411	125.375	327.744
218247_s_at	RKHD2	NM_016626	1.03253e-06	2.61296	219.325	573.087
218131_s_at	GATAD2A	NM_017660	0.000116482	2.61291	90.4833	236.425
212470_at	SPAG9	AB011088	5.77378e-06	2.61133	231.958	605.719
239162_at	DAPK1	H04394	0.000483073	2.61101	81.7667	213.494
1556352_at		AI692624	8.5086e-05	2.61008	183.883	479.95
201432_at	CAT	NM_001752	2.7557e-05	2.60956	479.633	1251.63
227663_at		BE674006	7.18951e-05	2.60822	172.258	449.288
213988_s_at	SAT	BE971383	0.000208713	2.60685	201.992	526.562
242931_at		AI218358	6.44294e-06	2.60663	215.192	560.925
212136_at	ATP2B4	AW517686	3.01724e-08	2.60568	317.525	827.369
1561956_at	NPAS3	AF085947	0.00183733	2.60522	64.7833	168.775
203284_s_at	HS2ST1	AW151887	0.000524585	2.60482	282.325	735.406
217703_x_at	SPON1	AA401963	2.50783e-06	2.60481	225.558	587.538
228390_at		AA489100	4.10539e-07	2.60347	402.1	1046.86
208812_x_at	HLA-C	BC004489	0.000205198	2.60341	529.242	1377.83
214203_s_at	PRODH	AA074145	0.000457088	2.60245	191.342	497.956
226112_at	SGCB	AI678717	3.2829e-08	2.60188	351.75	915.212
1555216_a_at	LOC440450	BC009278	0.00707314	2.60147	68.1417	177.269
1555845_at		AI688573	4.1764e-05	2.60029	106.5	276.931
224592_x_at	HP1BP3	BG483966	1.1831e-05	2.60029	536.342	1394.64
226694_at	PALM2-AKAP2	BG540494	4.67449e-07	2.60014	354.983	923.006
213932_x_at	HLA-A	AI923492	0.000445516	2.59867	751.408	1952.66
229220_x_at	NOM1	AI249173	4.70896e-06	2.59806	142.933	371.35
238944_at		AI393706	0.00109492	2.59801	285.783	742.469
56256_at	SIDT2	AA150165	6.07397e-08	2.59778	1460.18	3793.23
241262_at		AW270170	0.00964561	2.59766	69.2667	179.931
215359_x_at	ZNF44	AI758888	0.000608399	2.59642	115.142	298.956
232710_at		AK021477	0.00153711	2.59621	70.3333	182.6
201845_s_at	RYBP	AB029551	8.42581e-06	2.59468	351.25	911.381
230972_at	ANKRD9	AW194999	3.71495e-07	2.59356	532.675	1381.53
224895_at	YAP1	AA557632	0.000859213	2.59345	83.3083	216.056
201502_s_at	NFKBIA	AI078167	6.00162e-05	2.59331	498.658	1293.17
218090_s_at	BRWD2	NM_018117	1.38952e-05	2.5926	229.058	593.856
240139_at	UBE2D2	AI949690	7.22972e-05	2.59239	59.9833	155.5
37943_at	ZFYVE26	AB002319	5.67851e-06	2.59179	138.717	359.525
1554703_at	ARHGEF10	BC040474	0.000240703	2.5911	77.8	201.588
213954_at	KIAA0888	AB020695	1.59907e-05	2.59043	213.15	552.15
235592_at	ELL2	AW960145	0.00238958	2.58917	128.992	333.981
237094_at	FAM19A5	AI953086	7.35565e-07	2.58912	337.967	875.038
201218_at	CTBP2	N23018	2.23828e-06	2.5891	236.158	611.438
1566528_at	CUTL2	AL049919	0.00271156	2.58893	113.5	293.844
1558953_s_at	Cep164	BC000602	0.000350527	2.58858	516.25	1336.36
242696_at	KIAA1068	AI252004	2.42949e-06	2.58791	175.325	453.725
200989_at	HIF1A	NM_001530	1.79828e-05	2.58749	1459.65	3776.82
205087_at	RWDD3	NM_015485	7.09746e-05	2.58649	111	287.1
221214_s_at	NELF	NM_015537	8.21914e-07	2.58641	188.292	487
200081_s_at	RPS6	BE741754	0.000440282	2.58641	654.083	1691.72
244826_at	PITPNB	R24061	2.76257e-06	2.58623	149.825	387.481
1554671_a_at	SRRM2	BC041155	0.000588742	2.58582	86.45	223.544
1558700_s_at	ZFP260	BC042676	0.000253256	2.58552	96.4917	249.481
226402_at	CYP2U1	AK026498	6.00248e-07	2.58461	158.842	410.544
235765_at	TLE4	AI742932	0.000372918	2.58451	89.1417	230.387
230258_at	GLIS3	AI277316	0.000111717	2.58443	72.8667	188.319
239154_at		AW962705	0.00246139	2.58418	65.9083	170.319
225711_at	ARL6IP6	AA654338	0.00144554	2.58407	71.7667	185.45
208930_s_at	ILF3	BG032366	0.000954607	2.58374	122.1	315.475
232746_at	CMKOR1	BE552368	0.00295924	2.58204	59.1417	152.706
212132_at	FAM61A	AL117499	0.000732413	2.58168	429.9	1109.86
37408_at	MRC2	AB014609	2.39166e-05	2.58026	97.575	251.769
208809_s_at	C6orf62	AL136632	0.00012288	2.57877	413.033	1065.12
241834_at	SNRPN	AW299520	0.000371274	2.57769	174.192	449.012
232711_at	PKNOX2	AU146197	0.00359974	2.57671	66.325	170.9
225845_at	BTBD15	BG253884	3.39376e-07	2.57588	557.042	1434.88
223310_x_at	IPLA2(GAMMA)	AF217519	6.4522e-06	2.57546	748	1926.44
213070_at	PIK3C2A	AV682436	2.67995e-05	2.57485	288.592	743.081
228156_at		AW342078	2.78473e-05	2.5747	215.067	553.731
213446_s_at	IQGAP1	AI679073	0.00625211	2.57384	119.542	307.681
222379_at	KCNE4	AI002715	0.0082925	2.5729	91.5917	235.656
1556306_at	MLL5	AA082707	2.3262e-05	2.5714	224.392	577
200070_at	C2orf24	BC001393	3.65002e-09	2.57134	205.217	527.681
243030_at	MAP3K1	AA211369	0.000769735	2.57095	105.058	270.1
244005_at	GPC5	AA700475	0.00847593	2.57051	66.4167	170.725
228971_at		AI357655	4.42256e-08	2.56972	645.692	1659.24
221588_x_at	ALDH6A1	AI640855	0.00609716	2.56963	309.775	796.006
237006_at	MLLT2	AA703523	0.00287935	2.56959	96.3917	247.688
240180_at		BE219849	0.000117064	2.56841	115.417	296.438
200773_x_at	PTMA ; LOC440085 ; LOC441454 ; LOC441456	NM_002823	4.00551e-07	2.56742	980.55	2517.48
242233_at	KIAA1219	AI739332	0.00010649	2.56689	172.2	442.019
224710_at	RAB34	AF322067	0.0014317	2.56626	141.142	362.206
243598_at	GPD2	AI393727	0.00018474	2.56592	71.775	184.169
1563431_x_at	CALM3	AA807959	0.000992744	2.56571	517.5	1327.76
222651_s_at	TRPS1	BF701166	0.00041943	2.56543	491.25	1260.27
223741_s_at	TTYH2	BC004233	1.15956e-05	2.56442	594.425	1524.36
212244_at	GRINL1A ; Gcom1	AL050091	2.74659e-07	2.5621	155.6	398.663
209343_at	EFHD1	BC002449	2.94259e-05	2.56059	661.8	1694.6
1553693_s_at	CBR4	NM_032783	0.00101164	2.56036	108.1	276.775
213517_at	PCBP2	AW103422	1.0245e-06	2.56	157.6	403.456
232071_at	C2orf3	BF670827	0.00016192	2.55982	64.4333	164.938
1552628_a_at	FLJ22313	NM_022373	0.00686265	2.55838	121.483	310.8
215314_at	ANK3	AU146646	0.000150074	2.55819	136.583	349.406
1563259_at		AK024838	0.00905259	2.55744	66.6583	170.475
221596_s_at	DKFZP564O0523	AL136619	8.22241e-05	2.55542	92.1667	235.525
226856_at	MUSTN1	BF793701	0.003973	2.55452	81.625	208.512
226317_at	PPP4R2	AI983837	3.19442e-05	2.55434	532.225	1359.48
221045_s_at	PER3	NM_016831	4.02686e-06	2.55392	179.942	459.556
230083_at	USP53	AW188464	2.24012e-07	2.55387	136.1	347.581
209466_x_at	PTN	M57399	0.00280619	2.55378	1928.79	4925.7
241036_at	HPS3	AA215451	0.00729291	2.55341	69.2333	176.781
201776_s_at	KIAA0494	AK001487	3.4761e-05	2.55321	71.2583	181.938
212195_at	IL6ST	AL049265	1.42765e-05	2.55262	816.875	2085.18
203799_at	CD302	NM_014880	0.000294981	2.55241	80.5417	205.575
243527_at	RAP1A	AW793677	0.000336872	2.55211	108.942	278.031
232174_at	EXT1	AA480392	3.57066e-05	2.55163	160.358	409.175
229228_at	CREB5	AI819043	0.000213129	2.55101	107.158	273.363
1558345_a_at	LOC439911	BI715235	5.60885e-05	2.55018	76.3083	194.6
221088_s_at	PPP1R9A	NM_017650	2.37023e-08	2.54991	410.983	1047.97
205862_at	GREB1	NM_014668	0.000438903	2.5497	119.767	305.369
225724_at	FLJ31306	AW136120	0.0009714	2.54956	87.3583	222.725
225665_at	ZAK	AI129320	2.58256e-05	2.5493	229.992	586.319
235217_at	MLL5	AW148862	0.000304036	2.5493	157.325	401.069
225102_at	MGLL	BG168471	2.23705e-05	2.54814	824.283	2100.39
243088_at	C2orf4	W84667	0.00022319	2.54717	112.1	285.538
214724_at	DIXDC1	AF070621	0.000399429	2.54689	63.45	161.6
227748_at	RBMXL1	AI971694	0.00329334	2.54653	66.7083	169.875
231964_at		AL117598	0.000952415	2.54572	178	453.137
222116_s_at	TBC1D16	AL157485	0.00185378	2.54426	177.142	450.694
231506_at	SNTG1	AW197196	0.00793338	2.54307	60.7583	154.512
235238_at	RaLP	BF676462	0.000535177	2.54297	71.3167	181.356
237515_at	FLJ31842	AA054642	0.000374763	2.54239	155.55	395.469
223216_x_at	ZNF395 ; FBXO16	BC001237	7.07438e-05	2.54232	84.9667	216.012
210970_s_at	IBTK	AF235049	1.38889e-05	2.54156	269.608	685.225
1556420_s_at	YPEL2	AK097253	0.000991238	2.54	83.75	212.725
239049_at		BF514509	0.000100555	2.53868	187.25	475.369
204372_s_at	KHSRP	NM_003685	3.35287e-07	2.53793	225.183	571.5
222975_s_at	CSDE1	AI423180	4.60698e-07	2.5378	437.267	1109.69
201010_s_at	TXNIP	NM_006472	0.00756093	2.53725	928.292	2355.31
207436_x_at	KIAA0894	NM_014896	6.41886e-06	2.53666	165.092	418.781
225745_at	LRP6	AV725248	3.25717e-05	2.53573	287.075	727.944
208808_s_at	HMGB2	BC000903	0.000827106	2.53509	395.642	1002.99
215012_at	ZNF451	AU144775	0.000747174	2.53477	62.0667	157.325
227239_at	DRCTNNB1A	AV734839	1.54835e-05	2.53474	144.583	366.481
207738_s_at	NCKAP1	NM_013436	0.00279153	2.5339	620.425	1572.09
242407_at	RERE	H71242	1.50166e-05	2.53365	133.592	338.475
236841_at	FLJ25222	BE464132	1.33843e-06	2.53278	196.908	498.725
202308_at	SREBF1	NM_004176	0.00441068	2.53265	89.4	226.419
231793_s_at	CAMK2D	AA448956	0.00207853	2.53264	206.317	522.525
236520_at		AW972380	0.0026578	2.53146	60.4	152.9
239748_x_at	OCIAD1	H09533	1.30509e-05	2.53092	2007.93	5081.93
225864_at	FAM84B	AL039862	0.0037375	2.53024	97.8167	247.5
201141_at	GPNMB	NM_002510	0.000580459	2.52924	202.892	513.163
212553_at	KIAA0460	AK026120	2.45868e-05	2.52918	162.575	411.181
227692_at	GNAI1	AU153866	0.00019452	2.52866	455.917	1152.86
213839_at	KIAA0500	AW028110	0.000591936	2.52851	149.858	378.919
230734_x_at	STRN	AI279536	1.57637e-06	2.52789	204.8	517.712
203420_at	FAM8A1	NM_016255	7.36131e-05	2.52741	759.642	1919.92
219077_s_at	WWOX	NM_016373	1.51292e-05	2.52734	442.208	1117.61
213102_at	ACTR3	Z78330	2.06605e-07	2.52709	263.592	666.119
215716_s_at	ATP2B1	L14561	0.000377506	2.52471	539.917	1363.13
224862_at	GNAQ	BF969428	4.60247e-08	2.52431	139.192	351.363
1556373_a_at	MGC35361	AF086212	0.000234593	2.52428	71.55	180.613
235626_at	CAMK1D	AA835485	1.29075e-06	2.52407	284.142	717.194
218446_s_at	FAM18B	NM_016078	2.0883e-05	2.52397	188.892	476.756
229461_x_at	NEGR1	AI123532	0.00185284	2.52385	389.475	982.975
242369_x_at	NCOA2	AI561070	8.23016e-06	2.52366	193.217	487.613
216336_x_at	MT1K	AL031602	0.000528969	2.52329	544.342	1373.53
225073_at	PPHLN1	NM_016488	2.94009e-06	2.52277	517.483	1305.49
205151_s_at	KIAA0644	NM_014817	0.000278364	2.52249	307.992	776.906
232911_at	KIAA1559	AB046779	0.000197263	2.52217	60.6917	153.075
226614_s_at	C8orf13	BE856336	0.000523364	2.522	249.292	628.712
212087_s_at	ERAL1	AL562733	0.000359739	2.52189	60.6167	152.869
218847_at	IMP-2	NM_006548	0.00035316	2.5196	72.05	181.537
233329_s_at	LOC51315	AK025986	1.39947e-05	2.51904	93.6667	235.95
1566480_x_at	FLJ35848	AK096357	0.000175564	2.51874	81.05	204.144
205111_s_at	PLCE1	NM_016341	0.00034996	2.51837	130.792	329.381
233057_at	HSPB8	BF109740	0.000919592	2.51829	112.683	283.769
233359_at		AU147479	0.000769953	2.51804	84.4083	212.544
228089_x_at	LOC374395	H72927	0.00698732	2.51684	89.05	224.125
241792_x_at	CROP	N36160	0.000109391	2.51598	347.983	875.519
217820_s_at	ENAH	NM_018212	3.84464e-05	2.51506	281.517	708.031
209513_s_at	HSDL2	BC004331	5.03262e-05	2.51318	370.733	931.719
201025_at	EIF5B	AB018284	1.74258e-06	2.5128	90.825	228.225
217620_s_at	PIK3CB	AA805318	0.000465248	2.51217	59.9333	150.562
242968_at		AI791138	9.80221e-05	2.51093	151.142	379.506
219165_at	PDLIM2	NM_021630	5.21507e-05	2.51047	104.692	262.825
205310_at	FBXO46	NM_012066	0.0009099	2.51006	75.5833	189.719
209108_at	TSPAN6	AF053453	5.72287e-05	2.50906	112.617	282.562
213058_at	KIAA1043	AL033538	1.49885e-07	2.50845	174.717	438.269
225895_at	SYNPO2	AI634580	0.00828315	2.50785	151.833	380.775
241701_at	ARHGAP21	BF369489	0.00177541	2.50713	133.858	335.6
213779_at	EMID1	AL031186	0.00103974	2.5067	178.567	447.613
215123_at	LOC348162	AL049250	0.0050413	2.50658	78.825	197.581
240458_at	ITPR2	AI242023	0.000104936	2.50655	255.9	641.425
223180_s_at	C18orf55	BC000892	6.67847e-05	2.50613	434.325	1088.47
230889_at		AW242668	7.65445e-05	2.50575	185.117	463.856
211783_s_at	MTA1	BC006177	3.24653e-06	2.50519	199.092	498.762
214198_s_at	DGCR2	AU150824	4.16363e-07	2.50446	913.133	2286.91
222513_s_at	SORBS1	N21458	8.20831e-05	2.50431	328.925	823.731
201261_x_at	BGN	BC002416	0.00215897	2.50345	156.492	391.769
238299_at	MGC14288	AW005866	0.000945127	2.50345	77.3583	193.662
37590_g_at	DKFZp547K1113	AL109698	0.000198624	2.50337	250.25	626.469
217622_at	C22orf3	AA018187	0.000587168	2.5026	134.45	336.475
201792_at	AEBP1	NM_001129	0.00143817	2.50237	121.125	303.1
225256_at		AI457965	1.50867e-08	2.50141	494.85	1237.83
218383_at	C14orf94	NM_017815	0.00187326	2.50007	61.0833	152.713
33850_at	MAP4	W28892	0.00374567	2.49902	253.242	632.856
242742_at	MYO9B	AI863135	0.00173883	2.49897	62.7583	156.831
222369_at		AW971254	0.000143326	2.4986	74.1917	185.375
212616_at	CHD9	BF668950	1.357e-08	2.49829	505.633	1263.22
223437_at	PPARA	N48315	0.00175265	2.49633	107.275	267.794
238970_at	ZFR	BF509781	3.01717e-06	2.49631	82.3667	205.613
240830_at		AI300126	0.000641513	2.49603	69.8583	174.369
227964_at	FKSG44	BF435621	9.70399e-06	2.49524	252.817	630.837
212719_at	PHLPP	AB011178	0.00396103	2.49506	273.125	681.462
218155_x_at	FLJ10534	AK026565	2.87816e-05	2.49487	298.5	744.719
220945_x_at	MANSC1	NM_018050	1.58278e-05	2.49471	158.3	394.913
214164_x_at	CA12	BF752277	0.00365849	2.49459	74.2833	185.306
228933_at	NHS	BF111819	0.000851357	2.49452	283.517	707.237
217202_s_at	GLUL	U08626	0.00137782	2.49452	125.758	313.706
230076_at	FLJ10156	BF063164	5.89142e-06	2.49379	447.258	1115.37
[truncated: 5,653 more rows]

## Sheet: AD_EC
			(Bonferroni &		(Avg=average)
			Hochberg FDR)	Fold	Avg control	Avg AD
Probe Set ID	Gene Name	Genbank	P-value	Change	signal	signal
227062_at	TncRNA	AU155361	0.00589619	15.1914	217.9	3310.21
225239_at		AI355441	0.00429222	15.1279	205.085	3102.49
235213_at	ITPKB	AA348410	0.000369255	13.9738	74.6538	1043.2
211481_at	OATP; SLCO1A2; OATP-A; OATP1A2; SLC21A3	AF085224	0.000698961	11.7816	38.8538	457.76
223059_s_at	C10orf45; FLJ45505; MGC11034	BC004872	0.000126705	11.0243	290.185	3199.09
234431_at	GSN	AL049930	9.55085e-05	9.30621	63.4308	590.3
235537_at	OCIAD1	AI377685	0.00403771	7.85343	39.1154	307.19
1556113_at	DKFZp451A211	BC036906	0.000120479	7.2835	23.4077	170.49
241457_at	FBXL7	AI821935	9.22436e-05	7.24752	75.4231	546.63
1554447_at	LOC554203	BC029480	0.00411742	6.30653	77.1692	486.67
206373_at	ZIC1; ZNF201	NM_003412	0.000727304	6.26741	165.438	1036.87
202934_at	HK2	AI761561	0.000946773	6.15586	32.9231	202.67
241255_at		BF433749	0.00246609	5.85378	54.2846	317.77
227000_at	Ells1	BE855778	0.000294709	5.66002	222.923	1261.75
1562608_at	FLJ11155	BC037932	0.00463132	5.429	198.254	1076.32
243469_at	ELF2	AI022066	0.000297301	5.37304	45.8846	246.54
203645_s_at	CD163; M130; MM130	NM_004244	0.000959374	5.29876	41.0077	217.29
226109_at	C21orf91; YG81; C21orf14; C21orf38	AK023825	0.00105236	5.25608	234.646	1233.32
1569854_at	QKI	BC029474	0.000599041	5.24986	49.5385	260.07
227084_at	DTNA	AW339310	0.000103748	5.23297	2165.12	11330
230002_at	MCLC	AA406603	0.00219652	5.17312	72.1615	373.3
235484_at	PTAR1	BE892889	0.000155331	5.02886	175.008	880.09
227253_at	HPS3	AI922198	0.00160032	4.98266	74.6308	371.86
243431_at	BTBD14A	BF000597	0.00144046	4.96173	39.9538	198.24
239301_at	RASA1	BE551451	0.000491269	4.95712	66.1231	327.78
224943_at	BTBD7	AI580162	7.27689e-05	4.92923	62.7846	309.48
241617_x_at		BE961949	0.00297243	4.88279	134.454	656.51
204324_s_at	GOLPH4; P138; GIMPC; GPP130	NM_014498	0.000612657	4.87826	191.677	935.05
209134_s_at	RPS6	BC000524	0.000491673	4.86925	1702.35	8289.19
222513_s_at	SORBS1	N21458	0.000675296	4.86822	210.531	1024.91
241717_at	MOBP	N59476	0.00152378	4.85863	496.585	2412.72
222364_at		AW971205	0.000131033	4.79614	106.523	510.9
242665_at	FMNL2	AL042120	0.000811504	4.77204	236.754	1129.8
234989_at	TncRNA	AV699657	0.005366	4.72531	546.4	2581.91
220109_at	TF	NM_014111	0.000301632	4.68904	45.9923	215.66
227506_at	SLC16A9	BG401568	0.00187693	4.67998	88.3615	413.53
239742_at	TULP4	H15278	0.00173582	4.58635	594.838	2728.14
225571_at	LIFR	AA701657	0.000486385	4.56271	233.754	1066.55
202085_at	TJP2; ZO2; X104; ZO-2; MGC26306	NM_004817	0.000542546	4.51552	213.462	963.89
1565809_x_at		BM479034	0.00150187	4.50753	309.123	1393.38
235592_at	ELL2	AW960145	0.000976012	4.50556	129.615	583.99
210193_at	MOBP	D28114	0.000115759	4.49321	158.731	713.21
233204_at		AA115105	0.000492606	4.43984	159.454	707.95
202133_at	WWTR1	BF674349	0.0063062	4.37703	95.1923	416.66
236576_at		N63005	0.000111745	4.37102	85.2615	372.68
204422_s_at	FGF2; BFGF; FGFB; HBGH-2	NM_002006	0.0064135	4.36531	74.7462	326.29
200600_at	MSN	NM_002444	0.00401094	4.34364	105.785	459.49
222357_at	ZBTB20	AW974823	0.000715861	4.25923	87.2692	371.7
217941_s_at	ERBB2IP; LAP2; ERBIN	NM_018695	0.000432326	4.25177	474.315	2016.68
239022_at	TFRC	AW090199	5.8314e-06	4.23665	57.7154	244.52
201009_s_at	TXNIP	AI439556	0.000681192	4.23164	200.762	849.55
210136_at	MBP	AW070431	0.000630648	4.22154	677.208	2858.86
200848_at	AHCYL1	AA479488	0.00118846	4.196	518.477	2175.53
201008_s_at	TXNIP	AA812232	0.000129444	4.18324	71	297.01
212501_at	CEBPB	AL564683	0.00504377	4.17453	333.623	1392.72
235127_at	PMP2	AI699994	0.00983543	4.1716	497.385	2074.89
223217_s_at	NFKBIZ	BE646573	0.000837734	4.15896	67.3846	280.25
243974_at		AI192452	0.0089766	4.15116	42.2846	175.53
205608_s_at	ANGPT1; AGP1; AGPT; ANG1; KIAA0003	U83508	0.000131444	4.12486	92.3692	381.01
217937_s_at	HDAC7A; DKFZP586J0917	NM_016596	0.00142532	4.0826	44.0308	179.76
242920_at	KIAA0999	AW590838	6.45688e-05	4.07906	618.554	2523.12
212185_x_at	MT2A	NM_005953	0.000246049	4.07741	1898.02	7738.99
212587_s_at	PTPRC	AI809341	3.37202e-05	4.05734	40.2308	163.23
223075_s_at	DKFZp761J191; C9orf58; IBA2; FLJ12783; MGC29466	AL136566	0.000295689	4.05181	183.454	743.32
49306_at	RASSF4	AI890191	0.00107557	4.04249	144.223	583.02
217763_s_at	RAB31; Rab22B	NM_006868	0.000268257	4.02641	262	1054.92
212897_at	CDC2L6	AI738802	0.000164265	4.02518	193.485	778.81
239576_at	MTUS1	AI028661	0.00150291	4.00948	129.708	520.06
228411_at	ALS2CR19	BF109252	0.0010137	3.9976	67.6231	270.33
212136_at	ATP2B4	AW517686	0.000623937	3.9804	1438.74	5726.76
225954_s_at	MIDN; DKFZp547M072	AL512725	0.000138098	3.9534	90.0769	356.11
226621_at	FGG	AI133452	0.000441187	3.94817	99.0154	390.93
232541_at	EGFR	AK000106	0.00135996	3.9391	84.1462	331.46
230263_s_at	DOCK5	BF447954	0.000669231	3.92729	94.9154	372.76
230392_at	HNRPM	AW298141	0.000397669	3.91572	49.6077	194.25
206501_x_at	ETV1; ER81	NM_004956	0.00166289	3.90985	43.6692	170.74
225912_at	TP53INP1	AW341649	8.48565e-05	3.90701	82.7692	323.38
206826_at	PMP2; FABP8; M-FABP	NM_002677	0.000424045	3.87074	1225.32	4742.91
211986_at	MGC5395	BG287862	0.00244348	3.85854	121.092	467.24
243054_at	ZMYND11	BF196963	0.0010363	3.84384	68.3769	262.83
235120_at	SEC22L3	W52819	0.000452651	3.84317	84.4615	324.6
214295_at	NFIA	AW129056	0.000290208	3.83651	283.823	1088.89
209875_s_at	SPP1; OPN; BNSP; BSPI; ETA-1	M83248	0.00577161	3.8357	633.569	2430.18
224565_at	TncRNA	BE675516	1.74667e-05	3.83448	373.169	1430.91
236154_at	QKI	R41907	0.00355167	3.82263	92.6692	354.24
214722_at	NOTCH2NL	AW516297	0.00311464	3.8186	619.631	2366.12
204964_s_at	SSPN; KRAG; SPN1; SPN2	NM_005086	0.00268339	3.8141	77.7615	296.59
223058_at	DKFZp434P116; C10orf45; FLJ45505; MGC11034	AL136885	0.000383808	3.80011	136.446	518.51
[truncated: 3,937 more rows]

## Sheet: AD_VCX
			(Bonferroni &		(Avg=average)
[truncated: 2,020 more rows]

[truncated: 1 more sheets: AD_SFG]
