# Supplementary material for: Integrative Computational Network Analysis Reveals Site-Specific Mediators of Inflammation in Alzheimer's Disease
Source: Front Physiol. 2018 Mar 2;9:154. doi: 10.3389/fphys.2018.00154 (PMC5840953; doi:10.3389/fphys.2018.00154)
Supplement: Supplementary file 2 [file Table2.xlsx]

## Sheet: AD_HIP
Supplementary Table 2: Classification of region specific differentially expressed genes.
Gene	Type		ligand- genes classified as ligands
ADAM23	ligand		Receptor - genes classified as receptors
ADAM9	ligand		TF - genes classified as TFs
ARF1	ligand		NA - genes not a part of any of these
CLEC11A	ligand
EDIL3	ligand
EFNB2	ligand
FARP2	ligand
GNAS	ligand
GNAS	ligand
GNAS	ligand
GNAS	ligand
GNAS	ligand
GNAS	ligand
GPI	ligand
GPI	ligand
HHLA3	ligand
HMGB1	ligand
HMGB1	ligand
HMGB1	ligand
HRAS	ligand
IL7	ligand
INHA	ligand
L1CAM	ligand
LAMB1	ligand
LAMC1	ligand
LIN7C	ligand
LRP1B	ligand
NCAM1	ligand
NDP	ligand
OMG	ligand
PDGFA	ligand
PDGFA	ligand
PDGFA	ligand
PGF	ligand
PSAP	ligand
PTMA	ligand
PTMA	ligand
RTN4	ligand
RTN4	ligand
SLIT1	ligand
SLIT3	ligand
SORBS1	ligand
SORBS1	ligand
WNT3	ligand
A2BP1	NA
AAK1	NA
AAMP	NA
AARS	NA
AASDH	NA
AASDHPPT	NA
AATF	NA
ABAT	NA
ABCA3	NA
ABCA5	NA
ABCA5	NA
ABCB1	NA
ABCB6	NA
ABCB6	NA
ABCC10	NA
ABCC10	NA
ABCC5	NA
ABCC5	NA
ABHD2	NA
ABHD2	NA
ABHD2	NA
ABHD6	NA
ABI1	NA
ABI2	NA
ABL2	NA
ABLIM1	NA
ABLIM1	NA
ABR	NA
ACAA1	NA
ACACA	NA
ACACA	NA
ACAD8	NA
ACAT2	NA
ACBD5	NA
ACCN1	NA
ACF	NA
ACO1	NA
ACO2	NA
ACOT2	NA
ACOT7	NA
ACOT8	NA
ACOX1	NA
ACOX3	NA
ACP1	NA
ACP2	NA
ACPL2	NA
ACSL1	NA
ACSL3	NA
ACSL3	NA
ACSL6	NA
ACSL6	NA
ACTB	NA
ACTB	NA
ACTB	NA
ACTB	NA
ACTB	NA
ACTG1	NA
ACTG1	NA
ACTG1	NA
ACTG1	NA
ACTG1	NA
ACTG1	NA
ACTG1	NA
ACTG1	NA
ACTG1	NA
ACTN4	NA
ACTR10	NA
ACTR1A	NA
ACTR1A	NA
ACTR1B	NA
ACTR2	NA
ACTR3	NA
ACTR8	NA
ACY1L2	NA
ACYP1	NA
ACYP2	NA
AD-003	NA
AD7C-NTP	NA
ADAM22	NA
ADAR	NA
ADARB1	NA
ADCY2	NA
ADCY3	NA
ADD1	NA
ADD1	NA
ADH5	NA
ADNP	NA
ADNP	NA
ADPGK	NA
ADPN	NA
ADRBK2	NA
ADSL	NA
ADSL	NA
AFG3L2	NA
AFTIPHILIN	NA
AFTIPHILIN	NA
AGPAT1	NA
AGPAT1	NA
AGPAT3	NA
AGPAT3	NA
AGPAT3	NA
AGPAT6	NA
AGPS	NA
AHCTF1	NA
AHCY	NA
AHSA1	NA
AHSA2	NA
AIP1	NA
AJAP1	NA
AK1	NA
AK3	NA
AK5	NA
AKAP10	NA
AKAP11	NA
AKAP13	NA
AKAP13	NA
AKAP13	NA
AKAP13	NA
AKAP13	NA
AKAP6	NA
AKAP8L	NA
AKAP9	NA
AKR1A1	NA
AKR1B1	NA
AKT3	NA
AKT3	NA
ALAS1	NA
ALDH3A2	NA
ALDOA	NA
ALDOA	NA
ALDOC	NA
ALKBH	NA
ALMS1	NA
ALS2	NA
ALS2	NA
ALS2CR2	NA
ALS4	NA
AMD1	NA
AMIGO1	NA
AMOTL2	NA
AMPD2	NA
AMPH	NA
AMY1A	NA
AMZ2	NA
ANAPC13	NA
ANAPC5	NA
ANAPC5	NA
ANAPC5	NA
ANAPC5	NA
ANK2	NA
ANK3	NA
ANK3	NA
ANKH	NA
ANKMY2	NA
ANKMY2	NA
ANKRD10	NA
ANKRD10	NA
ANKRD10	NA
ANKRD10	NA
ANKRD10	NA
ANKRD11	NA
ANKRD11	NA
ANKRD11	NA
ANKRD11	NA
ANKRD12	NA
ANKRD12	NA
ANKRD13	NA
ANKRD13B	NA
ANKRD13D	NA
ANKRD17	NA
ANKRD32	NA
ANKRD46	NA
ANKRD9	NA
ANP32A	NA
ANP32B	NA
ANP32E	NA
ANXA11	NA
ANXA6	NA
ANXA7	NA
AOF2	NA
AP1GBP1	NA
AP1GBP1	NA
AP1M1	NA
AP1S2	NA
AP2A2	NA
AP2A2	NA
AP2A2	NA
AP2A2	NA
AP2B1	NA
AP2M1	NA
AP2S1	NA
AP2S1	NA
AP3D1	NA
AP3M2	NA
AP4B1	NA
APAF1	NA
APC	NA
APH1A	NA
API5	NA
APOA1BP	NA
APPBP1	NA
APPBP2	NA
APPBP2	NA
APPL	NA
APTX	NA
APXL	NA
APXL2	NA
AQP12B	NA
ARCN1	NA
ARF5	NA
ARFGEF2	NA
ARFIP1	NA
ARGBP2	NA
ARHGAP18	NA
ARHGAP21	NA
ARHGAP21	NA
ARHGAP26	NA
ARHGAP26	NA
ARHGAP5	NA
ARHGAP5	NA
ARHGEF10L	NA
ARHGEF7	NA
ARHGEF7	NA
ARHGEF7	NA
ARHGEF9	NA
ARIH1	NA
ARIH1	NA
ARIH1	NA
ARL1	NA
ARL10C	NA
ARL5	NA
ARL5	NA
ARL6IP	NA
ARL6IP2	NA
ARL6IP4	NA
ARL6IP5	NA
ARL6IP6	NA
ARMC8	NA
ARMC8	NA
ARMCX2	NA
ARMCX4	NA
ARPC1A	NA
ARPC2	NA
ARPC3	NA
ARPC5L	NA
ARPC5L	NA
ARPP-19	NA
ARRB2	NA
ARRDC3	NA
ARS2	NA
ARS2	NA
ARV1	NA
ASAH1	NA
ASB1	NA
ASB13	NA
ASB3	NA
ASB8	NA
ASCIZ	NA
ASH1L	NA
ASH1L	NA
ASNS	NA
ASPH	NA
ASTN	NA
ATCAY	NA
ATG12	NA
ATG3	NA
ATG5	NA
ATIC	NA
ATOX1	NA
ATP11B	NA
ATP13A1	NA
ATP1A1	NA
ATP1B1	NA
ATP1B1	NA
ATP2A2	NA
ATP2A2	NA
ATP2B1	NA
ATP2B2	NA
ATP2B3	NA
ATP2B4	NA
ATP5A1	NA
ATP5C1	NA
ATP5C1	NA
ATP5C1	NA
ATP5F1	NA
ATP5G2	NA
ATP5G3	NA
ATP5G3	NA
ATP5J	NA
ATP5J2	NA
ATP5L	NA
ATP5L	NA
ATP5L	NA
ATP5O	NA
ATP6AP1	NA
ATP6V0A1	NA
ATP6V0B	NA
ATP6V0D1	NA
ATP6V0D1	NA
ATP6V0E	NA
ATP6V1B2	NA
ATP6V1C1	NA
ATP6V1D	NA
ATP6V1E1	NA
ATP6V1F	NA
ATP6V1G2	NA
ATP6V1H	NA
ATP6V1H	NA
ATP8A2	NA
ATP8A2	NA
ATP8B1	NA
ATP9A	NA
ATP9B	NA
ATPIF1	NA
ATR	NA
ATR	NA
ATRX	NA
ATRX	NA
ATXN1	NA
ATXN10	NA
ATXN10	NA
ATXN7	NA
AUH	NA
AURKAIP1	NA
AURKAIP1	NA
AUTS2	NA
AUTS2	NA
AUTS2	NA
AVO3	NA
AZI2	NA
AZIN1	NA
B3GALT6	NA
B3GAT1	NA
B4GALT5	NA
BAALC	NA
BAALC	NA
BACE1	NA
BAG1	NA
BAG4	NA
BAG5	NA
BAG5	NA
BAT1	NA
BAT2	NA
BAT2D1	NA
BAT2D1	NA
BAT2D1	NA
BAT3	NA
BAT3	NA
BAT3	NA
BBP	NA
BBS2	NA
BBS4	NA
BBS7	NA
BC002942	NA
BCAP29	NA
BCAS2	NA
BCAT1	NA
BCCIP	NA
BCL11B	NA
BCL2	NA
BCL7A	NA
BCLAF1	NA
BCLAF1	NA
BCLAF1	NA
BCLAF1	NA
BCR	NA
BDP1	NA
BEXL1	NA
BFAR	NA
BHLHB3	NA
BICD1	NA
BICD1	NA
BICD2	NA
BICD2	NA
BID	NA
BIN1	NA
BIN1	NA
BIN1	NA
BIN1	NA
BIN1	NA
BIRC4	NA
BIRC6	NA
BIRC6	NA
BIT1	NA
BLCAP	NA
BLOC1S1	NA
BLVRA	NA
BLVRB	NA
BMP2K	NA
BMS1L	NA
BNIP3L	NA
BPGM	NA
BPNT1	NA
BRAP	NA
BRD2	NA
BRD2	NA
BRD2	NA
BRD4	NA
BRD4	NA
BRD4	NA
BRD4	NA
BRD7	NA
BRD7	NA
BRE	NA
BRI3	NA
BRMS1L	NA
BRSK1	NA
BRUNOL4	NA
BRUNOL4	NA
BRUNOL5	NA
BRUNOL6	NA
BRWD1	NA
BRWD2	NA
BSCL2	NA
BSN	NA
BTBD10	NA
BTBD14B	NA
BTBD14B	NA
BTBD3	NA
BTBD4	NA
BTF3	NA
BTF3	NA
BTN2A1	NA
BTN2A1	NA
BTRC	NA
BUB3	NA
BZW1	NA
C10orf119	NA
C10orf132	NA
C10orf18	NA
C10orf18	NA
C10orf35	NA
C10orf4	NA
C10orf42	NA
C10orf58	NA
C10orf6	NA
C10orf6	NA
C10orf7	NA
C10orf83	NA
C10orf84	NA
C10orf85	NA
C10orf9	NA
C10orf9	NA
C11orf2	NA
C12orf10	NA
C12orf22	NA
C12orf4	NA
C12orf4	NA
C13orf10	NA
C13orf12	NA
C13orf21	NA
C13orf22	NA
C14orf100	NA
C14orf101	NA
C14orf11	NA
C14orf111	NA
C14orf118	NA
C14orf119	NA
C14orf120	NA
C14orf130	NA
C14orf133	NA
C14orf153	NA
C14orf156	NA
C14orf166	NA
C14orf168	NA
C14orf2	NA
C14orf2	NA
C14orf32	NA
C14orf32	NA
C14orf32	NA
C14orf37	NA
C14orf4	NA
C14orf44	NA
C14orf65	NA
C14orf85	NA
C14orf87	NA
C14orf92	NA
C15orf15	NA
C15orf17	NA
C15orf24	NA
C15orf25	NA
C15orf29	NA
C16orf33	NA
C16orf35	NA
C16orf45	NA
C16orf49	NA
C17orf25	NA
C17orf40	NA
C18orf11	NA
C18orf18	NA
C18orf22	NA
C18orf37	NA
C18orf43	NA
C19orf12	NA
C19orf7	NA
C1GALT1	NA
C1orf109	NA
C1orf114	NA
C1orf115	NA
C1orf119	NA
C1orf123	NA
C1orf128	NA
C1orf144	NA
C1orf149	NA
C1orf149	NA
C1orf16	NA
C1orf160	NA
C1orf165	NA
C1orf181	NA
C1orf21	NA
C1orf33	NA
C1orf37	NA
C1orf37	NA
C1orf43	NA
C1orf48	NA
C1orf57	NA
C1orf59	NA
C1orf60	NA
C1orf61	NA
C1orf71	NA
C1orf71	NA
C1orf96	NA
C1QBP	NA
C1QDC1	NA
C20orf116	NA
C20orf118	NA
C20orf118	NA
C20orf133	NA
C20orf14	NA
C20orf155	NA
C20orf160	NA
C20orf177	NA
C20orf18	NA
C20orf19	NA
C20orf194	NA
C20orf194	NA
C20orf22	NA
C20orf24	NA
C20orf3	NA
C20orf35	NA
C20orf43	NA
C20orf43	NA
C20orf43	NA
C20orf44	NA
C20orf52	NA
C20orf6	NA
C20orf6	NA
C20orf7	NA
C20orf74	NA
C21orf106	NA
C21orf114	NA
C21orf33	NA
C21orf51	NA
C21orf86	NA
C22orf3	NA
C22orf8	NA
C2orf17	NA
C2orf17	NA
C2orf23	NA
C2orf25	NA
C2orf28	NA
C2orf29	NA
C2orf3	NA
C2orf30	NA
C2orf32	NA
C2orf33	NA
C2orf33	NA
C2orf33	NA
C2orf4	NA
C3orf1	NA
C3orf10	NA
C4orf14	NA
C4orf16	NA
C5orf14	NA
C5orf15	NA
C5orf18	NA
C6orf111	NA
C6orf111	NA
C6orf111	NA
C6orf113	NA
C6orf120	NA
C6orf151	NA
C6orf152	NA
C6orf153	NA
C6orf166	NA
C6orf166	NA
C6orf168	NA
C6orf192	NA
C6orf192	NA
C6orf35	NA
C6orf48	NA
C6orf49	NA
C6orf55	NA
C6orf62	NA
C6orf62	NA
C6orf89	NA
C6orf89	NA
C7orf11	NA
C7orf19	NA
C7orf28A	NA
C7orf30	NA
C8orf30A	NA
C8orf32	NA
C8orf33	NA
C8orf35	NA
C8orf53	NA
C8orf61	NA
C8orf70	NA
C9orf10	NA
C9orf10	NA
C9orf10	NA
C9orf105	NA
C9orf10OS	NA
C9orf112	NA
C9orf123	NA
C9orf125	NA
C9orf3	NA
C9orf41	NA
C9orf42	NA
C9orf64	NA
C9orf7	NA
C9orf77	NA
C9orf80	NA
C9orf86	NA
CAB39	NA
CABIN1	NA
CACNA1A	NA
CACNA1E	NA
CACNB1	NA
CACNB2	NA
CACNB2	NA
CACNB2	NA
CACNB2	NA
CADPS	NA
CADPS	NA
CADPS	NA
CALM1	NA
CALM1	NA
CALM1	NA
CALM1	NA
CALM1	NA
CALM2	NA
CALM3	NA
CALM3	NA
CALU	NA
CAMK1D	NA
CAMK2A	NA
CAMK2B	NA
CAMK2B	NA
CAMK2B	NA
CAMK2B	NA
CAMK2D	NA
CAMK4	NA
CAMKK1	NA
CAMKK2	NA
CAMKV	NA
CAMSAP1	NA
CAMSAP1L1	NA
CAMSAP1L1	NA
CAP1	NA
CAP1	NA
CAP350	NA
CAPN1	NA
CAPNS1	NA
CAPZA1	NA
CAPZA2	NA
CAPZA2	NA
CART	NA
CAS1	NA
CASKIN1	NA
CAST	NA
CAST1	NA
CBARA1	NA
CBFA2T2	NA
CBFA2T2	NA
CBL	NA
CBR4	NA
CBR4	NA
CBX1	NA
CBX3	NA
CBX6	NA
CBX6	NA
CBX6	NA
CCAR1	NA
CCAR1	NA
CCDC25	NA
CCDC3	NA
CCDC32	NA
CCDC6	NA
CCDC6	NA
CCM2	NA
CCND2	NA
CCNDBP1	NA
CCNG2	NA
CCNL1	NA
CCT2	NA
CCT3	NA
CCT5	NA
CCT7	NA
CCT8	NA
CD200	NA
CD59	NA
CD99L2	NA
CD99L2	NA
CDA08	NA
CDA08	NA
CDAN1	NA
CDC14B	NA
CDC16	NA
CDC16	NA
CDC16	NA
CDC27	NA
CDC27	NA
CDC2L5	NA
CDC2L5	NA
CDC37L1	NA
CDC40	NA
CDC42	NA
CDC42	NA
CDC42BPA	NA
CDC42SE1	NA
CDC42SE1	NA
CDC42SE1	NA
CDC42SE2	NA
CDC91L1	NA
CDH8	NA
CDK5	NA
CDK5R1	NA
CDK6	NA
CDS1	NA
CDS1	NA
CEBPD	NA
CECR5	NA
CECR6	NA
CENTG2	NA
CEP1	NA
Cep164	NA
Cep290	NA
CEPT1	NA
CERK	NA
CES2	NA
CETN2	NA
CFDP1	NA
CFLAR	NA
CGGBP1	NA
CGGBP1	NA
CGI-09	NA
CGI-09	NA
CGI-116	NA
CGI-37	NA
CGRRF1	NA
CHCHD1	NA
CHCHD2	NA
CHCHD6	NA
CHCHD7	NA
CHD1	NA
CHD1	NA
CHD9	NA
CHD9	NA
CHERP	NA
CHES1	NA
CHGB	NA
CHI3L1	NA
CHIC1	NA
CHKA	NA
CHMP2A	NA
CHMP2B	NA
CHMP4A	NA
CHMP4B	NA
CHMP5	NA
CHMP5	NA
CHN1	NA
CHN2	NA
CHP	NA
chromosome	NA
CHST11	NA
CHST12	NA
CHSY1	NA
CIB1	NA
CIP29	NA
CIP29	NA
CIRBP	NA
CIRBP	NA
CIRH1A	NA
CKAP1	NA
CKAP1	NA
CKAP1	NA
CKAP5	NA
CKAP5	NA
CKB	NA
CKLFSF8	NA
CKMT1B	NA
CLASP1	NA
CLASP2	NA
CLASP2	NA
CLCN3	NA
CLCN3	NA
CLCN3	NA
CLCN3	NA
CLCN4	NA
CLIPR-59	NA
CLNS1A	NA
CLPP	NA
CLSTN1	NA
CLTA	NA
CLTA	NA
CLTA	NA
CLTB	NA
CLTB	NA
CLTC	NA
CLU	NA
CMAS	NA
CMIP	NA
CMIP	NA
CMIP	NA
CMPK	NA
CNDP2	NA
CNKSR2	NA
CNN3	NA
CNNM3	NA
CNOT2	NA
CNOT2	NA
CNOT2	NA
CNOT2	NA
CNOT3	NA
COASY	NA
COG1	NA
COG3	NA
COG5	NA
COIL	NA
COL11A2	NA
COL27A1	NA
COL4A3BP	NA
COL4A3BP	NA
COL4A3BP	NA
COMMD1	NA
COMMD3	NA
COMMD7	NA
COMMD9	NA
COPB	NA
COPB2	NA
COPG	NA
COPG2	NA
COPS3	NA
COPS4	NA
COPS6	NA
COPS7A	NA
COPS8	NA
COPS8	NA
COPZ1	NA
COQ3	NA
COQ3	NA
CORO1C	NA
COTL1	NA
COX15	NA
COX15	NA
COX4I1	NA
COX4I1	NA
COX4NB	NA
COX5B	NA
COX5B	NA
COX5B	NA
COX6B1	NA
COX6C	NA
COX7B	NA
COX7C	NA
COX8A	NA
CP110	NA
CPD	NA
CPD	NA
CPEB4	NA
CPEB4	NA
CPEB4	NA
CPLX2	NA
CPNE1	NA
CPNE2	NA
CPNE3	NA
CPNE3	NA
CPSF3	NA
CPSF6	NA
CPSF6	NA
CPSF6	NA
CRAMP1L	NA
CRBN	NA
CRBN	NA
CREG1	NA
CRELD1	NA
CRI1	NA
CRI1	NA
CRIPT	NA
CRK7	NA
CRMP1	NA
CROP	NA
CROP	NA
CRR9	NA
CRSP3	NA
CRSP8	NA
CRY2	NA
CRYGS	NA
CRYL1	NA
CRYZL1	NA
CS	NA
CSAD	NA
CSDE1	NA
CSE1L	NA
CSE1L	NA
CSGlcA-T	NA
CSMD2	NA
CSNK1A1	NA
CSNK1A1	NA
CSNK1A1	NA
CSNK1A1	NA
CSNK1A1	NA
CSNK1A1	NA
CSNK1D	NA
CSNK1G2	NA
CSNK2A1	NA
CSNK2A2	NA
CSNK2B	NA
CSPG6	NA
CSPP1	NA
CSRP2BP	NA
CTBP1	NA
CTBP1	NA
CTGLF1	NA
CTNNA2	NA
CTNNBL1	NA
CTSB	NA
CTSB	NA
CTSC	NA
CTTN	NA
CUEDC1	NA
CUEDC2	NA
CUGBP1	NA
CUGBP2	NA
CUGBP2	NA
CUGBP2	NA
CUGBP2	NA
CUGBP2	NA
CUGBP2	NA
CUGBP2	NA
CUGBP2	NA
CUL1	NA
CUL2	NA
CUL3	NA
CUL3	NA
CUL4A	NA
CUL4A	NA
CUTC	NA
CUTL1	NA
CXorf40A	NA
CXorf40B	NA
CXorf50	NA
CXXC5	NA
CXXC5	NA
CYB561	NA
CYB561	NA
CYFIP2	NA
CYFIP2	NA
CYHR1	NA
CYLD	NA
CYLD	NA
CYLD	NA
CYP46A1	NA
D2LIC	NA
D4S234E	NA
DAAM1	NA
DAAM1	NA
DAB1	NA
DAD1	NA
DAP3	NA
DAP3	NA
DARS	NA
DAZAP1	NA
DAZAP1	NA
DAZAP2	NA
DBN1	NA
DBT	NA
DC12	NA
DCAMKL1	NA
DCK	NA
DCLRE1C	NA
DCTD	NA
DCTD	NA
DCTN1	NA
DCTN2	NA
DCTN4	NA
DCTN6	NA
DCUN1D1	NA
DCUN1D2	NA
DCUN1D4	NA
DCUN1D5	NA
DDHD1	NA
DDHD2	NA
DDOST	NA
DDX10	NA
DDX17	NA
DDX17	NA
DDX17	NA
DDX24	NA
DDX25	NA
DDX26	NA
DDX27	NA
DDX27	NA
DDX3X	NA
DDX3X	NA
DDX41	NA
DDX42	NA
DDX48	NA
DDX49	NA
DDX50	NA
DDX50	NA
DDX56	NA
DDX59	NA
DDX6	NA
DDX6	NA
DECR1	NA
DEGS1	NA
DENR	NA
DERL2	NA
DGCR8	NA
DGCR9	NA
DGKG	NA
DGUOK	NA
DHCR24	NA
DHFR	NA
DHFRL1	NA
DHPS	NA
DHRS7	NA
DHX15	NA
DHX15	NA
DHX29	NA
DHX30	NA
DHX30	NA
DHX36	NA
DHX36	NA
DHX57	NA
DHX9	NA
DHX9	NA
DIAPH1	NA
DICER1	NA
DICER1	NA
DJ122O8.2	NA
DJ328E19.C1.1	NA
DJ328E19.C1.1	NA
DKC1	NA
DKC1	NA
DKC1	NA
DKFZp313A2432	NA
DKFZp313A2432	NA
DKFZp313G1735	NA
DKFZP434C212	NA
DKFZp434L142	NA
DKFZp547E087	NA
DKFZp547K1113	NA
DKFZP564D172	NA
DKFZP564D172	NA
DKFZP564F0522	NA
DKFZP564F0522	NA
DKFZP564G2022	NA
DKFZP564I1171	NA
DKFZP564J0123	NA
DKFZP564O0523	NA
DKFZP566N034	NA
DKFZp586C1924	NA
DKFZp586I1420	NA
DKFZp761B107	NA
DKFZp761D112	NA
DKFZp761I2123	NA
DKFZP761N09121	NA
DKFZp761N1114	NA
DKFZp761N1114	NA
DKFZp761P0423	NA
DKK3	NA
DKK3	NA
DLD	NA
DLG2	NA
DLG3	NA
DLGAP4	NA
DLGAP4	NA
DMWD	NA
DMWD	NA
DMXL2	NA
DNAJA2	NA
DNAJA4	NA
DNAJB14	NA
DNAJB14	NA
DNAJB6	NA
DNAJB6	NA
DNAJC1	NA
DNAJC1	NA
DNAJC14	NA
DNAJC16	NA
DNAJC19	NA
DNAJC5	NA
DNAJC5	NA
DNAJC7	NA
DNAJC8	NA
DNAJC8	NA
DNAPTP6	NA
DNASE1	NA
DNCH1	NA
DNCH2	NA
DNCI1	NA
DNCI2	NA
DNCL1	NA
DNCLI1	NA
DND1	NA
DND1	NA
DNM1L	NA
DNM3	NA
DOCK10	NA
DOCK3	NA
DOCK9	NA
DOK3	NA
DOK6	NA
DPP6	NA
DPP8	NA
DPYSL2	NA
DRD1IP	NA
DRP2	NA
DRPLA	NA
DSCR1	NA
DSCR2	NA
DST	NA
DSTN	NA
DTNA	NA
DTX3	NA
DTYMK	NA
DUSP12	NA
DUSP16	NA
DUSP16	NA
DUSP18	NA
DUSP8	NA
DUSP8	NA
DVL1	NA
DVL2	NA
DYRK4	NA
DZIP3	NA
DZIP3	NA
E2IG5	NA
E2IG5	NA
E2IG5	NA
EAF1	NA
EB-1	NA
EB-1	NA
EB-1	NA
EBAG9	NA
EBPL	NA
ECH1	NA
ECHDC1	NA
ECHS1	NA
EDD	NA
EDD1	NA
EDEM1	NA
EDF1	NA
EDF1	NA
EEF1A1	NA
EEF1A1	NA
EEF1A1	NA
EEF1A1	NA
EEF1A2	NA
EEF1B2	NA
EEF1D	NA
EEF1E1	NA
EEF1G	NA
EEF1G	NA
EEF1G	NA
EEF2	NA
EFHC2	NA
EFTUD2	NA
EGFL5	NA
EGLN2	NA
EHBP1	NA
EHD3	NA
EHMT1	NA
EHMT1	NA
EIF1	NA
EIF1	NA
EIF1	NA
EIF1AX	NA
EIF2AK1	NA
EIF2B1	NA
EIF2B3	NA
EIF2B4	NA
EIF2C3	NA
EIF2S1	NA
EIF2S2	NA
EIF3S10	NA
EIF3S12	NA
EIF3S12	NA
EIF3S12	NA
EIF3S2	NA
EIF3S3	NA
EIF3S4	NA
EIF3S5	NA
EIF3S7	NA
EIF3S8	NA
EIF3S8	NA
EIF3S8	NA
EIF3S9	NA
EIF3S9	NA
EIF3S9	NA
EIF3S9	NA
EIF4A1	NA
EIF4B	NA
EIF4E	NA
EIF4E2	NA
EIF4E3	NA
EIF4E3	NA
EIF4ENIF1	NA
EIF4G1	NA
EIF4G2	NA
EIF4G3	NA
EIF4G3	NA
EIF5	NA
EIF5	NA
EIF5	NA
EIF5B	NA
EIF5B	NA
EIF5B	NA
ELAVL3	NA
ELAVL4	NA
ELF2	NA
ELL2	NA
ELL2	NA
Ells1	NA
Ells1	NA
ELMO1	NA
ELMO2	NA
ELMOD2	NA
ELMOD2	NA
ELOVL5	NA
ELP4	NA
ENAH	NA
ENC1	NA
ENO2	NA
ENPP4	NA
ENSA	NA
ENSA	NA
ENSA	NA
ENTPD3	NA
ENTPD6	NA
ENY2	NA
EP400	NA
EPB41L1	NA
EPB41L1	NA
EPB41L2	NA
EPB41L3	NA
EPC1	NA
EPDR1	NA
EPLIN	NA
EPM2AIP1	NA
EPM2AIP1	NA
EPRS	NA
ERAL1	NA
ERCC1	NA
ERCC3	NA
ERH	NA
ERICH1	NA
ERO1L	NA
ERP29	NA
ESCO1	NA
ESD	NA
ETEA	NA
ETF1	NA
ETFB	NA
ETFDH	NA
ETFDH	NA
EVL	NA
EVL	NA
EWSR1	NA
EWSR1	NA
EXOSC1	NA
EXOSC7	NA
EXT1	NA
EXT1	NA
EXT1	NA
EXT1	NA
EXT2	NA
EXT2	NA
EXTL2	NA
FABP3	NA
FABP3	NA
FABP5	NA
FAF1	NA
FAF1	NA
FAHD1	NA
FAHD2A	NA
FALZ	NA
FALZ	NA
FAM18B	NA
FAM19A5	NA
FAM20B	NA
FAM20B	NA
FAM32A	NA
FAM36A	NA
FAM43A	NA
FAM44A	NA
FAM44B	NA
FAM48A	NA
FAM49A	NA
FAM50A	NA
FAM54B	NA
FAM55C	NA
FAM58A	NA
FAM62B	NA
FAM63A	NA
FAM73A	NA
FAM79A	NA
FAM82C	NA
FAM89B	NA
FARSLB	NA
FARSLB	NA
FASTK	NA
FAU	NA
FBXL14	NA
FBXL3	NA
FBXL5	NA
FBXO11	NA
FBXO21	NA
FBXO33	NA
FBXO34	NA
FBXO38	NA
FBXO41	NA
FBXO7	NA
FBXO9	NA
FBXO9	NA
FBXW12	NA
FBXW2	NA
FBXW7	NA
FDFT1	NA
FDFT1	NA
FDPS	NA
FEN1	NA
FEZ2	NA
FGD4	NA
FGD4	NA
FGFR1OP2	NA
FH	NA
FH	NA
FHL1	NA
FHL1	NA
FHOD3	NA
FIBP	NA
FIGNL1	NA
FIP1L1	NA
FKBP1A	NA
FKBP2	NA
FKRP	NA
FKSG44	NA
FLCN	NA
FLJ10081	NA
FLJ10154	NA
FLJ10378	NA
FLJ10534	NA
FLJ10560	NA
FLJ10618	NA
FLJ10618	NA
FLJ10652	NA
FLJ10700	NA
FLJ10769	NA
FLJ10774	NA
FLJ10781	NA
FLJ10803	NA
FLJ10922	NA
FLJ10979	NA
FLJ10996	NA
FLJ11021	NA
FLJ11029	NA
FLJ11029	NA
FLJ11046	NA
FLJ11193	NA
FLJ11273	NA
FLJ11286	NA
FLJ11301	NA
FLJ11301	NA
FLJ11506	NA
FLJ11806	NA
FLJ11827	NA
FLJ12118	NA
FLJ12151	NA
FLJ12443	NA
FLJ12748	NA
FLJ13197	NA
FLJ13611	NA
FLJ13855	NA
FLJ13910	NA
FLJ14154	NA
FLJ14281	NA
FLJ14346	NA
FLJ14346	NA
FLJ14346	NA
FLJ14503	NA
FLJ14627	NA
FLJ14681	NA
FLJ14775	NA
FLJ16287	NA
FLJ20097	NA
FLJ20152	NA
FLJ20152	NA
FLJ20160	NA
FLJ20211	NA
FLJ20259	NA
FLJ20294	NA
FLJ20308	NA
FLJ20323	NA
FLJ20366	NA
FLJ20366	NA
FLJ20397	NA
FLJ20422	NA
FLJ20507	NA
FLJ20582	NA
FLJ20674	NA
FLJ20719	NA
FLJ20719	NA
FLJ21148	NA
FLJ21159	NA
FLJ21159	NA
FLJ21168	NA
FLJ21439	NA
FLJ21827	NA
FLJ22104	NA
FLJ22313	NA
FLJ22374	NA
FLJ22531	NA
FLJ22795	NA
FLJ22955	NA
FLJ23447	NA
FLJ23861	NA
FLJ25076	NA
FLJ25222	NA
FLJ25371	NA
FLJ25477	NA
FLJ25477	NA
FLJ25778	NA
FLJ30092	NA
FLJ30313	NA
FLJ30594	NA
FLJ30596	NA
FLJ30656	NA
FLJ30672	NA
FLJ31295	NA
FLJ32065	NA
FLJ32499	NA
FLJ32549	NA
FLJ33814	NA
FLJ33996	NA
FLJ35348	NA
FLJ35976	NA
FLJ37228	NA
FLJ37538	NA
FLJ37562	NA
FLJ38288	NA
FLJ38426	NA
FLJ38426	NA
FLJ38973	NA
FLJ38984	NA
FLJ40142	NA
FLJ40342	NA
FLJ41131	NA
FLJ42393	NA
FLJ43663	NA
FLJ43663	NA
FLJ90709	NA
FLRT1	NA
FLRT2	NA
FLRT3	NA
FMNL2	NA
FMNL2	NA
FMR1	NA
FN3KRP	NA
FN5	NA
FNBP3	NA
FNBP3	NA
FNBP4	NA
FNTA	NA
FOXO6	NA
FRAP1	NA
FREQ	NA
FREQ	NA
FRMD4A	NA
FRMD4A	NA
FRMD4A	NA
FSCN1	NA
FSD1	NA
FTH1	NA
FTHP1	NA
FTO	NA
FTS	NA
FUCA1	NA
FUNDC2	NA
FUS	NA
FUT6	NA
FUT8	NA
FXR1	NA
FXR1	NA
FXR1	NA
FXR1	NA
FYN	NA
FYN	NA
FYTTD1	NA
G0S2	NA
G10	NA
G1P3	NA
G3BP2	NA
GABARAPL1	NA
GABARAPL2	NA
GAK	NA
GAK	NA
GALC	NA
GALNACT-2	NA
GALNT1	NA
GALNT2	NA
GALNTL4	NA
GAPDH	NA
GAPDH	NA
GAPDH	NA
GAPDH	NA
GAPDH	NA
GAPDH	NA
GAPDS	NA
GARNL1	NA
GARS	NA
GAS2L1	NA
GAS2L1	NA
GAS7	NA
GATM	NA
GATS	NA
GBA	NA
GBAS	NA
GCAT	NA
GCLC	NA
GDAP1	NA
GDI2	NA
GEFT	NA
GFM2	NA
GGA3	NA
GGCX	NA
GHITM	NA
GHITM	NA
GHITM	NA
GK001	NA
GK001	NA
GLCE	NA
GLG1	NA
GLG1	NA
GLIS1	NA
GLO1	NA
GLRX	NA
GLRX	NA
GLS	NA
GLS	NA
GLS2	NA
GLT8D1	NA
GLUD1	NA
GlyBP	NA
gm117	NA
GMFB	NA
GMPR2	NA
GNA11	NA
GNAO1	NA
GNAO1	NA
GNAO1	NA
GNAQ	NA
GNB1	NA
GNB2	NA
GNB2L1	NA
GNG3	NA
GNL3	NA
GNMT	NA
GNPDA1	NA
GNPDA2	NA
GNPNAT1	NA
GNPTG	NA
GOLGA2	NA
GOLGA3	NA
GOLGA5	NA
GOLGA7	NA
GOLGA8A	NA
GOLGA8B	NA
GOLGB1	NA
GON4	NA
GON4	NA
GOPC	NA
GOSR2	NA
GOT1	NA
GOT2	NA
GPBP1	NA
GPD2	NA
GPD2	NA
GPHN	NA
GPM6A	NA
GPM6B	NA
GPM6B	NA
GPR155	NA
GPR51	NA
GPR51	NA
GPR89	NA
GPR89	NA
GPR89	NA
GPR89	NA
GPRASP1	NA
GPRASP2	NA
GPSN2	NA
GPX4	NA
GRB10	NA
GREB1	NA
GREM2	NA
GRHPR	NA
GRHPR	NA
GRHPR	NA
GRIPAP1	NA
GRK6	NA
GRSF1	NA
GSK3B	NA
GSK3B	NA
GSR	NA
GSS	NA
GSTA4	NA
GSTO1	NA
GSTO1	NA
GTDC1	NA
GTF2B	NA
GTF2E2	NA
GTF2IRD2	NA
GTF3C1	NA
GTF3C4	NA
GTL3	NA
GUCY1B3	NA
GYG	NA
H2AFV	NA
H2AFY	NA
H2AFY	NA
H2AFY	NA
H2AFY2	NA
H2AFZ	NA
H2-ALPHA	NA
H3F3B	NA
H3F3B	NA
HABP4	NA
HABP4	NA
HADHA	NA
HADHB	NA
HADHSC	NA
HAGH	NA
HARS	NA
HARS2	NA
HARSL	NA
HAX1	NA
HBS1L	NA
HBS1L	NA
HBXAP	NA
HBXAP	NA
HBXAP	NA
HBXIP	NA
HCCS	NA
HCG2P7	NA
HCN1	NA
HDDC2	NA
HDGF	NA
HDGF	NA
HDGF2	NA
HDGFRP3	NA
HDGFRP3	NA
HDHD2	NA
HDLBP	NA
HEBP2	NA
HECTD1	NA
HEXB	NA
hfl-B5	NA
HIAT1	NA
HIATL1	NA
HIC2	NA
HIGD1A	NA
HINT1	NA
HINT1	NA
HINT1	NA
HIP2	NA
HIRIP5	NA
HIST1H4C	NA
HIST2H2BE	NA
HIST3H2A	NA
HIVEP3	NA
HK1	NA
HKE2	NA
HKE2	NA
HLC-8	NA
HM13	NA
HMG20A	NA
HMGB3	NA
HMGCLL1	NA
HMGCR	NA
HMGCS1	NA
HMGN1	NA
HMGN2	NA
HMGN4	NA
HMGN4	NA
HMGN4	NA
HMP19	NA
HN1	NA
HN1	NA
HNMT	NA
HNRPA0	NA
HNRPA0	NA
HNRPA1	NA
HNRPA1	NA
HNRPA3	NA
HNRPA3	NA
HNRPA3	NA
HNRPA3	NA
HNRPA3P1	NA
HNRPAB	NA
HNRPC	NA
HNRPD	NA
HNRPD	NA
HNRPD	NA
HNRPD	NA
HNRPDL	NA
HNRPDL	NA
HNRPDL	NA
HNRPH1	NA
HNRPH2	NA
HNRPH3	NA
HNRPK	NA
HNRPL	NA
HNRPL	NA
HNRPLL	NA
HNRPM	NA
HNRPM	NA
HNRPU	NA
HNRPU	NA
HNT	NA
HNT	NA
HOMER1	NA
HOMER1	NA
HP1BP3	NA
HP1BP3	NA
HPCAL4	NA
HPRT1	NA
HPS1	NA
HPS4	NA
HPS5	NA
HRASLS3	NA
HRASLS3	NA
HRB	NA
HRB2	NA
HRB2	NA
HRK	NA
HRMT1L1	NA
HRMT1L1	NA
HRMT1L2	NA
HRSP12	NA
HS1BP3	NA
HS3ST1	NA
HS6ST3	NA
HS6ST3	NA
HSA272196	NA
HSA9761	NA
HSCARG	NA
HSDL1	NA
HSF2	NA
HSMPP8	NA
HSMPP8	NA
HSPA12A	NA
HSPA8	NA
HSPA8	NA
HSPA8	NA
HSPA9B	NA
HSPC009	NA
HSPC111	NA
HSPC117	NA
HSPC121	NA
HSPC135	NA
HSPC138	NA
HSPC142	NA
HSPC152	NA
HSPC159	NA
HSPC176	NA
HSPCA	NA
HSPCA	NA
HSPCB	NA
HSPCB	NA
HSPD1	NA
hSyn	NA
HTATIP	NA
HUNK	NA
HUS1	NA
HUWE1	NA
HUWE1	NA
HYOU1	NA
HYPB	NA
IARS	NA
IARS2	NA
ICMT	NA
ICT1	NA
IDH3A	NA
IDH3A	NA
IDH3B	NA
IDH3B	NA
IDH3B	NA
IDH3G	NA
IDI1	NA
IDI1	NA
IDS	NA
IFI16	NA
IGHG3	NA
IGSF4	NA
IGSF4	NA
IHPK2	NA
IK	NA
IKBKAP	NA
ILF2	NA
ILKAP	NA
IMMT	NA
IMP3	NA
IMP4	NA
IMPAD1	NA
IMPDH2	NA
INA	NA
ING2	NA
INPP1	NA
INPP4A	NA
INPP5E	NA
INPP5F	NA
INSIG1	NA
INSIG2	NA
IPO11	NA
IPO7	NA
IPO7	NA
IPO8	NA
IQCA	NA
IQCE	NA
IQCG	NA
IQSEC1	NA
IQSEC1	NA
IQSEC3	NA
IREB2	NA
IRF2BP2	NA
IRS2	NA
IRS2	NA
ITGB1BP1	NA
ITGB4BP	NA
ITM2B	NA
ITM2C	NA
ITPA	NA
ITR	NA
JAGN1	NA
JAK1	NA
JARID1A	NA
JARID1B	NA
JARID1B	NA
JMJD1B	NA
JMJD1B	NA
JMJD2A	NA
JMJD2B	NA
JMJD3	NA
JPH3	NA
JTV1	NA
JTV1	NA
K-ALPHA-1	NA
K-ALPHA-1	NA
K-ALPHA-1	NA
K-ALPHA-1	NA
K-ALPHA-1	NA
KARS	NA
KATNA1	NA
KATNB1	NA
KBTBD11	NA
KBTBD6	NA
KBTBD9	NA
KCNC1	NA
KCNG1	NA
KCNH2	NA
KCNK10	NA
KCNMB4	NA
KCTD1	NA
KCTD12	NA
KCTD13	NA
KCTD13	NA
KCTD2	NA
KCTD7	NA
KDELR1	NA
KDELR2	NA
KEAP1	NA
KHSRP	NA
KIAA0063	NA
KIAA0090	NA
KIAA0100	NA
KIAA0100	NA
KIAA0103	NA
KIAA0141	NA
KIAA0143	NA
KIAA0152	NA
KIAA0157	NA
KIAA0196	NA
KIAA0232	NA
KIAA0240	NA
KIAA0240	NA
KIAA0241	NA
KIAA0251	NA
KIAA0251	NA
KIAA0256	NA
KIAA0256	NA
KIAA0265	NA
KIAA0268	NA
KIAA0274	NA
KIAA0280	NA
KIAA0284	NA
KIAA0284	NA
KIAA0317	NA
KIAA0318	NA
KIAA0318	NA
KIAA0367	NA
KIAA0368	NA
KIAA0446	NA
KIAA0460	NA
KIAA0470	NA
KIAA0485	NA
KIAA0495	NA
KIAA0513	NA
KIAA0515	NA
KIAA0555	NA
KIAA0556	NA
KIAA0774	NA
KIAA0794	NA
KIAA0804	NA
KIAA0826	NA
KIAA0830	NA
KIAA0830	NA
KIAA0859	NA
KIAA0882	NA
KIAA0888	NA
KIAA0888	NA
KIAA0892	NA
KIAA0894	NA
KIAA0895	NA
KIAA0934	NA
KIAA0934	NA
KIAA0947	NA
KIAA0992	NA
KIAA0999	NA
KIAA0999	NA
KIAA0999	NA
KIAA0999	NA
KIAA1026	NA
KIAA1033	NA
KIAA1043	NA
KIAA1045	NA
KIAA1049	NA
KIAA1049	NA
KIAA1076	NA
KIAA1102	NA
KIAA1117	NA
[truncated: 2,917 more rows]

## Sheet: AD_PC
Gene	Type
ADAM10	ligand
ADAM23	ligand
ADAM9	ligand
ADCYAP1	ligand
APOE	ligand
ARF1	ligand
ARF1	ligand
C4A	ligand
CALR	ligand
CCK	ligand
COL5A1	ligand
COL5A3	ligand
COL6A1	ligand
COL7A1	ligand
F8	ligand
GNAS	ligand
GNAS	ligand
GNAS	ligand
GNAS	ligand
GNAS	ligand
GNAS	ligand
GPI	ligand
HRAS	ligand
INHA	ligand
INHBA	ligand
KAL1	ligand
KLK3	ligand
KLK3	ligand
KLK3	ligand
KLK3	ligand
KLK3	ligand
KLK3	ligand
KLK3	ligand
KLK3	ligand
L1CAM	ligand
LAMC1	ligand
LPL	ligand
LPL	ligand
LTBP3	ligand
NCAM1	ligand
NXPH1	ligand
NXPH3	ligand
OLFM2	ligand
OMG	ligand
P4HB	ligand
PDGFB	ligand
PGF	ligand
PIGF	ligand
PON2	ligand
PSAP	ligand
PTDSS1	ligand
QDPR	ligand
RBP4	ligand
RELN	ligand
RIMS2	ligand
RPH3A	ligand
RPS19	ligand
RTN4	ligand
RTN4	ligand
RTN4	ligand
SEMA3F	ligand
SLIT2	ligand
SLIT2	ligand
SORBS1	ligand
TAC1	ligand
YARS	ligand
13CDNA73	NA
8B7	NA
A2BP1	NA
A2BP1	NA
AAK1	NA
AAMP	NA
AARS	NA
AASDHPPT	NA
AASDHPPT	NA
ABAT	NA
ABCA9	NA
ABCB9	NA
ABCF1	NA
ABHD2	NA
ABHD2	NA
ABHD7	NA
ABL2	NA
ABLIM2	NA
ACACA	NA
ACAD10	NA
ACADSB	NA
ACAT1	NA
ACO2	NA
ACOX3	NA
ACP1	NA
ACSL3	NA
ACSL3	NA
ACSL6	NA
ACTG1	NA
ACTG1	NA
ACTG1	NA
ACTG1	NA
ACTG1	NA
ACTG1	NA
ACTG1	NA
ACTG1	NA
ACTG1	NA
ACTN1	NA
ACTN4	NA
ACTR10	NA
ACTR1A	NA
ACTR2	NA
ACTR3	NA
ACYP1	NA
ACYP2	NA
AD-020	NA
AD7C-NTP	NA
ADAM22	NA
ADAM33	NA
ADAMTS10	NA
ADAMTS2	NA
ADARB1	NA
ADD1	NA
ADH5	NA
ADK	NA
ADNP	NA
ADRBK1	NA
ADSL	NA
ADSL	NA
AF10	NA
AF1Q	NA
AFG3L2	NA
AFTIPHILIN	NA
AGPAT3	NA
AGPAT3	NA
AGPAT4	NA
AGPAT5	NA
AHCY	NA
AHCYL1	NA
AHSA1	NA
AHSA2	NA
AIPC	NA
AK1	NA
AK3L1	NA
AK5	NA
AKAP10	NA
AKAP11	NA
AKAP12	NA
AKAP13	NA
AKAP13	NA
AKAP13	NA
AKIP	NA
AKT2	NA
AKT3	NA
ALAS1	NA
ALDH5A1	NA
ALDH7A1	NA
ALDH8A1	NA
ALDOA	NA
ALDOA	NA
ALDOA	NA
ALDOC	NA
ALG5	NA
alpha-CP1	NA
ALPK1	NA
ALS2CR3	NA
ALS4	NA
AMPH	NA
AMY1A	NA
ANAPC1	NA
ANAPC13	NA
ANAPC5	NA
ANAPC5	NA
ANAPC5	NA
ANK1	NA
ANK2	NA
ANKH	NA
ANKMY2	NA
ANKRD11	NA
ANKRD11	NA
ANKRD12	NA
ANKRD15	NA
ANKRD28	NA
ANKRD29	NA
ANP32A	NA
ANP32B	NA
ANP32E	NA
ANXA11	NA
ANXA6	NA
ANXA7	NA
AP1M1	NA
AP1S2	NA
AP1S2	NA
AP2A2	NA
AP2A2	NA
AP2A2	NA
AP2M1	NA
AP2S1	NA
AP2S1	NA
AP2S1	NA
AP3M2	NA
APBA2BP	NA
APC	NA
APC	NA
APE	NA
APG10L	NA
APG12L	NA
APG3L	NA
APG4D	NA
APOA1BP	NA
APOC1	NA
APS	NA
APXL	NA
ARCN1	NA
ARF3	NA
ARF4	NA
ARF6	NA
ARGBP2	NA
ARGBP2	NA
ARH	NA
ARHGAP21	NA
ARHGAP23	NA
ARHGAP26	NA
ARHGEF1	NA
ARHGEF2	NA
ARHGEF7	NA
ARHGEF7	NA
ARHGEF9	NA
ARIH1	NA
ARIH1	NA
ARIH2	NA
ARIH2	NA
ARL10C	NA
ARL3	NA
ARL6IP2	NA
ARL6IP5	NA
ARL6IP6	NA
ARL7	NA
ARMC8	NA
ARMCX1	NA
ARPC1A	NA
ARPC1B	NA
ARPC2	NA
ARPC3	NA
ARPC5L	NA
ARPP-19	NA
ARPP-19	NA
ARRB1	NA
ARRB2	NA
ARS2	NA
ARS2	NA
ARSDR1	NA
ASAH1	NA
ASCIZ	NA
ASH1L	NA
ASH1L	NA
ASNS	NA
ASY	NA
ATAD1	NA
ATAD1	NA
ATAD3A	NA
ATAD3A	NA
ATAD3B	NA
ATAD3B	NA
ATIC	NA
ATOX1	NA
ATP1A1	NA
ATP2A2	NA
ATP2B2	NA
ATP2B4	NA
ATP2C1A	NA
ATP5A1	NA
ATP5C1	NA
ATP5C1	NA
ATP5C1	NA
ATP5D	NA
ATP5F1	NA
ATP5G3	NA
ATP5G3	NA
ATP5J	NA
ATP5J2	NA
ATP5L	NA
ATP5L	NA
ATP5L	NA
ATP5O	NA
ATP6AP1	NA
ATP6V0A1	NA
ATP6V0B	NA
ATP6V0D1	NA
ATP6V1A	NA
ATP6V1B2	NA
ATP6V1C1	NA
ATP6V1C1	NA
ATP6V1D	NA
ATP6V1E1	NA
ATP6V1F	NA
ATP6V1G1	NA
ATP6V1G2	NA
ATP6V1H	NA
ATP8A1	NA
ATP8A2	NA
ATP8A2	NA
ATP8A2	NA
ATP8B1	NA
ATPAF1	NA
ATPIF1	NA
ATPIF1	NA
ATRX	NA
ATXN1	NA
ATXN7L3	NA
AUTS2	NA
AUTS2	NA
AUTS2	NA
AVIL	NA
AXUD1	NA
AZI2	NA
B4GALT2	NA
B4GALT5	NA
B561	NA
B7H3	NA
BAALC	NA
BAALC	NA
BACE2	NA
BACH	NA
BACH2	NA
BAG5	NA
BAIAP1	NA
BAIAP1	NA
BASP1	NA
BAT2	NA
BAT2	NA
BAT3	NA
BAT3	NA
BAT3	NA
BBS2	NA
BC002942	NA
BC022889	NA
BCAP29	NA
BCAP29	NA
BCAT1	NA
BCAT1	NA
BCCIP	NA
BCG1	NA
BCL2	NA
BCL7A	NA
BCL7A	NA
BCLAF1	NA
BCORL1	NA
BDP1	NA
BECN1	NA
BEXL1	NA
BHC80	NA
BHLHB2	NA
BHLHB3	NA
BICD1	NA
BID	NA
B-ind1	NA
Bit	NA
BIT1	NA
BIVM	NA
BJ-TSA-9	NA
BLCAP	NA
BLOC1S2	NA
BLP2	NA
BLP2	NA
BLVRA	NA
BLVRA	NA
BMS1L	NA
BNIP3L	NA
BRD4	NA
BRD4	NA
BRD4	NA
BRP44	NA
BRPF1	NA
BRUNOL5	NA
BSCL2	NA
BT2.1	NA
BTBD14B	NA
BTBD14B	NA
BTBD3	NA
BTBD9	NA
BTF3	NA
BTF3	NA
BTN2A1	NA
BTNL9	NA
BUB3	NA
BUB3	NA
BXDC5	NA
BZRAP1	NA
BZW1	NA
C10orf104	NA
C10orf104	NA
C10orf114	NA
C10orf32	NA
C10orf4	NA
C10orf58	NA
C10orf6	NA
C10orf7	NA
C10orf84	NA
C10orf88	NA
C10orf97	NA
C11orf15	NA
C11orf23	NA
C11orf31	NA
C11orf31	NA
C11orf31	NA
C11orf31	NA
C11orf8	NA
C12orf10	NA
C12orf22	NA
C12orf4	NA
C12orf5	NA
C13orf1	NA
C13orf12	NA
C13orf21	NA
C13orf21	NA
C13orf22	NA
C13orf23	NA
C13orf7	NA
C13orf8	NA
C13orf9	NA
C14orf100	NA
C14orf101	NA
C14orf103	NA
C14orf108	NA
C14orf11	NA
C14orf112	NA
C14orf118	NA
C14orf120	NA
C14orf129	NA
C14orf130	NA
C14orf153	NA
C14orf154	NA
C14orf166	NA
C14orf170	NA
C14orf2	NA
C14orf2	NA
C14orf44	NA
C14orf78	NA
C14orf82	NA
C14orf85	NA
C14orf87	NA
C15orf15	NA
C15orf24	NA
C15orf25	NA
C15orf27	NA
C15orf29	NA
C16orf33	NA
C16orf34	NA
C16orf35	NA
C16orf45	NA
C17orf25	NA
C18orf10	NA
C18orf17	NA
C18orf22	NA
C18orf25	NA
C18orf43	NA
C18orf45	NA
C18orf55	NA
C19orf13	NA
C1orf1	NA
C1orf1	NA
C1orf114	NA
C1orf149	NA
C1orf16	NA
C1orf163	NA
C1orf165	NA
C1orf19	NA
C1orf21	NA
C1orf21	NA
C1orf35	NA
C1orf37	NA
C1orf43	NA
C1orf48	NA
C1orf77	NA
C1QBP	NA
C1QBP	NA
C1QDC1	NA
C1R	NA
C20orf108	NA
C20orf11	NA
C20orf14	NA
C20orf155	NA
C20orf161	NA
C20orf177	NA
C20orf178	NA
C20orf18	NA
C20orf19	NA
C20orf194	NA
C20orf24	NA
C20orf24	NA
C20orf24	NA
C20orf3	NA
C20orf30	NA
C20orf42	NA
C20orf43	NA
C20orf43	NA
C20orf52	NA
C20orf67	NA
C20orf7	NA
C20orf81	NA
C21orf106	NA
C21orf124	NA
C21orf18	NA
C21orf2	NA
C21orf34	NA
C21orf51	NA
C21orf59	NA
C21orf66	NA
C21orf86	NA
C21orf97	NA
C22orf3	NA
C2orf10	NA
C2orf17	NA
C2orf17	NA
C2orf23	NA
C2orf23	NA
C2orf25	NA
C2orf30	NA
C2orf30	NA
C2orf32	NA
C2orf33	NA
C2orf33	NA
C2orf4	NA
C3orf1	NA
C3orf10	NA
C3orf14	NA
C3orf4	NA
C3orf6	NA
C4orf14	NA
C4orf9	NA
C5orf13	NA
C5orf14	NA
C5orf15	NA
C5orf18	NA
C5orf4	NA
C6orf102	NA
C6orf111	NA
C6orf111	NA
C6orf111	NA
C6orf113	NA
C6orf125	NA
C6orf145	NA
C6orf151	NA
C6orf151	NA
C6orf162	NA
C6orf168	NA
C6orf194	NA
C6orf203	NA
C6orf204	NA
C6orf211	NA
C6orf62	NA
C6orf66	NA
C6orf67	NA
C6orf72	NA
C6orf80	NA
C6orf82	NA
C6orf83	NA
C7orf19	NA
C7orf20	NA
C7orf24	NA
C7orf28B	NA
C8orf32	NA
C9orf103	NA
C9orf10OS	NA
C9orf114	NA
C9orf123	NA
C9orf125	NA
C9orf126	NA
C9orf28	NA
C9orf42	NA
C9orf42	NA
C9orf47	NA
C9orf54	NA
C9orf64	NA
C9orf7	NA
C9orf72	NA
C9orf77	NA
C9orf80	NA
C9orf89	NA
CA10	NA
CA10	NA
CAB56184	NA
CABP4	NA
CACNA1A	NA
CACNA1E	NA
CACNA1G	NA
CACNA2D2	NA
CACNA2D3	NA
CACNB2	NA
CACNB2	NA
CACYBP	NA
CADPS	NA
CADPS	NA
CALB1	NA
CALM1	NA
CALM1	NA
CALM1	NA
CALM1	NA
CALM1	NA
CALM2	NA
CALM3	NA
CALU	NA
CAMK1G	NA
CAMK2B	NA
CAMK2B	NA
CAMK2D	NA
CAMK2D	NA
CAMK2G	NA
CAMK2G	NA
CAMK2G	NA
CAMKK2	NA
CAMSAP1	NA
CAP2	NA
CAPN1	NA
CAPNS1	NA
CAPZA1	NA
CAPZA1	NA
CAPZA2	NA
CAPZB	NA
CAS1	NA
CASKIN1	NA
CASP3	NA
CAST	NA
CATSPER2	NA
CATSPER2	NA
CBARA1	NA
CBFA2T2	NA
CBFA2T2	NA
CBLL1	NA
CBLN2	NA
CBLN4	NA
CBR4	NA
CBR4	NA
CBR4	NA
CBR4	NA
CBS	NA
CBX1	NA
CBX3	NA
CCAR1	NA
CCDC6	NA
CCM2	NA
CCNC	NA
CCNC	NA
CCNDBP1	NA
CCNH	NA
CCNI	NA
CCNI	NA
CCT2	NA
CCT3	NA
CCT6A	NA
CCT6A	NA
CCT7	NA
CCT8	NA
CD164	NA
CD200	NA
CD200	NA
CD59	NA
CD59	NA
CD99L2	NA
CDA08	NA
CDA08	NA
CDAN1	NA
CDC16	NA
CDC16	NA
CDC27	NA
CDC2L5	NA
CDC37L1	NA
CDC40	NA
CDC42	NA
CDC42	NA
CDC42EP4	NA
CDC42SE2	NA
CDH18	NA
CDH22	NA
CDK10	NA
CDK3	NA
CDK5	NA
CDK5R2	NA
CDK5RAP2	NA
CDK6	NA
CDKL3	NA
CDKL5	NA
CDKN1C	NA
CDO1	NA
CENTG2	NA
CENTG3	NA
CEP1	NA
Cep192	NA
Cep63	NA
c-erbA-1	NA
CETN2	NA
CFDP1	NA
CFL1	NA
CFL2	NA
CFL2	NA
CFLAR	NA
CG018	NA
CG1	NA
CGGBP1	NA
CGI-07	NA
CGI-109	NA
CGI-130	NA
CGI-49	NA
CGI-51	NA
CGI-51	NA
CGRRF1	NA
CHCHD1	NA
CHCHD2	NA
CHCHD6	NA
CHCHD7	NA
CHD1L	NA
CHERP	NA
CHES1	NA
CHGB	NA
CHI3L1	NA
CHIC1	NA
CHKA	NA
CHL1	NA
CHMP2A	NA
CHMP5	NA
CHP	NA
CHR2SYT	NA
CHRD	NA
CHST11	NA
CHST12	NA
ch-TOG	NA
CIAPIN1	NA
CIP29	NA
CIP29	NA
CIRBP	NA
CIRBP	NA
CIRH1A	NA
CKAP1	NA
CKAP1	NA
CKAP1	NA
CKB	NA
CKLFSF4	NA
CKLFSF5	NA
CKLFSF8	NA
CKMT1B	NA
CLASP2	NA
CLCN3	NA
CLCN3	NA
CLCN4	NA
CLCN7	NA
CLDN15	NA
CLIM2	NA
CLK1	NA
CLK4	NA
CLNS1A	NA
CLPTM1	NA
CLSTN1	NA
CLTA	NA
CLTA	NA
CLTA	NA
CLTB	NA
CLTB	NA
CLTC	NA
CLU	NA
CLU	NA
CLU	NA
c-maf	NA
CMAS	NA
CMAS	NA
CMIP	NA
CMPK	NA
CNDP2	NA
CNKSR2	NA
CNNM3	NA
CNOT2	NA
CNOT8	NA
COCH	NA
COG1	NA
COG2	NA
COG8	NA
COL11A2	NA
COL27A1	NA
COL4A3BP	NA
COL4A3BP	NA
COL4A3BP	NA
COLM	NA
COMMD1	NA
COMT	NA
COPA	NA
COPB	NA
COPB	NA
COPB2	NA
COPG2	NA
COPS3	NA
COPS6	NA
COPZ1	NA
COTL1	NA
COX11	NA
COX11	NA
COX4I1	NA
COX4I1	NA
COX5A	NA
COX5B	NA
COX5B	NA
COX5B	NA
COX6A1	NA
COX6B1	NA
COX6C	NA
COX7A2L	NA
COX7B	NA
COX8A	NA
CPE	NA
CPEB4	NA
CPNE1	NA
CPSF3	NA
CPSF5	NA
CPT1B	NA
CRBN	NA
CRBN	NA
CREBL2	NA
CREG1	NA
CREG2	NA
CRI1	NA
CRI1	NA
CRIPT	NA
CRKL	NA
CRMP1	NA
CRNKL1	NA
CROP	NA
CROP	NA
CRR9	NA
CRSP7	NA
CRSP9	NA
CRYL1	NA
CRYM	NA
CRYZL1	NA
CRYZL1	NA
CS	NA
CSA2	NA
CSDE1	NA
CSE1L	NA
CSK	NA
CSNK1A1	NA
CSNK1A1	NA
CSNK1G1	NA
CSNK1G2	NA
CSNK2A1	NA
CSNK2B	NA
CSPG6	NA
CSRP2BP	NA
CSS3	NA
CSTB	NA
CSTF2T	NA
CSTF3	NA
CSTF3	NA
CTBP2	NA
CTBP2	NA
CTDSP2	NA
CTNND2	NA
CTPS	NA
CTRP5	NA
CTSB	NA
CTSB	NA
CTSB	NA
CTSB	NA
CTTN	NA
CUEDC2	NA
CUGBP2	NA
CUL1	NA
CUL3	NA
CUL3	NA
CUL3	NA
CUL4B	NA
CUTL1	NA
CUTL2	NA
CWF19L2	NA
CXorf40	NA
CXorf40	NA
CXX1	NA
CXXC1	NA
CYB561	NA
CYC1	NA
CYC1	NA
CYCS	NA
CYCS	NA
CYFIP2	NA
CYGB	NA
CYLD	NA
CYP-33	NA
D4S234E	NA
D4S234E	NA
DAAM1	NA
DAD1	NA
DAP13	NA
DAP3	NA
DAP3	NA
DAP4	NA
DAPP1	NA
DARS	NA
DARS	NA
DAT1	NA
DAZAP1	NA
DAZAP1	NA
DAZAP2	NA
DBC1	NA
DBC-1	NA
DBCCR1L	NA
DBN1	NA
DBT	NA
DC2	NA
DC3	NA
DC8	NA
DCAMKL1	NA
DCTD	NA
DCTN1	NA
DCTN2	NA
DCTN3	NA
DCTN4	NA
DDEF2	NA
DDHD1	NA
DDT	NA
DDX10	NA
DDX11	NA
DDX17	NA
DDX18	NA
DDX24	NA
DDX25	NA
DDX27	NA
DDX27	NA
DDX41	NA
DDX42	NA
DDX47	NA
DDX48	NA
DDX50	NA
DDX56	NA
DDX6	NA
DDX6	NA
DECR1	NA
DEDD	NA
DEGS1	NA
DENR	NA
DERL2	NA
DEXI	NA
DGCR8	NA
DGCR8	NA
DGCR9	NA
DGUOK	NA
DHCR24	NA
DHPS	NA
DHRSX	NA
DHX15	NA
DHX15	NA
DHX29	NA
DHX30	NA
DHX30	NA
DHX36	NA
DHX36	NA
DHX57	NA
DIAPH1	NA
DICER1	NA
Diff33	NA
DIO2	NA
DIPA	NA
DIRAS1	NA
DISC1	NA
DIXDC1	NA
DJ462O23.2	NA
DJ971N18.2	NA
DJ971N18.2	NA
DKC1	NA
DKFZp434A1010	NA
DKFZp434C0515	NA
DKFZp434D0727	NA
DKFZp434D1335	NA
DKFZp434D152	NA
DKFZp434E1410	NA
DKFZp434F075	NA
DKFZP434F091	NA
DKFZP434G156	NA
DKFZp434H0115	NA
DKFZp434H0510	NA
DKFZp434H1419	NA
DKFZp434I0812	NA
DKFZP434I116	NA
DKFZp434I1820	NA
DKFZp434K031	NA
DKFZP434K046	NA
DKFZp434K111	NA
DKFZp434K213	NA
DKFZp434L0650	NA
DKFZp434L0718	NA
DKFZp434L0735	NA
DKFZp434L1621	NA
DKFZp434M1526	NA
DKFZp434O1427	NA
DKFZp434P101	NA
DKFZp451A211	NA
DKFZp547C176	NA
DKFZp547E052	NA
DKFZp547G183	NA
DKFZp547I014	NA
DKFZp547I048	NA
DKFZp547I194	NA
DKFZp547J036	NA
DKFZp547K1113	NA
DKFZp564B1023	NA
DKFZP564C152	NA
DKFZp564D172	NA
DKFZp564F0522	NA
DKFZp564F1862	NA
DKFZp564F2116	NA
DKFZp564G2022	NA
DKFZp564I2423	NA
DKFZp564J157	NA
DKFZp564K0164	NA
DKFZp564K1216	NA
DKFZp564L1962	NA
DKFZp564M0163	NA
DKFZp564N1916	NA
DKFZp564O0523	NA
DKFZP564O123	NA
DKFZp566A0946	NA
DKFZp566E034	NA
DKFZp566G013	NA
DKFZp566K013	NA
DKFZp566K113	NA
DKFZp566K144	NA
DKFZp566L1246	NA
DKFZp566M1046	NA
DKFZP586B0319	NA
DKFZp586C1924	NA
DKFZp586E041	NA
DKFZp586G1024	NA
DKFZp586I021	NA
DKFZP586L0724	NA
DKFZp586N1922	NA
DKFZp761B107	NA
DKFZp761B107	NA
DKFZp761B15121	NA
DKFZp761B1514	NA
DKFZp761C169	NA
DKFZp761D221	NA
DKFZp761E2117	NA
DKFZp761F241	NA
DKFZp761G122	NA
DKFZp761H039	NA
DKFZp761H2024	NA
DKFZp761J1523	NA
DKFZp761J197	NA
DKFZp761L0516	NA
DKFZp761L1417	NA
DKFZp761L1518	NA
DKFZp761M0423	NA
DKFZP761N09121	NA
DKFZp761N1114	NA
DKFZp761N1114	NA
DKFZp761O17121	NA
DKFZp762E1112	NA
DKFZp762G106	NA
DKFZp762K0911	NA
DKFZp762K222	NA
DKFZp762N1910	NA
DKK3	NA
DLD	NA
DLD	NA
DLGAP1	NA
DLGAP1	NA
DLGAP1	NA
DLGAP4	NA
DLGAP4	NA
DLGAP4	NA
DMRTC1	NA
DMWD	NA
DNAJA1	NA
DNAJA4	NA
DNAJB9	NA
DNAJC1	NA
DNAJC1	NA
DNAJC10	NA
DNAJC3	NA
DNAJC5	NA
DNAJC7	NA
DNAJC8	NA
DNAPTP6	NA
DNASE1	NA
DNCH1	NA
DNCI1	NA
DNCI2	NA
DNCI2	NA
DNCL1	NA
DNCL2A	NA
DND1	NA
DNM1	NA
DNM1L	NA
DOCK3	NA
DOCK7	NA
DOK1	NA
DOK3	NA
Dorfin	NA
DPCD	NA
DPF3	NA
DPM1	NA
DPP6	NA
DPP6	NA
DPP8	NA
DPP8	NA
DPYSL2	NA
DPYSL3	NA
DRD1IP	NA
DRE1	NA
DRG1	NA
DSCR1L1	NA
DSCR2	NA
DSCR5b	NA
DTNA	NA
DTNA	NA
DTNA	NA
DTX3	NA
DTYMK	NA
DUSP16	NA
DUSP16	NA
DUSP26	NA
DUSP8	NA
DUSP8	NA
DUT	NA
DUT	NA
DVL1	NA
DVL2	NA
DZIP3	NA
DZIP3	NA
E2IG5	NA
EB-1	NA
EBNA1BP2	NA
EC45	NA
ECHDC1	NA
ECHS1	NA
ECOP	NA
ECT2	NA
EDD	NA
EDF1	NA
EEF1A1	NA
EEF1A1	NA
EEF1A2	NA
EEF1B2	NA
EEF1D	NA
EFCBP1	NA
EGFL5	NA
EHD1	NA
EHMT1	NA
EI24	NA
EIF1AX	NA
EIF2AK1	NA
EIF2AK2	NA
EIF2B1	NA
EIF2B3	NA
EIF2S2	NA
EIF2S3	NA
eIF3k	NA
EIF3S1	NA
EIF3S10	NA
EIF3S12	NA
EIF3S12	NA
EIF3S4	NA
EIF3S5	NA
EIF3S6	NA
EIF3S7	NA
EIF3S8	NA
EIF3S8	NA
EIF3S8	NA
EIF3S9	NA
EIF4A1	NA
EIF4A1	NA
EIF4B	NA
EIF4E2	NA
EIF4ENIF1	NA
EIF4G2	NA
EIF5	NA
EIF5	NA
EIF5	NA
EIF5A	NA
EIF5B	NA
eIF6	NA
ELAVL1	NA
ELAVL4	NA
ELL2	NA
Ells1	NA
Ells1	NA
ELMO2	NA
ELMOD2	NA
ELOVL5	NA
EME2	NA
ENC1	NA
ENDOG	NA
ENDOGL1	NA
ENO2	NA
ENPP4	NA
ENPP4	NA
ENPP5	NA
ENSA	NA
ENTPD6	NA
ENTPD6	NA
EP400	NA
EP400	NA
EPB41L1	NA
EPB41L1	NA
EPB41L3	NA
EPB41L3	NA
EPB41L3	NA
EPC1	NA
EPRS	NA
ERCC1	NA
ERCC3	NA
ERCC3	NA
ERG1	NA
ERO1L	NA
ESCO1	NA
ESD	NA
ETF1	NA
ETFA	NA
ETFB	NA
ETFDH	NA
EVE1	NA
EWSR1	NA
EXOC7	NA
EXOC8	NA
EXOSC1	NA
EXOSC1	NA
EXOSC4	NA
EXOSC7	NA
EXOSC9	NA
EXT1	NA
EXT2	NA
EXTL2	NA
FABP7	NA
FAF1	NA
FAF1	NA
FAHD1	NA
FAHD2A	NA
FAIM2	NA
FAM13A1	NA
FAM19A1	NA
FAM20B	NA
FAM32A	NA
FAM38B	NA
FAM3A	NA
FAM43A	NA
FAM44B	NA
FAM45A	NA
FAM49B	NA
FAM8A1	NA
FASTK	NA
FBF1	NA
FBX	NA
FBXL11	NA
FBXL17	NA
FBXL2	NA
FBXO10	NA
FBXO11	NA
FBXO21	NA
FBXO3	NA
FBXO32	NA
FBXO32	NA
FBXO34L	NA
FBXO45	NA
FBXO9	NA
FBXW11	NA
FBXW12	NA
FBXW7	NA
FDFT1	NA
FDFT1	NA
FEM1B	NA
FEM1C	NA
FEN1	NA
FER1L4	NA
FEZ1	NA
FEZ2	NA
FEZ2	NA
FGFR1OP	NA
FGFR1OP2	NA
FGFR1OP2	NA
FH	NA
FH	NA
FHOD3	NA
FIBP	NA
FIGNL1	NA
FJX1	NA
FKBP1B	NA
FKBP6	NA
FKSG17	NA
FKSG44	NA
FKSG51	NA
FKSG55	NA
FKSG65	NA
FLC3A	NA
FLJ00002	NA
FLJ10099	NA
FLJ10154	NA
FLJ10159	NA
FLJ10211	NA
FLJ10330	NA
FLJ10357	NA
FLJ10378	NA
FLJ10385	NA
FLJ10407	NA
FLJ10420	NA
FLJ10521	NA
FLJ10521	NA
FLJ10534	NA
FLJ10569	NA
FLJ10707	NA
FLJ10769	NA
FLJ10781	NA
FLJ10803	NA
FLJ10808	NA
FLJ10808	NA
FLJ10815	NA
FLJ10922	NA
FLJ10979	NA
FLJ11011	NA
FLJ11011	NA
FLJ11029	NA
FLJ11029	NA
FLJ11046	NA
FLJ11088	NA
FLJ11155	NA
FLJ11193	NA
FLJ11200	NA
FLJ11273	NA
FLJ11286	NA
FLJ11286	NA
FLJ11292	NA
FLJ11305	NA
FLJ11848	NA
FLJ12151	NA
FLJ12443	NA
FLJ12519	NA
FLJ12716	NA
FLJ12770	NA
FLJ12949	NA
FLJ12975	NA
FLJ13089	NA
FLJ13236	NA
FLJ13611	NA
FLJ13611	NA
FLJ13855	NA
FLJ13941	NA
FLJ14154	NA
FLJ14346	NA
FLJ14627	NA
FLJ14668	NA
FLJ14681	NA
FLJ14803	NA
FLJ16518	NA
FLJ16518	NA
FLJ20006	NA
FLJ20071	NA
FLJ20097	NA
FLJ20152	NA
FLJ20152	NA
FLJ20160	NA
FLJ20195	NA
FLJ20211	NA
FLJ20274	NA
FLJ20294	NA
FLJ20309	NA
FLJ20323	NA
FLJ20331	NA
FLJ20366	NA
FLJ20422	NA
FLJ20512	NA
FLJ20533	NA
FLJ20534	NA
FLJ20551	NA
FLJ20580	NA
FLJ20605	NA
FLJ20674	NA
FLJ20700	NA
FLJ20758	NA
FLJ21439	NA
FLJ21742	NA
FLJ21865	NA
FLJ21865	NA
FLJ22104	NA
FLJ22471	NA
FLJ22679	NA
FLJ22795	NA
FLJ22795	NA
FLJ23342	NA
FLJ23447	NA
FLJ23518	NA
FLJ23558	NA
FLJ23825	NA
FLJ23861	NA
FLJ25006	NA
FLJ25371	NA
FLJ25477	NA
FLJ25555	NA
FLJ25778	NA
FLJ30596	NA
FLJ30656	NA
FLJ30934	NA
FLJ31153	NA
FLJ31434	NA
FLJ31528	NA
FLJ32001	NA
FLJ32065	NA
FLJ32096	NA
FLJ32702	NA
FLJ32915	NA
FLJ32949	NA
FLJ33817	NA
FLJ33979	NA
FLJ34154	NA
FLJ35036	NA
FLJ35382	NA
FLJ35390	NA
FLJ35630	NA
FLJ35954	NA
FLJ35976	NA
FLJ37228	NA
FLJ37266	NA
FLJ37562	NA
FLJ37562	NA
FLJ37659	NA
FLJ37659	NA
FLJ38426	NA
FLJ38564	NA
FLJ38663	NA
FLJ38973	NA
FLJ38984	NA
FLJ40142	NA
FLJ40342	NA
FLJ41131	NA
FLJ42393	NA
FLJ45803	NA
FLJ46061	NA
FLJ90396	NA
FLJ90396	NA
FLJ90652	NA
FLJ90709	NA
FLOT1	NA
FLOT1	NA
FLR1	NA
FLRT1	NA
FLRT2	NA
FMN2	NA
FMNL2	NA
FNDC3A	NA
FNDC5	NA
FOXO3A	NA
FOXO3A	NA
FOXO3A	NA
FRAP2	NA
FREQ	NA
FREQ	NA
FREQ	NA
FRMD3	NA
FRMD4	NA
FRMD4A	NA
FRMD4A	NA
FSTL3	NA
FTH1	NA
FTH1	NA
FTHFSDC1	NA
FTHP1	NA
FTL	NA
FTO	NA
FTS	NA
FTS	NA
FUCA1	NA
FUNDC1	NA
FUNDC2	NA
FURIN	NA
FUT8	NA
FXR1	NA
FYN	NA
G10	NA
G22P1	NA
G3BP	NA
G6PC3	NA
GA17	NA
GABARAPL1	NA
GABARAPL1	NA
GAD1	NA
GAD2	NA
GALC	NA
GALNT1	NA
GALNT2	NA
GALNTL4	NA
ganp	NA
GAP	NA
GAPD	NA
GAPD	NA
GAPD	NA
GAPD	NA
GAPD	NA
GAPD	NA
GARS	NA
GAS1	NA
GAS2L1	NA
GASC-1	NA
GBAS	NA
GBE1	NA
GC20	NA
GCAT	NA
GCC2	NA
GCC2	NA
GCLC	NA
GCSH	NA
GDA	NA
GDI2	NA
GFM1	NA
GFM2	NA
GFPT1	NA
GGA1	NA
GGA1	NA
GHITM	NA
GHITM	NA
GJB6	NA
GL004	NA
GLCCI1	NA
GLCE	NA
GLEPP1	NA
GLG1	NA
GLIS1	NA
GLO1	NA
GLRX	NA
GLRX2	NA
GLS	NA
GLS	NA
GLS2	NA
GLT8D1	NA
GLT8D1	NA
GlyBP	NA
GMFB	NA
GMPR2	NA
GMRP-1	NA
GNA12	NA
GNAI3	NA
GNAO1	NA
GNAO1	NA
GNAQ	NA
GNAQ	NA
GNB1	NA
GNB2L1	NA
GNB5	NA
GNG2	NA
GNG3	NA
GNG7	NA
GNPDA1	NA
GOLGA1	NA
GOLGA2	NA
GOLGA3	NA
GOLGA4	NA
GOLGA5	NA
GOLGA5	NA
GOLGB1	NA
GOLGIN-67	NA
GOLPH2	NA
GOPC	NA
GORASP2	NA
GOSR2	NA
GOT1	NA
GOT2	NA
GPATC4	NA
GPATC4	NA
GPC6	NA
GPD1L	NA
GPD2	NA
GPHN	NA
GPKOW	NA
GPM6A	NA
GPM6A	NA
GPM6B	NA
GPM6B	NA
GPR51	NA
GPR89	NA
GPR89	NA
GPRASP1	NA
GPRASP2	NA
GPSM1	NA
GPSN2	NA
GPVI	NA
GPX1	NA
GPX3	NA
GPX4	NA
GRCC10	NA
GRHPR	NA
GRHPR	NA
GRPEL1	NA
GRPEL1	NA
GRSF1	NA
GRSF1	NA
GRY-RBP	NA
GSK3B	NA
GSK3B	NA
GSPT2	NA
GSR	NA
GSS	NA
GSTA4	NA
GSTM3	NA
GSTO1	NA
GSTO1	NA
GTF2H3	NA
GTF2H5	NA
GTF3C1	NA
GTF3C1	NA
GTL3	NA
GTSE1	NA
GUCY1B3	NA
GUK1	NA
GYG	NA
H1FX	NA
H1FX	NA
H2AFV	NA
H2AFY	NA
H2AFY	NA
H2AFY	NA
H2AFZ	NA
H2AFZ	NA
H2-ALPHA	NA
H3F3A	NA
H3F3B	NA
H3F3B	NA
H63	NA
HABP4	NA
HABP4	NA
HADHB	NA
HAGH	NA
HAGHL	NA
HARS	NA
HARS2	NA
HAX1	NA
HBLD1	NA
HBS1L	NA
HBXAP	NA
HBXIP	NA
hCAP1b	NA
HCG	NA
HCMOGT-1	NA
HDCMA18P	NA
HDGF2	NA
HDGFRP3	NA
HDLBP	NA
HDLBP	NA
HECTD1	NA
HECW1	NA
HERC1	NA
HERG	NA
HEXB	NA
HFB30	NA
hfl-B5	NA
hfl-B5	NA
HG20	NA
hGDS	NA
HGRG8	NA
HGTD-P	NA
HIC2	NA
hiGIRK2	NA
Hin-2	NA
HINT1	NA
HINT1	NA
HINT1	NA
HINT1	NA
HINT2	NA
HINT3	NA
HIP1R	NA
HIP2	NA
HIRIP5	NA
HIST2H2AA	NA
HK1	NA
HMG20A	NA
HMGCLL1	NA
HMGN2	NA
HMOX2	NA
HMOX2	NA
HMP19	NA
hnRNP	NA
hnRNPA3	NA
hnRNPA3	NA
HNRPA0	NA
HNRPA1	NA
HNRPA3	NA
HNRPAB	NA
HNRPC	NA
HNRPC	NA
HNRPC	NA
HNRPC	NA
HNRPD	NA
HNRPD	NA
HNRPD	NA
HNRPD	NA
HNRPD	NA
HNRPD	NA
HNRPDL	NA
HNRPDL	NA
HNRPDL	NA
HNRPH3	NA
HNRPK	NA
HNRPM	NA
HNRPR	NA
HNRPUL1	NA
HNYA	NA
HOOK1	NA
HOP	NA
HP1-BP74	NA
HP1-BP74	NA
HP1-BP74	NA
HPCL2	NA
hPMS3	NA
HPRT1	NA
HPS4	NA
hpUb-R5	NA
HRASLS3	NA
HRASLS3	NA
HRB	NA
HRB	NA
hRev	NA
HRIHFB2122	NA
HRMT1L1	NA
HRMT1L4	NA
HRP-3	NA
HRSP12	NA
HS6ST3	NA
HSA9761	NA
HSC54	NA
HSC70	NA
HSCARG	NA
HSD17B4	NA
HSD17B7	NA
HSHIN1	NA
HSJ2	NA
HSJ2	NA
HSMPP8	NA
HSMT3	NA
HSP90BETA	NA
HSPA14	NA
HSPA8	NA
HSPA9B	NA
HSPC009	NA
HSPC065	NA
HSPC117	NA
HSPC121	NA
HSPC121	NA
HSPC142	NA
HSPC152	NA
HSPC171	NA
HSPC176	NA
HSPC268	NA
HSPCA	NA
HSPCA	NA
HSPCB	NA
HSPCB	NA
HSPD1	NA
HSPE1	NA
HSPH1	NA
HT007	NA
HT008	NA
HT014	NA
HTATSF1	NA
hTIM44	NA
HUWE1	NA
HVPS41	NA
hXllL	NA
I1	NA
IARS	NA
Id-2H	NA
IDH1	NA
IDH3A	NA
IDH3A	NA
IDH3B	NA
IDH3B	NA
IDH3B	NA
IDI1	NA
IDI1	NA
IDS	NA
IDS	NA
IDS	NA
IER3	NA
IFIT1	NA
IGSF4D	NA
IHPK2	NA
IKBKAP	NA
ILF2	NA
IMMT	NA
IMP-2	NA
IMPA3	NA
IMPDH1	NA
IMPDH2	NA
INA	NA
ING5	NA
ING5	NA
INPP1	NA
INPP4A	NA
INPP5E	NA
INPP5F	NA
INVS	NA
iPLA2	NA
IPO11	NA
IPO7	NA
IQCA	NA
IQCB1	NA
IQCB1	NA
IQSEC2	NA
IQWD1	NA
IRS2	NA
ISCU	NA
ITGB1BP1	NA
ITM2B	NA
ITM2C	NA
ITPA	NA
ITSN2	NA
jag2	NA
JAGN1	NA
JAK1	NA
JARID1A	NA
JARID1B	NA
JARID1B	NA
JARID2	NA
JAZF1	NA
JH8	NA
JH8	NA
JMJD1A	NA
JMJD2B	NA
JMJD2B	NA
JPH1	NA
JPH4	NA
JTB	NA
JTB	NA
JTV1	NA
KAB	NA
K-ALPHA-1	NA
K-ALPHA-1	NA
K-ALPHA-1	NA
K-ALPHA-1	NA
K-ALPHA-1	NA
KALRN	NA
KARCA1	NA
KARS	NA
KARS	NA
KATNAL1	NA
KBTBD6	NA
KBTBD9	NA
KBTBD9	NA
KCC2	NA
KCNB1	NA
KCNH7	NA
KCNIP4	NA
KCNMB4	NA
KCNQ4	NA
KCTD1	NA
KCTD13	NA
KCTD17	NA
KCTD2	NA
KDELR2	NA
KDS	NA
KHDRBS1	NA
KHSRP	NA
KIAA0033	NA
KIAA0035	NA
KIAA0048	NA
KIAA0051	NA
KIAA0069	NA
KIAA0094	NA
KIAA0100	NA
KIAA0100	NA
KIAA0101	NA
KIAA0103	NA
KIAA0115	NA
KIAA0138	NA
KIAA0152	NA
KIAA0153	NA
KIAA0153	NA
KIAA0195	NA
KIAA0196	NA
KIAA0207	NA
KIAA0232	NA
KIAA0235	NA
KIAA0241	NA
KIAA0252	NA
KIAA0256	NA
KIAA0271	NA
KIAA0274	NA
KIAA0276	NA
KIAA0284	NA
KIAA0284	NA
KIAA0289	NA
KIAA0292	NA
KIAA0317	NA
KIAA0318	NA
KIAA0320	NA
KIAA0325	NA
KIAA0328	NA
KIAA0344	NA
KIAA0346	NA
KIAA0356	NA
KIAA0358	NA
KIAA0358	NA
KIAA0362	NA
kIAA0367	NA
KIAA0368	NA
KIAA0368	NA
KIAA0372	NA
KIAA0375	NA
KIAA0392	NA
KIAA0397	NA
KIAA0397	NA
KIAA0404	NA
KIAA0417	NA
KIAA0423	NA
KIAA0427	NA
KIAA0431	NA
KIAA0439	NA
KIAA0440	NA
KIAA0454	NA
KIAA0460	NA
KIAA0483	NA
KIAA0494	NA
KIAA0495	NA
KIAA0513	NA
KIAA0515	NA
KIAA0516	NA
KIAA0524SARM	NA
KIAA0528	NA
KIAA0528	NA
KIAA0541	NA
KIAA0542	NA
KIAA0542	NA
KIAA0544	NA
KIAA0553	NA
KIAA0553	NA
KIAA0554	NA
KIAA0555	NA
KIAA0556	NA
KIAA0557	NA
KIAA0560	NA
KIAA0561	NA
KIAA0567	NA
KIAA0576	NA
KIAA0582	NA
KIAA0607	NA
KIAA0609	NA
KIAA0611	NA
KIAA0615	NA
KIAA0632	NA
KIAA0647	NA
KIAA0648	NA
KIAA0660	NA
KIAA0663	NA
KIAA0664	NA
KIAA0676	NA
KIAA0685	NA
KIAA0685	NA
KIAA0700	NA
KIAA0711	NA
KIAA0729	NA
KIAA0741	NA
KIAA0746	NA
KIAA0748	NA
KIAA0753	NA
KIAA0767	NA
KIAA0776	NA
KIAA0795	NA
KIAA0804	NA
KIAA0830	NA
KIAA0838	NA
KIAA0853	NA
KIAA0856	NA
KIAA0859	NA
KIAA0875	NA
KIAA0877	NA
KIAA0882	NA
KIAA0883	NA
KIAA0887	NA
KIAA0892	NA
KIAA0894	NA
KIAA0900	NA
KIAA0903	NA
KIAA0905	NA
KIAA0910	NA
KIAA0931	NA
KIAA0934	NA
KIAA0984	NA
KIAA0991	NA
KIAA0992	NA
KIAA0999	NA
KIAA1033	NA
KIAA1035	NA
KIAA1037	NA
KIAA1045	NA
KIAA1049	NA
KIAA1057	NA
KIAA1060	NA
KIAA1089	NA
KIAA1097	NA
KIAA1107	NA
KIAA1109	NA
KIAA1110	NA
KIAA1117	NA
KIAA1127	NA
KIAA1140	NA
KIAA1153	NA
KIAA1157	NA
KIAA1158	NA
KIAA1183	NA
KIAA1185	NA
KIAA1193	NA
[truncated: 2,450 more rows]

## Sheet: AD_MTG
Gene	Type
A2M	ligand
ADAM10	ligand
ADAM23	ligand
ADAM23	ligand
ADCYAP1	ligand
AGT	ligand
ANGPTL4	ligand
APOE	ligand
ARF1	ligand
ARF1	ligand
B2M	ligand
BCAN	ligand
BGN	ligand
BGN	ligand
BMP7	ligand
BMP7	ligand
C1QTNF5	ligand
C4A	ligand
C4A	ligand
CALR	ligand
CCK	ligand
COL4A3	ligand
COL4A5	ligand
COL5A2	ligand
COL5A3	ligand
COL9A3	ligand
CYR61	ligand
DCN	ligand
EFEMP1	ligand
EFEMP2	ligand
EFNA5	ligand
EFNB2	ligand
F8	ligand
FGF1	ligand
FGF2	ligand
FGF7	ligand
FN1	ligand
FN1	ligand
FN1	ligand
FN1	ligand
GNAS	ligand
GNAS	ligand
GNAS	ligand
GNAS	ligand
GNAS	ligand
GPI	ligand
GPI	ligand
HLA-A	ligand
HLA-A	ligand
HLA-A	ligand
HLA-A	ligand
HLA-A	ligand
HLA-A	ligand
HLA-A	ligand
HLA-A	ligand
HLA-A	ligand
HLA-A	ligand
HLA-A	ligand
HLA-A	ligand
HLA-A	ligand
HLA-A	ligand
HLA-A	ligand
HLA-A	ligand
HLA-B	ligand
HLA-B	ligand
HLA-B	ligand
HLA-B	ligand
HLA-B	ligand
HLA-B	ligand
HLA-B	ligand
HLA-B	ligand
HLA-B	ligand
HLA-B	ligand
HLA-B	ligand
HLA-B	ligand
HLA-B	ligand
HLA-B	ligand
HLA-B	ligand
HLA-B	ligand
HLA-C	ligand
HLA-C	ligand
HLA-C	ligand
HLA-C	ligand
HLA-C	ligand
HLA-C	ligand
HLA-C	ligand
HLA-C	ligand
HLA-C	ligand
HLA-C	ligand
HLA-C	ligand
HLA-C	ligand
HLA-C	ligand
HLA-C	ligand
HLA-C	ligand
HLA-C	ligand
HLA-C	ligand
HLA-C	ligand
HLA-C	ligand
HLA-C	ligand
HLA-C	ligand
HLA-C	ligand
HLA-C	ligand
HLA-C	ligand
HLA-E	ligand
HLA-E	ligand
HLA-E	ligand
HLA-E	ligand
HLA-E	ligand
HLA-E	ligand
HLA-E	ligand
HLA-E	ligand
HLA-E	ligand
HLA-E	ligand
HLA-E	ligand
HLA-E	ligand
HLA-E	ligand
HLA-E	ligand
HLA-E	ligand
HLA-E	ligand
HLA-E	ligand
HLA-E	ligand
HLA-E	ligand
HLA-E	ligand
HLA-E	ligand
HLA-E	ligand
HLA-E	ligand
HLA-E	ligand
HLA-G	ligand
HLA-G	ligand
HLA-G	ligand
HLA-G	ligand
HLA-G	ligand
HLA-G	ligand
HLA-G	ligand
HLA-G	ligand
HMGB1	ligand
HMGB1	ligand
HMGB1	ligand
HMGB1	ligand
ICAM2	ligand
INHA	ligand
INHBB	ligand
JAG1	ligand
JAG1	ligand
JAG1	ligand
JAG1	ligand
JAG2	ligand
KITLG	ligand
KLK3	ligand
KLK3	ligand
KLK3	ligand
KLK3	ligand
KLK3	ligand
KLK3	ligand
KLK3	ligand
KLK3	ligand
L1CAM	ligand
LAMA5	ligand
LAMB2	ligand
LAMC1	ligand
LIN7C	ligand
LIN7C	ligand
LRP1B	ligand
LTBP1	ligand
MLLT4	ligand
NCAM1	ligand
NTNG1	ligand
NTNG2	ligand
OMG	ligand
PAPLN	ligand
PDGFA	ligand
PDGFA	ligand
PDGFA	ligand
PDGFC	ligand
PGF	ligand
PON2	ligand
PSAP	ligand
PTDSS1	ligand
PTMA	ligand
PTMA	ligand
PTMA	ligand
PTMA	ligand
PTN	ligand
PTN	ligand
PTN	ligand
RARRES2	ligand
RBP4	ligand
RIMS1	ligand
RPH3A	ligand
RPS19	ligand
RPS19	ligand
RTN4	ligand
RTN4	ligand
SEMA3F	ligand
SERPINE2	ligand
SERPINE2	ligand
SLIT1	ligand
SLIT2	ligand
SORBS1	ligand
SORBS1	ligand
SORBS1	ligand
SPP1	ligand
SST	ligand
TGFB3	ligand
THBS2	ligand
TIMP3	ligand
TIMP3	ligand
TNFSF13	ligand
TNFSF13	ligand
TNFSF13B	ligand
YARS	ligand
YARS	ligand
182-FIP	NA
2'-PDE	NA
A2BP1	NA
A2BP1	NA
A2BP1	NA
AAK1	NA
AARS	NA
AASDH	NA
AATF	NA
ABAT	NA
ABC1	NA
ABCA5	NA
ABCA8	NA
ABCC10	NA
ABCC5	NA
ABCD3	NA
ABCD4	NA
ABCG1	NA
ABHD10	NA
ABHD14A	NA
ABHD2	NA
ABHD4	NA
ABHD6	NA
ABHD7	NA
ABI1	NA
ABI1	NA
ABL1	NA
ABL2	NA
ABLIM1	NA
ABR	NA
ACAA1	NA
ACACA	NA
ACACB	NA
ACACB	NA
ACACB	NA
ACADM	NA
ACADVL	NA
ACAT1	NA
ACBD5	NA
ACBD5	NA
ACBD6	NA
ACCN2	NA
ACF	NA
ACIN1	NA
ACLY	NA
ACLY	NA
ACOT7	NA
ACOT8	NA
ACOX3	NA
ACOX3	NA
ACP1	NA
ACP1	NA
ACP6	NA
ACPL2	NA
ACSBG1	NA
ACSL1	NA
ACSL6	NA
ACSS1	NA
ACSS1	NA
ACTB	NA
ACTB	NA
ACTB	NA
ACTG1	NA
ACTG1	NA
ACTG1	NA
ACTG1	NA
ACTL6B	NA
ACTL6B	NA
ACTN4	NA
ACTN4	NA
ACTR10	NA
ACTR1A	NA
ACTR1A	NA
ACTR2	NA
ACTR3	NA
ACTR3	NA
ACTR5	NA
ACY1L2	NA
ACY1L2	NA
ACYP2	NA
AD031	NA
AD7C-NTP	NA
ADAM22	NA
ADAM33	NA
ADAMTS9	NA
ADAR	NA
ADAR	NA
ADARB1	NA
ADARB2	NA
ADC	NA
ADCY2	NA
ADCY3	NA
ADD1	NA
ADD1	NA
ADD1	NA
ADD2	NA
ADD3	NA
ADD3	NA
ADD3	NA
ADD3	NA
ADD3	NA
ADFP	NA
ADH4	NA
ADH5	NA
ADNP	NA
ADNP	NA
ADRBK2	NA
ADRM1	NA
ADSL	NA
AEBP1	NA
AFG3L2	NA
AFG3L2	NA
AFTIPHILIN	NA
AFTIPHILIN	NA
AG1	NA
AGBL4	NA
AGGF1	NA
AGL	NA
AGPAT3	NA
AGPAT3	NA
AGPAT3	NA
AGTPBP1	NA
AGXT2L1	NA
AHCTF1	NA
AHCY	NA
AHCYL1	NA
AHCYL1	NA
AHCYL1	NA
AHI1	NA
AHNAK	NA
AHSA1	NA
AHSA2	NA
AIP1	NA
AJAP1	NA
AK3	NA
AK3	NA
AK3	NA
AK3L1	NA
AK5	NA
AKAP1	NA
AKAP10	NA
AKAP12	NA
AKAP12	NA
AKAP13	NA
AKAP13	NA
AKAP13	NA
AKAP6	NA
AKAP7	NA
AKAP8	NA
AKAP8L	NA
AKR1A1	NA
AKR1B1	NA
AKR1C3	NA
AKR7A2	NA
AKT3	NA
AKT3	NA
AKT3	NA
ALAS1	NA
ALCAM	NA
ALDH1L1	NA
ALDH2	NA
ALDH3A2	NA
ALDH6A1	NA
ALDH6A1	NA
ALDH6A1	NA
ALDH7A1	NA
ALDH7A1	NA
ALDH9A1	NA
ALDOA	NA
ALDOA	NA
ALMS1	NA
ALS2	NA
ALS2CR2	NA
ALS2CR4	NA
ALS2CR4	NA
AMIGO1	NA
AMOTL1	NA
AMOTL2	NA
AMPD3	NA
AMPH	NA
AMSH-LP	NA
AMSH-LP	NA
AMY1A	NA
ANAPC1	NA
ANAPC10	NA
ANAPC13	NA
ANAPC5	NA
ANAPC5	NA
ANAPC5	NA
ANAPC5	NA
ANAPC7	NA
ANGEL2	NA
ANK2	NA
ANK3	NA
ANK3	NA
ANKH	NA
ANKH	NA
ANKMY2	NA
ANKMY2	NA
ANKRA2	NA
ANKRD10	NA
ANKRD10	NA
ANKRD11	NA
ANKRD11	NA
ANKRD12	NA
ANKRD12	NA
ANKRD13	NA
ANKRD13	NA
ANKRD13D	NA
ANKRD15	NA
ANKRD17	NA
ANKRD25	NA
ANKRD27	NA
ANKRD28	NA
ANKRD32	NA
ANKRD34	NA
ANKRD40	NA
ANKRD49	NA
ANKRD6	NA
ANKRD9	NA
ANKRD9	NA
ANKS1	NA
ANLN	NA
ANP32A	NA
ANP32A	NA
ANP32B	NA
ANP32B	NA
ANP32E	NA
ANP32E	NA
ANXA3	NA
ANXA5	NA
ANXA6	NA
ANXA7	NA
AOF2	NA
AP1G1	NA
AP1GBP1	NA
AP1GBP1	NA
AP1M1	NA
AP1S2	NA
AP1S2	NA
AP1S2	NA
AP2A1	NA
AP2A2	NA
AP2A2	NA
AP2A2	NA
AP2A2	NA
AP2M1	NA
AP2S1	NA
AP2S1	NA
AP3B2	NA
AP3D1	NA
AP3M2	NA
AP4B1	NA
AP4S1	NA
APAF1	NA
APBA2	NA
APC	NA
APC	NA
APH1A	NA
APOC1	NA
APOL2	NA
APPBP1	NA
APPL	NA
APRIN	NA
APXL	NA
APXL2	NA
AQP4	NA
AQP4	NA
AQP4	NA
AQP4	NA
AQR	NA
ARCN1	NA
ARF3	NA
ARF3	NA
ARF4L	NA
ARF6	NA
ARFGAP3	NA
ARG2	NA
ARG99	NA
ARGBP2	NA
ARHGAP1	NA
ARHGAP18	NA
ARHGAP20	NA
ARHGAP21	NA
ARHGAP26	NA
ARHGAP29	NA
ARHGAP5	NA
ARHGAP5	NA
ARHGAP5	NA
ARHGDIG	NA
ARHGEF1	NA
ARHGEF10	NA
ARHGEF10	NA
ARHGEF11	NA
ARHGEF18	NA
ARHGEF6	NA
ARHGEF7	NA
ARHGEF7	NA
ARHGEF7	NA
ARHGEF7	NA
ARHGEF9	NA
ARIH1	NA
ARIH1	NA
ARIH1	NA
ARL10B	NA
ARL3	NA
ARL3	NA
ARL5	NA
ARL5	NA
ARL6IP	NA
ARL6IP2	NA
ARL6IP2	NA
ARL6IP5	NA
ARL6IP6	NA
ARL6IP6	NA
ARL6IP6	NA
ARMC8	NA
ARMCX2	NA
ARMCX3	NA
ARMCX3	NA
ARMCX4	NA
ARMCX5	NA
ARMCX6	NA
ARMET	NA
ARPC4	NA
ARPC5L	NA
ARPC5L	NA
ARPC5L	NA
ARPP-19	NA
ARPP-21	NA
ARRB1	NA
ARRB2	NA
ARS2	NA
ARS2	NA
ARV1	NA
ASAH1	NA
ASAH1	NA
ASAH1	NA
ASAH1	NA
ASB6	NA
ASB8	NA
ASCC3L1	NA
ASCIZ	NA
ASE-1	NA
ASH1L	NA
ASH1L	NA
ASMTL	NA
ASNS	NA
ASPH	NA
ASTN	NA
ATAD1	NA
ATAD1	NA
ATAD3A	NA
ATAD3B	NA
ATBF1	NA
ATBF1	NA
ATCAY	NA
ATE1	NA
ATF7IP2	NA
ATG12	NA
ATG5	NA
ATIC	NA
ATOH7	NA
ATOX1	NA
ATP10A	NA
ATP10D	NA
ATP11A	NA
ATP11B	NA
ATP11C	NA
ATP13A2	NA
ATP13A3	NA
ATP1A1	NA
ATP1A2	NA
ATP1A2	NA
ATP1B1	NA
ATP1B1	NA
ATP1B2	NA
ATP2A2	NA
ATP2B1	NA
ATP2B2	NA
ATP2B2	NA
ATP2B4	NA
ATP2B4	NA
ATP2C1	NA
ATP2C1	NA
ATP5A1	NA
ATP5C1	NA
ATP5C1	NA
ATP5C1	NA
ATP5E	NA
ATP5G1	NA
ATP5G3	NA
ATP5G3	NA
ATP5G3	NA
ATP5H	NA
ATP5J2	NA
ATP5L	NA
ATP5L	NA
ATP5L	NA
ATP5O	NA
ATP5O	NA
ATP6AP1	NA
ATP6V0A1	NA
ATP6V0E	NA
ATP6V0E	NA
ATP6V0E	NA
ATP6V1A	NA
ATP6V1B2	NA
ATP6V1C1	NA
ATP6V1D	NA
ATP6V1D	NA
ATP6V1E1	NA
ATP6V1F	NA
ATP6V1G1	NA
ATP6V1G2	NA
ATP6V1H	NA
ATP8A2	NA
ATP8A2	NA
ATP8B1	NA
ATP9A	NA
ATP9B	NA
ATPAF1	NA
ATPBD1B	NA
ATPIF1	NA
ATR	NA
ATRNL1	NA
ATRNL1	NA
ATRX	NA
ATRX	NA
ATRX	NA
ATXN1	NA
ATXN10	NA
ATXN10	NA
ATXN2	NA
ATXN7	NA
AURKAIP1	NA
AUTS2	NA
AVO3	NA
AVPI1	NA
AXUD1	NA
AZIN1	NA
B3GALT3	NA
B3GALT6	NA
B3GAT1	NA
B3GNT6	NA
B3GTL	NA
B4GALT5	NA
bA16L21.2.1	NA
BAALC	NA
BACE1	NA
BACE2	NA
BACE2	NA
BACH2	NA
BAG3	NA
BASP1	NA
BAT1	NA
BAT2	NA
BAT2D1	NA
BAT2D1	NA
BAT2D1	NA
BAZ2B	NA
BBOX1	NA
BBP	NA
BBS4	NA
BCAP29	NA
BCAP29	NA
BCAR3	NA
BCAR3	NA
BCAS1	NA
BCAS2	NA
BCAT1	NA
BCCIP	NA
BCL2	NA
BCL2	NA
BCL2	NA
BCLAF1	NA
BCLAF1	NA
BCORL1	NA
BCR	NA
BCS1L	NA
BDH	NA
BDP1	NA
BEXL1	NA
BHLHB3	NA
BHLHB9	NA
BICD1	NA
BICD1	NA
BICD1	NA
BICD2	NA
BICD2	NA
BID	NA
BID	NA
BID	NA
BIN1	NA
BIN1	NA
BIN1	NA
bioB	NA
bioB	NA
bioB	NA
bioD	NA
bioD	NA
bioD	NA
BIRC2	NA
BIRC4	NA
BIRC4	NA
BIRC4BP	NA
BIRC4BP	NA
BIRC6	NA
BIT1	NA
BLVRA	NA
BLVRA	NA
BMP2K	NA
BMPER	NA
BNIP2	NA
BOK	NA
BOLA3	NA
BPNT1	NA
BRD1	NA
BRD3	NA
BRD4	NA
BRD4	NA
BRD4	NA
BRD7	NA
BRD7	NA
BRE	NA
BRE	NA
BRE	NA
BRI3	NA
BRPF3	NA
BRSK1	NA
BRUNOL4	NA
BRUNOL5	NA
BRWD1	NA
BRWD1	NA
BRWD2	NA
BRWD2	NA
BSCL2	NA
BSDC1	NA
BSN	NA
BTBD10	NA
BTBD11	NA
BTBD14B	NA
BTBD14B	NA
BTBD15	NA
BTBD15	NA
BTBD7	NA
BTBD7	NA
BTBD7	NA
BTBD9	NA
BTF3	NA
BTF3	NA
BTF3	NA
BTF3L4	NA
BTG2	NA
BTG3	NA
BTN2A1	NA
BTN2A1	NA
BTN2A1	NA
BTNL9	NA
BUB3	NA
BXDC5	NA
BZRP	NA
BZW2	NA
C10orf10	NA
C10orf104	NA
C10orf104	NA
C10orf104	NA
C10orf110	NA
C10orf116	NA
C10orf118	NA
C10orf118	NA
C10orf12	NA
C10orf128	NA
C10orf30	NA
C10orf35	NA
C10orf45	NA
C10orf46	NA
C10orf54	NA
C10orf54	NA
C10orf56	NA
C10orf56	NA
C10orf58	NA
C10orf6	NA
C10orf6	NA
C10orf61	NA
C10orf70	NA
C10orf74	NA
C10orf83	NA
C10orf84	NA
C10orf88	NA
C10orf88	NA
C10orf9	NA
C11orf10	NA
C11orf23	NA
C11orf31	NA
C11orf31	NA
C11orf31	NA
C11orf32	NA
C11orf41	NA
C11orf9	NA
C12orf10	NA
C12orf22	NA
C12orf22	NA
C13orf1	NA
C13orf10	NA
C13orf12	NA
C13orf21	NA
C13orf21	NA
C13orf22	NA
C14orf100	NA
C14orf11	NA
C14orf112	NA
C14orf118	NA
C14orf119	NA
C14orf120	NA
C14orf122	NA
C14orf125	NA
C14orf135	NA
C14orf139	NA
C14orf147	NA
C14orf153	NA
C14orf156	NA
C14orf166	NA
C14orf2	NA
C14orf2	NA
C14orf32	NA
C14orf32	NA
C14orf37	NA
C14orf4	NA
C14orf44	NA
C14orf44	NA
C14orf46	NA
C14orf65	NA
C14orf78	NA
C14orf85	NA
C14orf87	NA
C14orf94	NA
C15orf24	NA
C15orf25	NA
C15orf29	NA
C16orf33	NA
C16orf34	NA
C16orf35	NA
C16orf44	NA
C16orf45	NA
C16orf46	NA
C16orf49	NA
C16orf51	NA
C17orf39	NA
C18orf1	NA
C18orf10	NA
C18orf10	NA
C18orf10	NA
C18orf21	NA
C18orf4	NA
C18orf50	NA
C18orf55	NA
C19orf10	NA
C19orf13	NA
C19orf2	NA
C19orf22	NA
C19orf28	NA
C19orf30	NA
C19orf4	NA
C1D	NA
C1orf1	NA
C1orf102	NA
C1orf107	NA
C1orf115	NA
C1orf123	NA
C1orf128	NA
C1orf139	NA
C1orf139	NA
C1orf144	NA
C1orf149	NA
C1orf165	NA
C1orf173	NA
C1orf181	NA
C1orf21	NA
C1orf21	NA
C1orf22	NA
C1orf25	NA
C1orf31	NA
C1orf33	NA
C1orf37	NA
C1orf41	NA
C1orf48	NA
C1orf50	NA
C1orf50	NA
C1orf57	NA
C1orf59	NA
C1orf61	NA
C1orf71	NA
C1orf79	NA
C1orf89	NA
C1orf9	NA
C1QDC1	NA
C1QTNF4	NA
C20orf102	NA
C20orf103	NA
C20orf116	NA
C20orf118	NA
C20orf118	NA
C20orf118	NA
C20orf142	NA
C20orf149	NA
C20orf155	NA
C20orf161	NA
C20orf177	NA
C20orf18	NA
C20orf19	NA
C20orf19	NA
C20orf19	NA
C20orf194	NA
C20orf24	NA
C20orf24	NA
C20orf28	NA
C20orf3	NA
C20orf30	NA
C20orf35	NA
C20orf39	NA
C20orf43	NA
C20orf44	NA
C20orf52	NA
C20orf58	NA
C20orf6	NA
C20orf7	NA
C20orf7	NA
C20orf72	NA
C20orf81	NA
C20orf91	NA
C21orf106	NA
C21orf106	NA
C21orf34	NA
C21orf51	NA
C21orf59	NA
C21orf6	NA
C21orf81	NA
C21orf91	NA
C22orf1	NA
C22orf13	NA
C22orf16	NA
C22orf19	NA
C22orf3	NA
C22orf5	NA
C22orf9	NA
C2orf17	NA
C2orf23	NA
C2orf23	NA
C2orf24	NA
C2orf25	NA
C2orf3	NA
C2orf30	NA
C2orf30	NA
C2orf32	NA
C2orf33	NA
C2orf33	NA
C2orf33	NA
C2orf4	NA
C3orf1	NA
C3orf10	NA
C3orf14	NA
C3orf4	NA
C3orf6	NA
C3orf6	NA
C4orf12	NA
C4orf15	NA
C5orf13	NA
C5orf15	NA
C5orf18	NA
C5orf18	NA
C5orf4	NA
C5orf4	NA
C6orf102	NA
C6orf111	NA
C6orf111	NA
C6orf111	NA
C6orf111	NA
C6orf117	NA
C6orf120	NA
C6orf134	NA
C6orf136	NA
C6orf136	NA
C6orf142	NA
C6orf145	NA
C6orf151	NA
C6orf153	NA
C6orf154	NA
C6orf160	NA
C6orf162	NA
C6orf166	NA
C6orf168	NA
C6orf192	NA
C6orf192	NA
C6orf192	NA
C6orf216	NA
C6orf35	NA
C6orf48	NA
C6orf51	NA
C6orf55	NA
C6orf62	NA
C6orf62	NA
C6orf66	NA
C6orf68	NA
C6orf69	NA
C6orf82	NA
C7orf19	NA
C7orf23	NA
C7orf30	NA
C7orf36	NA
C8orf13	NA
C8orf30A	NA
C8orf32	NA
C8orf35	NA
C8orf36	NA
C8orf38	NA
C8orf40	NA
C8orf46	NA
C8orf53	NA
C8orf61	NA
C8orf70	NA
C8orf72	NA
C9orf10	NA
C9orf10	NA
C9orf10	NA
C9orf103	NA
C9orf105	NA
C9orf123	NA
C9orf125	NA
C9orf125	NA
C9orf28	NA
C9orf3	NA
C9orf42	NA
C9orf45	NA
C9orf5	NA
C9orf58	NA
C9orf6	NA
C9orf61	NA
C9orf64	NA
C9orf64	NA
C9orf7	NA
C9orf77	NA
C9orf81	NA
C9orf86	NA
C9orf86	NA
C9orf89	NA
C9orf91	NA
CA10	NA
CA10	NA
CA12	NA
CA2	NA
CAB39	NA
CABIN1	NA
CABLES1	NA
CABP1	NA
CABP1	NA
CABYR	NA
CACNA1B	NA
CACNA1D	NA
CACNA1E	NA
CACNA2D3	NA
CACNB2	NA
CACNB2	NA
CACNB2	NA
CACNB2	NA
CACNB3	NA
CACYBP	NA
CADPS	NA
CADPS	NA
CALB1	NA
CALB1	NA
CALD1	NA
CALD1	NA
CALM1	NA
CALM1	NA
CALM1	NA
CALM2	NA
CALM2	NA
CALM3	NA
CALM3	NA
CALM3	NA
CAMK1D	NA
CAMK1G	NA
CAMK2B	NA
CAMK2B	NA
CAMK2B	NA
CAMK2B	NA
CAMK2D	NA
CAMK2G	NA
CAMK2G	NA
CAMKK1	NA
CAMKK2	NA
CAMKV	NA
CAMLG	NA
CAMSAP1	NA
CAMSAP1	NA
CAMSAP1L1	NA
CAP1	NA
CAP2	NA
CAP350	NA
CAP350	NA
CAPN1	NA
CAPN2	NA
CAPN3	NA
CAPNS1	NA
CAPZB	NA
CAPZB	NA
CARD8	NA
CARS	NA
CARS	NA
CART	NA
CASC4	NA
CASKIN1	NA
CASP7	NA
CAST	NA
CAST1	NA
CAT	NA
CBARA1	NA
CBFA2T2	NA
CBFA2T2	NA
CBFA2T2	NA
CBFB	NA
CBL	NA
CBL	NA
CBLL1	NA
CBLN2	NA
CBR4	NA
CBR4	NA
CBWD1	NA
CBX1	NA
CBX3	NA
CBX3	NA
CBX6	NA
CC2D1A	NA
CCAR1	NA
CCAR1	NA
CCDC24	NA
CCDC25	NA
CCDC28A	NA
CCDC3	NA
CCM2	NA
CCNA1	NA
CCND2	NA
CCNDBP1	NA
CCNG2	NA
CCNH	NA
CCNL1	NA
CCNL1	NA
CCNT2	NA
CCRK	NA
CCT2	NA
CCT5	NA
CCT7	NA
CD164	NA
CD200	NA
CD200	NA
CD302	NA
CD59	NA
CD59	NA
CD83	NA
CD99	NA
CDA08	NA
CDAN1	NA
CDC14B	NA
CDC14B	NA
CDC16	NA
CDC16	NA
CDC26	NA
CDC27	NA
CDC2L1	NA
CDC2L5	NA
CDC2L6	NA
CDC37	NA
CDC40	NA
CDC42	NA
CDC42	NA
CDC42BPA	NA
CDC42EP3	NA
CDC42EP4	NA
CDC42EP4	NA
CDC42SE1	NA
CDC42SE2	NA
CDCA7L	NA
CDGAP	NA
CDH12	NA
CDH18	NA
CDH22	NA
CDK10	NA
CDK2AP1	NA
CDK5	NA
CDK5RAP1	NA
CDK6	NA
CDK8	NA
CDKL1	NA
CDKL5	NA
CDKN1B	NA
CDKN1C	NA
CDKN1C	NA
CDKN2C	NA
CDO1	NA
CDS1	NA
CDS1	NA
CDYL	NA
CEBPD	NA
CECR1	NA
CECR6	NA
CENTB2	NA
CENTD1	NA
CENTD1	NA
CENTD2	NA
CENTG1	NA
CENTG2	NA
CENTG3	NA
CENTG3	NA
Cep164	NA
Cep290	NA
Cep63	NA
Cep70	NA
CETN2	NA
CETN3	NA
CFDP1	NA
CFL2	NA
CFLAR	NA
CFLAR	NA
CFLAR	NA
CGGBP1	NA
CGGBP1	NA
CGI-116	NA
CGNL1	NA
CGREF1	NA
CGRRF1	NA
CHCHD1	NA
CHCHD2	NA
CHCHD3	NA
CHCHD6	NA
CHCHD7	NA
CHD1	NA
CHD1	NA
CHD2	NA
CHD5	NA
CHD7	NA
CHD9	NA
CHD9	NA
CHD9	NA
CHDH	NA
CHDH	NA
CHERP	NA
CHES1	NA
CHES1	NA
CHES1	NA
CHES1	NA
CHGA	NA
CHGB	NA
CHKB	NA
CHMP1B	NA
CHMP2A	NA
CHMP4A	NA
CHMP4A	NA
CHMP4A	NA
CHMP4B	NA
CHMP5	NA
CHMP5	NA
CHMP7	NA
CHN1	NA
CHORDC1	NA
CHP	NA
CHPT1	NA
CHRDL1	NA
chromosome	NA
CHST11	NA
CHST12	NA
CHST3	NA
CHST5	NA
CHSY1	NA
CHURC1	NA
CIAPIN1	NA
CIB2	NA
CIP29	NA
CIP29	NA
CIRBP	NA
CIRH1A	NA
CIRH1A	NA
CIT	NA
CKAP1	NA
CKAP5	NA
CKAP5	NA
CKLFSF3	NA
CKLFSF4	NA
CKLFSF6	NA
CKLFSF6	NA
CKLFSF8	NA
CKMT1B	NA
CLASP1	NA
CLASP2	NA
CLASP2	NA
CLCC1	NA
CLCN3	NA
CLCN3	NA
CLCN4	NA
CLCN4	NA
CLCN6	NA
CLDN11	NA
CLDN15	NA
CLDN5	NA
CLEC2L	NA
CLIC4	NA
CLIPR-59	NA
CLK1	NA
CLK4	NA
CLN5	NA
CLPP	NA
CLPX	NA
CLPX	NA
CLSTN1	NA
CLTA	NA
CLTA	NA
CLTA	NA
CLTB	NA
CLTB	NA
CLTC	NA
CLU	NA
CMAS	NA
CMAS	NA
CMIP	NA
CMIP	NA
CMKOR1	NA
CMKOR1	NA
CMPK	NA
CNDP2	NA
CNKSR2	NA
CNKSR2	NA
CNN3	NA
CNNM3	NA
CNOT2	NA
CNOT2	NA
CNOT2	NA
CNOT2	NA
CNOT3	NA
CNOT6	NA
CNOT7	NA
COG1	NA
COG2	NA
COG2	NA
COG3	NA
COL21A1	NA
COL27A1	NA
COL4A3BP	NA
COL4A3BP	NA
COL4A3BP	NA
COMMD1	NA
COMMD3	NA
COMMD4	NA
COMMD7	NA
COMMD9	NA
COPB	NA
COPB2	NA
COPG	NA
COPG2	NA
COPG2	NA
COPS3	NA
COPS4	NA
COPS6	NA
COPS7A	NA
COPS8	NA
COPS8	NA
COPZ1	NA
COQ3	NA
CORO1C	NA
CORO2B	NA
COTL1	NA
COVA1	NA
COX11	NA
COX11	NA
COX11	NA
COX4I1	NA
COX4I1	NA
COX4NB	NA
COX5A	NA
COX5B	NA
COX5B	NA
COX5B	NA
COX5B	NA
COX6B1	NA
COX6C	NA
COX7A1	NA
COX7B	NA
COX7C	NA
COX7C	NA
COX8A	NA
CP110	NA
CPD	NA
CPE	NA
CPEB2	NA
CPEB3	NA
CPEB4	NA
CPEB4	NA
CPEB4	NA
CPLX1	NA
CPNE3	NA
CPNE4	NA
CPNE4	NA
CPNE8	NA
CPSF3	NA
CPSF6	NA
CPT2	NA
CRAMP1L	NA
CRAT	NA
CRB1	NA
CRBN	NA
CRBN	NA
CREBL2	NA
CREG2	NA
CRI1	NA
CRI1	NA
CRI2	NA
CRIPT	NA
CRK7	NA
CRK7	NA
CRMP1	NA
CROP	NA
CROP	NA
CROP	NA
CROP	NA
CROP	NA
CROP	NA
CROT	NA
CRSP2	NA
CRSP3	NA
CRSP8	NA
CRSP8	NA
CRTAP	NA
CRY1	NA
CRYM	NA
CRYZL1	NA
CS	NA
CSAD	NA
CSDA	NA
CSDE1	NA
CSE1L	NA
CSE1L	NA
CSGlcA-T	NA
CSK	NA
CSMD1	NA
CSMD3	NA
CSNK1A1	NA
CSNK1A1	NA
CSNK1A1	NA
CSNK1G2	NA
CSNK1G3	NA
CSNK2A1	NA
CSNK2A2	NA
CSNK2B	NA
CSPG2	NA
CSPG2	NA
CSPG2	NA
CSPG3	NA
CSPG5	NA
CSPG6	NA
CSPG6	NA
CSPP1	NA
CSPP1	NA
CSRP2BP	NA
CSS3	NA
CST3	NA
CSTF2	NA
CSTF3	NA
CSTF3	NA
CTBP2	NA
CTBP2	NA
CTBP2	NA
CTDP1	NA
CTDSP1	NA
CTDSP2	NA
CTDSPL	NA
CTGLF1	NA
CTNNBIP1	NA
CTNNBL1	NA
CTPS	NA
CTSB	NA
CTSB	NA
CTSH	NA
CTSS	NA
CTSZ	NA
CTTN	NA
CUEDC1	NA
CUGBP1	NA
CUGBP2	NA
CUGBP2	NA
CUGBP2	NA
CUGBP2	NA
CUGBP2	NA
CUGBP2	NA
CUGBP2	NA
CUGBP2	NA
CUGBP2	NA
CUGBP2	NA
CUL1	NA
CUL2	NA
CUL3	NA
CUL3	NA
CUL4A	NA
CUL4A	NA
CUL4B	NA
CUTL1	NA
CUTL2	NA
CUTL2	NA
CWF19L2	NA
CXCL14	NA
CXorf1	NA
CXorf38	NA
CXorf40A	NA
CXorf40B	NA
CXorf45	NA
CXorf6	NA
CXX1	NA
CXXC1	NA
CYB561	NA
CYB5-M	NA
CYB5R3	NA
CYBRD1	NA
CYCS	NA
CYFIP1	NA
CYFIP2	NA
CYFIP2	NA
CYLD	NA
CYLD	NA
CYLD	NA
CYP26B1	NA
CYP2E1	NA
CYP2R1	NA
CYP2U1	NA
CYP4V2	NA
CYP51A1	NA
CYYR1	NA
D15F37	NA
D2LIC	NA
D4S234E	NA
D4S234E	NA
DAAM1	NA
DAAM1	NA
DAAM1	NA
DAAM2	NA
DAP3	NA
DATF1	NA
DAZAP1	NA
DAZAP1	NA
DAZAP1	NA
DAZAP2	NA
DAZAP2	NA
DBI	NA
DBI	NA
DBR1	NA
DBT	NA
DC13	NA
DCAMKL1	NA
DCAMKL1	NA
DCK	NA
DCP1B	NA
DCTN1	NA
DCTN1	NA
DCTN2	NA
DCTN3	NA
DCTN6	NA
DC-UbP	NA
DCUN1D1	NA
DCUN1D2	NA
DCUN1D4	NA
DDAH1	NA
DDAH2	NA
DDAH2	NA
DDEF1	NA
DDEF1	NA
DDEF2	NA
DDHD1	NA
DDIT4	NA
DDIT4L	NA
DDOST	NA
DDX10	NA
DDX11	NA
DDX17	NA
DDX18	NA
DDX19A	NA
DDX21	NA
DDX24	NA
DDX24	NA
DDX25	NA
DDX26	NA
DDX26B	NA
DDX27	NA
DDX27	NA
DDX27	NA
DDX3X	NA
DDX42	NA
DDX47	NA
DDX48	NA
DDX50	NA
DDX50	NA
DDX59	NA
DDX6	NA
DECR2	NA
DEGS1	NA
DEK	NA
DELGEF	NA
DELGEF	NA
DENND1A	NA
DENND2A	NA
DENND3	NA
DENR	NA
DEPDC2	NA
DERL1	NA
DET1	NA
DFFA	NA
DGCR2	NA
DGCR9	NA
DGKB	NA
DGKE	NA
DGKG	NA
DGKG	NA
DGUOK	NA
DHCR24	NA
DHFR	NA
DHFRL1	NA
DHPS	NA
DHPS	NA
DHRS10	NA
DHRS6	NA
DHRS6	NA
DHRS7	NA
DHTKD1	NA
DHTKD1	NA
DHX15	NA
DHX16	NA
DHX30	NA
DHX33	NA
DHX36	NA
DHX57	NA
DHX9	NA
DHX9	NA
DIAPH2	NA
DIAPH3	NA
DICER1	NA
DICER1	NA
DIRAS1	NA
DIXDC1	NA
DJ328E19.C1.1	NA
DJ462O23.2	NA
DKFZp313A2432	NA
DKFZP434B0335	NA
DKFZp434C0328	NA
DKFZP434F0318	NA
DKFZp434H1419	NA
DKFZp434H2226	NA
DKFZP434K1421	NA
DKFZp434L142	NA
DKFZp434N2030	NA
DKFZp547E087	NA
DKFZp547K1113	NA
DKFZp547K1113	NA
DKFZp547K1113	NA
DKFZp547K1113	NA
DKFZP564B167	NA
DKFZP564D172	NA
DKFZP564F0522	NA
DKFZP564F0522	NA
DKFZP564I1171	NA
DKFZP564J0123	NA
DKFZp564K142	NA
DKFZP564O0523	NA
DKFZP564O0823	NA
DKFZP566N034	NA
DKFZP566N034	NA
DKFZp566O084	NA
DKFZP586A0522	NA
DKFZp586C1924	NA
DKFZP586P0123	NA
DKFZp667G2110	NA
DKFZp761B107	NA
DKFZp761D221	NA
DKFZp761H2121	NA
DKFZp761H2121	NA
DKFZp761I2123	NA
DKFZp761L1417	NA
DKFZP761N09121	NA
DKFZp761N1114	NA
DKFZp761N1114	NA
DKFZp761P0423	NA
DKFZp761P1121	NA
DKK3	NA
DLAT	NA
DLC1	NA
DLC1	NA
Dlc2	NA
DLD	NA
DLG1	NA
DLG1	NA
DLG3	NA
DLG3	NA
DLG3	NA
DLG5	NA
DLGAP1	NA
DLGAP1	NA
DLGAP2	NA
DLGAP4	NA
DMD	NA
DMWD	NA
DMXL1	NA
DNAJA3	NA
DNAJA3	NA
DNAJA4	NA
DNAJA5	NA
DNAJB2	NA
DNAJB6	NA
DNAJC1	NA
DNAJC1	NA
DNAJC19	NA
DNAJC19	NA
DNAJC5	NA
DNAJC5	NA
DNAJC6	NA
DNAJC7	NA
DNAJC8	NA
DNAJC8	NA
DNALI1	NA
DNAPTP6	NA
DNASE1	NA
DNCH1	NA
DNCI1	NA
DNCI2	NA
DNCL1	NA
DNCLI1	NA
DND1	NA
DND1	NA
DNM1	NA
DNM1	NA
DNM1L	NA
DNM1L	NA
DNM3	NA
DNM3	NA
DNPEP	NA
DNTTIP1	NA
DOC1	NA
DOCK3	NA
DOCK4	NA
DOCK6	NA
DOCK7	NA
DOCK7	NA
DOCK9	NA
DOCK9	NA
DOK6	NA
DPF3	NA
DPP6	NA
DPP6	NA
DPP8	NA
DPY19L3	NA
DR1	NA
DRCTNNB1A	NA
DRD1IP	NA
DREV1	NA
DRG1	NA
DRPLA	NA
DSCR1L1	NA
DSCR2	NA
DST	NA
DST	NA
DST	NA
DSTN	NA
DSTN	NA
DTNA	NA
DTNA	NA
DTNA	NA
DTNA	NA
DTNA	NA
DTNB	NA
DTWD1	NA
DTX3L	NA
DTYMK	NA
DUSP12	NA
DUSP14	NA
DUSP16	NA
DUSP16	NA
DUSP22	NA
DUSP8	NA
DUSP8	NA
DUT	NA
DVL1	NA
DVL2	NA
DYM	NA
DYM	NA
DYRK4	NA
DZIP1	NA
DZIP3	NA
E2IG5	NA
E2IG5	NA
E2IG5	NA
EAP30	NA
EB-1	NA
EBF	NA
EBNA1BP2	NA
ECHDC1	NA
ECHDC1	NA
ECHDC1	NA
ECHDC1	NA
ECHDC2	NA
ECHS1	NA
ECOP	NA
ECRG4	NA
EDD	NA
EDD1	NA
EDEM1	NA
EDEM1	NA
EDF1	NA
EDF1	NA
EDG1	NA
EDG2	NA
EDG2	NA
EEF1A1	NA
EEF1D	NA
EEF1E1	NA
EEF2	NA
EEF2K	NA
EEF2K	NA
EFHA1	NA
EFHC2	NA
EFHD1	NA
EFS	NA
EFTUD2	NA
EGFL5	NA
EGLN1	NA
EHBP1	NA
EHD2	NA
EHD3	NA
EHMT1	NA
EHMT2	NA
EIF1AX	NA
EIF2AK1	NA
EIF2AK1	NA
EIF2AK3	NA
EIF2AK4	NA
EIF2B1	NA
EIF2B3	NA
EIF2C2	NA
EIF2C2	NA
EIF2S1	NA
EIF2S1	NA
EIF2S2	NA
EIF2S3	NA
EIF3S10	NA
EIF3S12	NA
EIF3S12	NA
EIF3S12	NA
EIF3S3	NA
EIF3S5	NA
EIF3S8	NA
EIF3S8	NA
EIF3S8	NA
EIF3S9	NA
EIF4E	NA
EIF4E3	NA
EIF4G3	NA
EIF4G3	NA
EIF5	NA
EIF5	NA
EIF5	NA
EIF5A	NA
EIF5A2	NA
EIF5A2	NA
EIF5B	NA
EIF5B	NA
EIF5B	NA
EIF5B	NA
ELA2A	NA
ELAC2	NA
ELAVL1	NA
ELAVL1	NA
ELAVL2	NA
ELAVL3	NA
ELAVL4	NA
ELF2	NA
ELL2	NA
ELL2	NA
ELL2	NA
ELL2	NA
ELL2	NA
ELL3	NA
ELMO1	NA
ELMO2	NA
ELMO2	NA
ELMOD1	NA
ELOVL4	NA
ELOVL5	NA
ELOVL5	NA
ELOVL7	NA
ELP3	NA
EMID1	NA
EML4	NA
EMP1	NA
EMP2	NA
EMP2	NA
EMX2OS	NA
ENAH	NA
ENAH	NA
ENC1	NA
ENO2	NA
ENTPD3	NA
ENTPD4	NA
ENTPD6	NA
EP400	NA
EP400	NA
EPB41L1	NA
EPB41L3	NA
EPB41L3	NA
EPB41L4B	NA
EPC1	NA
EPC1	NA
EPDR1	NA
EPLIN	NA
EPM2A	NA
EPM2AIP1	NA
EPRS	NA
EPRS	NA
ERAL1	NA
ERBB2IP	NA
ERBB2IP	NA
ERCC3	NA
ERCC5	NA
ERCC6	NA
ERCC8	NA
ERO1L	NA
ERO1L	NA
ERP29	NA
ESD	NA
ESD	NA
ESD	NA
EST1B	NA
ETEA	NA
EVI1	NA
EVI1	NA
EVI5	NA
EVL	NA
EVL	NA
EWSR1	NA
EWSR1	NA
EXOC7	NA
EXOSC1	NA
EXOSC1	NA
EXOSC5	NA
EXOSC6	NA
EXOSC7	NA
EXOSC9	NA
EXT1	NA
EXT1	NA
EXT1	NA
EXTL2	NA
EYA1	NA
F8A1	NA
FABP3	NA
FABP6	NA
FADS1	NA
FADS1	NA
FAF1	NA
FAHD2A	NA
FALZ	NA
FALZ	NA
FALZ	NA
FAM13A1	NA
FAM13C1	NA
FAM18B	NA
FAM19A1	NA
FAM19A5	NA
FAM20B	NA
FAM21B	NA
FAM21B	NA
FAM33A	NA
FAM36A	NA
FAM36A	NA
FAM38A	NA
FAM38B	NA
FAM44A	NA
FAM44B	NA
FAM49A	NA
FAM54B	NA
FAM59B	NA
FAM5B	NA
FAM61A	NA
FAM61A	NA
FAM62B	NA
FAM63A	NA
[truncated: 5,102 more rows]

## Sheet: AD_EC
Gene	Type
ADAM23	ligand
ANGPT1	ligand
ANGPT1	ligand
ARF1	ligand
BCAN	ligand
BMP7	ligand
CNTN2	ligand
COL4A2	ligand
COL4A3	ligand
COL9A3	ligand
CORT	ligand
EFNA1	ligand
EFNA5	ligand
F12	ligand
FARP2	ligand
FGF2	ligand
FGF7	ligand
FGF9	ligand
FGG	ligand
FN1	ligand
GAS6	ligand
GNAI2	ligand
GNAS	ligand
GNAS	ligand
GNAS	ligand
GNAS	ligand
GNAS	ligand
GNAS	ligand
GNAS	ligand
GNAS	ligand
GPI	ligand
GREM1	ligand
GRP	ligand
ICAM5	ligand
L1CAM	ligand
LGALS3BP	ligand
LTBP3	ligand
LTBP3	ligand
MDK	ligand
MST1	ligand
NCAM1	ligand
NCAM1	ligand
NCAM1	ligand
NCAM1	ligand
PODXL2	ligand
PON2	ligand
PTMA	ligand
PTMA	ligand
PTN	ligand
RBP4	ligand
RIMS1	ligand
RIMS2	ligand
RPH3A	ligand
SORBS1	ligand
SORBS1	ligand
SPP1	ligand
TF	ligand
TF	ligand
TGFB2	ligand
TIMP1	ligand
YARS	ligand
5HT2	NA
A2BP1	NA
AAK1	NA
AARSL	NA
ABAT	NA
ABC1	NA
ABCB1	NA
ABCC1	NA
ABCC5	NA
ABCF2	NA
ABCG4	NA
ABHD14A	NA
ABI2	NA
ACACA	NA
ACACA	NA
ACACB	NA
ACACB	NA
ACACB	NA
ACADVL	NA
ACAS2	NA
ACAS2L	NA
ACAT2	NA
ACAT2	NA
ACD	NA
ACDP2	NA
ACLY	NA
ACO2	NA
ACTL6B	NA
ACTL6B	NA
ACTN1	NA
ACTR1A	NA
ACTR1A	NA
ACTR1B	NA
ACTR1B	NA
ACTR5	NA
ACY1	NA
ACY1L2	NA
AD-003	NA
AD023	NA
ADAMTS1	NA
ADAMTS8	NA
ADAR	NA
ADD1	NA
ADD3	NA
ADD3	NA
ADD3	NA
ADPRH	NA
ADSL	NA
AF1Q	NA
AFTIPHILIN	NA
AG1	NA
AGPAT1	NA
AGTPBP1	NA
AHCYL1	NA
AHCYL1	NA
AJAP1	NA
AK1	NA
AK3L1	NA
AKAP13	NA
AKAP13	NA
AKAP13	NA
AKAP8L	NA
AKAP8L	NA
AKIP	NA
AKR1A1	NA
AKT1	NA
AKT3	NA
ALDOA	NA
ALDOA	NA
ALDOA	NA
ALDOC	NA
ALG8	NA
ALS2CR19	NA
AMACR	NA
AMPD2	NA
AMPH	NA
ANAPC13	NA
ANAPC2	NA
ANAPC7	NA
ANKHD1	NA
ANKIB1	NA
ANKRD11	NA
ANKRD13	NA
ANKRD25	NA
ANKRD28	NA
ANKRD9	NA
ANKRD9	NA
ANLN	NA
ANP32B	NA
ANP32B	NA
ANXA11	NA
ANXA11	NA
ANXA5	NA
ANXA6	NA
AP1G1	NA
AP1GBP1	NA
AP2A2	NA
AP2A2	NA
AP2M1	NA
AP2S1	NA
AP3B1	NA
AP3B2	NA
AP3D1	NA
AP3M1	NA
AP3S2	NA
AP4S1	NA
APBB2	NA
APC2	NA
APG10L	NA
APLP1	NA
APNH	NA
APRIN	NA
APRT	NA
APRT	NA
ARD1A	NA
ARF3	NA
ARF3	NA
ARF3	NA
ARFGEF1	NA
ARFIP2	NA
ARG2	NA
ARGBP2	NA
ARH	NA
ARHGAP23	NA
ARHGAP25	NA
ARHGDIA	NA
ARHGDIA	NA
ARHGEF10	NA
ARHGEF2	NA
ARHGEF4	NA
ARHGEF7	NA
ARIH1	NA
ARL2	NA
ARL6	NA
ARL6IP6	NA
ARMCX5	NA
ARPC4	NA
ARRDC1	NA
ARS2	NA
ARSD	NA
ARSD	NA
ASB13	NA
ASB14	NA
ASB8	NA
ASK1	NA
ASMTL	NA
ASMTL	NA
ASNA1	NA
ASPH	NA
ATAD3A	NA
ATBF1	NA
ATBF1	NA
ATCAY	NA
ATF7IP2	NA
ATOX1	NA
ATP11C	NA
ATP13A1	NA
ATP13A2	NA
ATP1B1	NA
ATP1B1	NA
ATP2B3	NA
ATP2B4	NA
ATP2C1	NA
ATP5C1	NA
ATP5C1	NA
ATP5D	NA
ATP5D	NA
ATP5J2	NA
ATP6V0A1	NA
ATP6V0D1	NA
ATP6V0D2	NA
ATP6V0E	NA
ATP6V1C2	NA
ATP6V1F	NA
ATP6V1G2	NA
ATP8A2	NA
ATP9B	NA
ATPAF1	NA
ATPL	NA
ATRNL1	NA
ATXN2	NA
ATXN3	NA
AUP1	NA
AURKAIP1	NA
AVPI1	NA
AYP1	NA
AZI2	NA
B3GALT6	NA
B3GNT5	NA
B3GNTL1	NA
B4GALT5	NA
B4GALT7	NA
B561	NA
BACE1	NA
BACE2	NA
BACH	NA
BACH2	NA
BACH2	NA
BAIAP2	NA
BAIAP3	NA
BAT1	NA
BAT1	NA
BAT2	NA
BAT2	NA
BAT3	NA
BAT3	NA
BAT3	NA
bbc6	NA
bbc6	NA
BC002942	NA
BCAR1	NA
BCAS3	NA
BCKDHA	NA
BCKDHA	NA
BCKDK	NA
BCL2	NA
BCL7A	NA
BCR	NA
BCRG1	NA
BCS1L	NA
BDH	NA
BHLHB5	NA
BICD1	NA
BID	NA
BIN1	NA
BIRC6	NA
BLOC1S1	NA
BLVRB	NA
BM88	NA
BMSC-UbP	NA
BNIP2	NA
BOP1	NA
BPHL	NA
BPY2IP1	NA
BRAF	NA
BRAF	NA
BRAP	NA
BRAP	NA
BRD4	NA
BRD4	NA
BRE	NA
BRE	NA
BRF1	NA
BRSK1	NA
BRUNOL5	NA
BRUNOL5	NA
BSCL2	NA
BSG	NA
BTBD14A	NA
BTBD2	NA
BTBD7	NA
BTBD9	NA
BTBD9	NA
bteb2	NA
BTN3A3	NA
BYSL	NA
C10orf103	NA
C10orf116	NA
C10orf18	NA
C10orf18	NA
C10orf22	NA
C10orf45	NA
C10orf45	NA
C10orf56	NA
C10orf61	NA
C10orf67	NA
C10orf70	NA
C10orf77	NA
C10orf84	NA
C10orf89	NA
C10orf92	NA
C11orf2	NA
C11orf23	NA
C11orf24	NA
C11orf9	NA
C12orf10	NA
C12orf2	NA
C13orf21	NA
C14orf108	NA
C14orf114	NA
C14orf118	NA
C14orf119	NA
C14orf122	NA
C14orf131	NA
C14orf131	NA
C14orf132	NA
C14orf132	NA
C14orf133	NA
C14orf139	NA
C14orf156	NA
C14orf159	NA
C14orf167	NA
C14orf168	NA
C14orf171	NA
C14orf2	NA
C14orf28	NA
C14orf70	NA
C14orf78	NA
C14orf79	NA
C14orf85	NA
C15orf27	NA
C16orf24	NA
C16orf30	NA
C16orf33	NA
C16orf35	NA
C16orf45	NA
C17orf27	NA
C17orf32	NA
C17orf37	NA
C18orf1	NA
C18orf10	NA
C18orf23	NA
C18orf43	NA
C18orf45	NA
C18orf54	NA
C19orf10	NA
C19orf13	NA
C19orf13	NA
C19orf21	NA
C19orf25	NA
C19orf27	NA
C19orf32	NA
C1orf114	NA
C1orf135	NA
C1orf16	NA
C1orf35	NA
C1orf41	NA
C1orf61	NA
C1orf71	NA
C1orf82	NA
C1QR1	NA
C20orf108	NA
C20orf110	NA
C20orf149	NA
C20orf149	NA
C20orf149	NA
C20orf19	NA
C20orf19	NA
C20orf22	NA
C20orf22	NA
C20orf24	NA
C20orf24	NA
C20orf29	NA
C20orf39	NA
C20orf43	NA
C20orf46	NA
C20orf52	NA
C20orf71	NA
C20orf81	NA
C20orf98	NA
C21orf108	NA
C21orf18	NA
C21orf18	NA
C21orf2	NA
C21orf33	NA
C21orf6	NA
C21orf63	NA
C21orf66	NA
C21orf71	NA
C21orf91	NA
C22orf16	NA
C2orf17	NA
C2orf17	NA
C2orf17	NA
C2orf30	NA
C3orf17	NA
C3orf17	NA
C5orf14	NA
C5orf15	NA
C5orf16	NA
C5orf19	NA
C6orf109	NA
C6orf134	NA
C6orf136	NA
C6orf142	NA
C6orf145	NA
C6orf155	NA
C6orf31	NA
C6orf49	NA
C6orf82	NA
C7orf25	NA
C7orf32	NA
C8orf33	NA
C9orf114	NA
C9orf16	NA
C9orf16	NA
C9orf16	NA
C9orf24	NA
C9orf25	NA
C9orf4	NA
C9orf47	NA
C9orf60	NA
C9orf65	NA
C9orf7	NA
C9orf80	NA
C9orf80	NA
C9orf81	NA
C9orf86	NA
C9orf86	NA
C9orf89	NA
C9orf9	NA
C9orf96	NA
C9orf98	NA
ca	NA
CA10	NA
Cab45	NA
CABIN1	NA
CABP1	NA
CABP4	NA
CACNA1A	NA
CACNA1A	NA
CACNA1D	NA
CACNB1	NA
CACNB3	NA
CAD	NA
CADPS	NA
CALB2	NA
CALM1	NA
CALM1	NA
CALM2	NA
CALM3	NA
CALN1	NA
CAMK1G	NA
CAMK2B	NA
CAMK2B	NA
CAMK2G	NA
CAMK2G	NA
CAMK2G	NA
CAMK2N1	NA
CAMK4	NA
CAMKB	NA
CAM-KIIN	NA
CAMKK2	NA
CAMSAP1	NA
CANT1	NA
CANT1	NA
CAP1	NA
CAP1	NA
CAP2	NA
CAP350	NA
CAPN1	NA
CAPN2	NA
CAPNS1	NA
CAPZB	NA
CAPZB	NA
CAPZB	NA
CAPZB	NA
CARS	NA
CASKIN1	NA
CBL	NA
CBLN4	NA
CCNB1	NA
CCNL1	NA
CCRN4L	NA
CD200	NA
CD320	NA
CDA08	NA
CDAN1	NA
CDC14B	NA
CDC14B	NA
CDC14B	NA
CDC16	NA
CDC27	NA
CDC2L6	NA
CDC34	NA
CDC42	NA
CDC42EP3	NA
CDH4	NA
CDIPT	NA
CDK10	NA
CDK10	NA
CDK4	NA
CDK5	NA
CDKL1	NA
CDKN2C	NA
CDW92	NA
CDYL2	NA
CECR6	NA
CENTA1	NA
CENTB5	NA
CEP1	NA
Cep164	NA
CES2	NA
CFC1	NA
CFC1	NA
CFL1	NA
CFLAR	NA
CGI-51	NA
CGI-51	NA
CGI-62	NA
CGI-96	NA
CGI-96	NA
CHCHD6	NA
CHD1	NA
CHD7	NA
CHDH	NA
CHES1	NA
CHKB	NA
CHL1	NA
CHN1	NA
CHPF	NA
CHST12	NA
CHST8	NA
ch-TOG	NA
CIN85	NA
CIRH1A	NA
CIRH1A	NA
CIZ1	NA
CKAP1	NA
CKLFSF1	NA
CKLFSF6	NA
CKMT1B	NA
CLCN7	NA
CLCN7	NA
CLDN11	NA
CLIM2	NA
CLMN	NA
CLMN	NA
CLN8	NA
CLPP	NA
CLTC	NA
CLYBL	NA
CMKOR1	NA
CMYA5	NA
CNNM1	NA
CNNM2	NA
CNOT2	NA
CNOT2	NA
CNOT7	NA
COG1	NA
COG5	NA
COG5	NA
COL24A1	NA
COL27A1	NA
COMMD9	NA
COMTD1	NA
COPB	NA
COPB	NA
COPG2	NA
COPS7B	NA
COPS8	NA
COPZ1	NA
COPZ1	NA
COQ4	NA
CORO1B	NA
CORO2B	NA
CORO6	NA
COX15	NA
COX4I2	NA
COX5B	NA
COX6A1	NA
COX7A2	NA
COX7B	NA
CPEB1	NA
CPEB4	NA
cPLA2	NA
CPLX1	NA
CPLX2	NA
CPLX2	NA
CPM	NA
CPM	NA
CPNE3	NA
CPNE6	NA
CPNE7	NA
CPNE8	NA
CPSF1	NA
CPSF1	NA
CPSF3L	NA
CPT1C	NA
CRADD	NA
CRADD	NA
CRAT	NA
CREBL2	NA
CREG1	NA
CREG2	NA
CRELD1	NA
CRK7	NA
CRNKL1	NA
CROC4	NA
CROP	NA
CROP	NA
CROT	NA
CRSP9	NA
CRTAC1	NA
CRTAP	NA
CS	NA
CSEN	NA
CSMD1	NA
CSNK1A1	NA
CSNK1E	NA
CSNK2B	NA
CSPG2	NA
CSPG2	NA
CSPG5	NA
CST3	NA
CST3	NA
CSTB	NA
CTBP1	NA
CTBP2	NA
CTDSP2	NA
CTDSPL	NA
CTL2	NA
CTNNBL1	NA
CTPS	NA
CTRP4	NA
CTSB	NA
CTSB	NA
CTSD	NA
CTSD	NA
CTTN	NA
CTTNBP2	NA
CTXN1	NA
CUEDC1	NA
CUEDC2	NA
CUGBP2	NA
CUL1	NA
CWF19L2	NA
CXX1	NA
CXX1	NA
CXXC4	NA
CYB5	NA
CYB5	NA
CYB561	NA
CYB561	NA
CYB561	NA
CYB5-M	NA
CYB5R3	NA
CYLN2	NA
CYP1B1	NA
CYP20A1	NA
CYP27A1	NA
CYP2B6	NA
CYP2C8	NA
CYP2E1	NA
CYP2U1	NA
CYP46A1	NA
CYYR1	NA
D15Wsu75e	NA
D21S2056E	NA
D21S2088E	NA
D4ST1	NA
DAAM2	NA
DAB1	NA
DACH2	NA
DAF	NA
DATF1	NA
DBC1	NA
DBN1	NA
DBT	NA
DC13	NA
DC3	NA
DCAMKL1	NA
DCBLD1	NA
DCI	NA
DCP1A	NA
DCTN1	NA
DCTN1	NA
DCTN3	NA
DC-UbP	NA
DCXR	NA
DDEF1	NA
DDEF1	NA
DDN	NA
DDX19A	NA
DDX24	NA
DDX27	NA
DDX27	NA
DDX41	NA
DDX49	NA
DDX51	NA
DDX56	NA
DEDD2	NA
DEGS1	NA
DelGEF	NA
DEPC-1	NA
DFFA	NA
DGAT1	NA
DGCR14	NA
DGCR14	NA
DGCR5	NA
DGCR6	NA
DGCR8	NA
DGCR8	NA
DGCR8	NA
DGCR9	NA
DGKA	NA
DGKG	NA
DGKI	NA
DGKZ	NA
DHCR7	NA
DHDDS	NA
DHPS	NA
DHRS10	NA
DHX16	NA
DIAPH1	NA
DIPA	NA
DIRAS1	NA
dJ507I15.1	NA
DJ971N18.2	NA
DKFZp313A2432	NA
DKFZp434A0312	NA
DKFZp434A0610	NA
DKFZp434A1010	NA
DKFZp434A1319	NA
DKFZp434A179	NA
DKFZP434B0335	NA
DKFZP434B0335	NA
DKFZp434C2322	NA
DKFZp434D152	NA
DKFZp434E1512	NA
DKFZp434E229	NA
DKFZP434I2117	NA
DKFZP434K046	NA
DKFZp434K1815	NA
DKFZp434K213	NA
DKFZp434K225	NA
DKFZp434M202	NA
DKFZp434N2435	NA
DKFZp434P116	NA
DKFZp434P2235	NA
DKFZp451A211	NA
DKFZp547A1913	NA
DKFZp547D2210	NA
DKFZp547H236	NA
DKFZp547I194	NA
DKFZp547K1113	NA
DKFZp564C1616	NA
DKFZP564D0478	NA
DKFZp564D0478	NA
DKFZp564E227	NA
DKFZp564E242	NA
DKFZp564I2423	NA
DKFZp564K2364	NA
DKFZp564L2362	NA
DKFZP564M082	NA
DKFZp564N123	NA
DKFZp564P0562	NA
DKFZp566A0946	NA
DKFZp566C0424	NA
DKFZP586A0522	NA
DKFZP586A0522	NA
DKFZP586A0522	NA
DKFZp586B1920	NA
DKFZp586E041	NA
DKFZp586G1123	NA
DKFZp586G2120	NA
DKFZp586N1922	NA
DKFZp586O0222	NA
DKFZp667H242	NA
DKFZp686I0554	NA
DKFZp761A132	NA
DKFZp761B107	NA
DKFZp761B15121	NA
DKFZp761C169	NA
DKFZp761E10121	NA
DKFZp761E2117	NA
DKFZp761F202	NA
DKFZp761F241	NA
DKFZp761H087	NA
DKFZp761J1810	NA
DKFZp761J191	NA
DKFZp761N1114	NA
DKFZp761N1114	NA
DKFZp761O132	NA
DKFZp761P0423	NA
DKFZp761P1121	NA
DKFZp761P2012	NA
DKFZp761P211	NA
DKFZp762A217	NA
DKFZp762A217	NA
DKFZp762E1112	NA
DKFZp762K222	NA
DKK3	NA
DLG1	NA
DLG1	NA
DLGAP2	NA
DLGAP4	NA
DLGAP4	NA
DLGAP4	NA
DLNB14	NA
DMD	NA
DMPK	NA
DMWD	NA
DNA2L	NA
DNAH9	NA
DNAJA2	NA
DNAJB4	NA
DNAJB6	NA
DNAJC1	NA
DNAJC10	NA
DNAJC11	NA
DNAJC3	NA
DNAJC4	NA
DNAJC8	NA
DNAL4	NA
DNAPTP6	NA
DNCL2A	NA
DNCL2A	NA
DNCLI2	NA
DNM1	NA
DNPEP	NA
DOC2A	NA
DOCK1	NA
DOCK5	NA
DOK4	NA
DOM3Z	NA
DOM3Z	NA
DPAGT1	NA
DPCD	NA
DPCD	NA
DPF3	NA
DPH1	NA
DPH2	NA
DPH2L1	NA
DPM2	NA
DPM3	NA
DPP3	NA
DPP6	NA
DPP6	NA
DPP7	NA
DPP9	NA
DPYSL4	NA
DR3	NA
DRD1IP	NA
DRE1	NA
DRIP92	NA
drn3	NA
DRPLA	NA
DSC2	NA
DSCAML1	NA
DST	NA
DTL	NA
DTNA	NA
DTNA	NA
DTNA	NA
DTNA	NA
DTNB	NA
DTX3	NA
DTX3L	NA
DTYMK	NA
DUS1L	NA
DUSP14	NA
DUSP2	NA
DUSP26	NA
DUSP3	NA
DUSP8	NA
DVL1	NA
DXS9879E	NA
DZIP3	NA
EB-1	NA
EB-1	NA
EBF	NA
EBP1	NA
ECH1	NA
EDD	NA
EDF1	NA
EDG2	NA
EEA1	NA
EEF1A2	NA
EEF2	NA
EFCBP2	NA
EFHC1	NA
EGFL9	NA
EHBP1	NA
EHD3	NA
EHD3	NA
EHMT2	NA
EIF1AY	NA
EIF2AK1	NA
EIF2B3	NA
EIF2C1	NA
EIF2C2	NA
EIF2C2	NA
EIF2C3	NA
EIF3S4	NA
EIF3S6IP	NA
EIF3S8	NA
EIF3S8	NA
EIF3S8	NA
EIF3S9	NA
EIF4A1	NA
EIF4E2	NA
EIF4EBP2	NA
EIF4G3	NA
EIF5A	NA
EIF5A	NA
EIF5A2	NA
ELAC2	NA
ELAVL1	NA
ELAVL2	NA
ELAVL4	NA
ELF2	NA
ELF2	NA
ELL2	NA
Ells1	NA
ELP3	NA
EME1	NA
EME2	NA
EMID2	NA
ENC1	NA
ENDOG	NA
ENTH	NA
EPB41L2	NA
EPB41L3	NA
EPB49	NA
EPC1	NA
EPLG5	NA
EPM2AIP1	NA
EPPB9	NA
EPRS	NA
EPS8L2	NA
ERAL1	NA
ERBB2IP	NA
ERBB2IP	NA
ERCC1	NA
ERCC1	NA
ERK1	NA
ETs	NA
ETV6-NTRK3	NA
EVA1	NA
EVE1	NA
EVI5L	NA
EVL	NA
EXOSC10	NA
EXOSC4	NA
EXOSC4	NA
EXT1	NA
EXT1	NA
EXTL1	NA
F25965	NA
F8A1	NA
FAAH	NA
FABP3	NA
FABP3	NA
FABP6	NA
FADS3	NA
FADS3	NA
FAHD1	NA
FAHD2A	NA
FAIM2	NA
FAM11A	NA
FAM13A1	NA
FAM19A1	NA
FAM19A5	NA
FAM21C	NA
FAM26B	NA
FAM26B	NA
FAM33A	NA
FAM3A	NA
FAM3A	NA
FAM43A	NA
FAM44A	NA
FAM50A	NA
FAM51A1	NA
FAM62A	NA
FAM65A	NA
FANCC	NA
FARP1	NA
FARP1	NA
FARP1	NA
FARSLA	NA
FARSLB	NA
FAT3	NA
FAU	NA
FBXL14	NA
FBXL15	NA
FBXL18	NA
FBXL2	NA
FBXL7	NA
FBXO11	NA
FBXO16	NA
FBXO22	NA
FBXO3	NA
FBXO32	NA
FBXO32	NA
FBXO44	NA
FBXW5	NA
FDFT1	NA
FDFT1	NA
FER1L3	NA
FEZ1	NA
fgf	NA
FGIF	NA
FIGN	NA
FKBP11	NA
FKBP11	NA
FKBP1B	NA
FKBP2	NA
FKBP38	NA
FKBP5	NA
FKBP6	NA
FKRP	NA
FLII	NA
FLJ00042	NA
FLJ00069	NA
FLJ00089	NA
FLJ00115	NA
FLJ10154	NA
FLJ10159	NA
FLJ10159	NA
FLJ10241	NA
FLJ10357	NA
FLJ10359	NA
FLJ10359	NA
FLJ10374	NA
FLJ10375	NA
FLJ10415	NA
FLJ10504	NA
FLJ10521	NA
FLJ10539	NA
FLJ10700	NA
FLJ10706	NA
FLJ10748	NA
FLJ10815	NA
FLJ10815	NA
FLJ10815	NA
FLJ10826	NA
FLJ10980	NA
FLJ11000	NA
FLJ11016	NA
FLJ11155	NA
FLJ11155	NA
FLJ11259	NA
FLJ11286	NA
FLJ11286	NA
FLJ11506	NA
FLJ11773	NA
FLJ11806	NA
FLJ12448	NA
FLJ12525	NA
FLJ12681	NA
FLJ12681	NA
FLJ12748	NA
FLJ12750	NA
FLJ12788	NA
FLJ12895	NA
FLJ12949	NA
FLJ13052	NA
FLJ13089	NA
FLJ13111	NA
FLJ13305	NA
FLJ13710	NA
FLJ13725	NA
FLJ13855	NA
FLJ13855	NA
FLJ13868	NA
FLJ13868	NA
FLJ13941	NA
FLJ13955	NA
FLJ14154	NA
FLJ14154	NA
FLJ14346	NA
FLJ14346	NA
FLJ14775	NA
FLJ14800	NA
FLJ14827	NA
FLJ14827	NA
FLJ20010	NA
FLJ20032	NA
FLJ20203	NA
FLJ20241	NA
FLJ20241	NA
FLJ20244	NA
FLJ20244	NA
FLJ20294	NA
FLJ20308	NA
FLJ20323	NA
FLJ20366	NA
FLJ20399	NA
FLJ20422	NA
FLJ20489	NA
FLJ20507	NA
FLJ20507	NA
FLJ20530	NA
FLJ20542	NA
FLJ20558	NA
FLJ20625	NA
FLJ20643	NA
FLJ20850	NA
FLJ21125	NA
FLJ21439	NA
FLJ21616	NA
FLJ21924	NA
FLJ21963	NA
FLJ22028	NA
FLJ22184	NA
FLJ22222	NA
FLJ22318	NA
FLJ22353	NA
FLJ22386	NA
FLJ22471	NA
FLJ22531	NA
FLJ22679	NA
FLJ22794	NA
FLJ23047	NA
FLJ23049	NA
FLJ23342	NA
FLJ23560	NA
FLJ25222	NA
FLJ25476	NA
FLJ25477	NA
FLJ25811	NA
FLJ27365	NA
FLJ30046	NA
FLJ30726	NA
FLJ30934	NA
FLJ30934	NA
FLJ31434	NA
FLJ31951	NA
FLJ31978	NA
FLJ32009	NA
FLJ32191	NA
FLJ32384	NA
FLJ32499	NA
FLJ32855	NA
FLJ32915	NA
FLJ32949	NA
FLJ33008	NA
FLJ33674	NA
FLJ34306	NA
FLJ34870	NA
FLJ35390	NA
FLJ36032	NA
FLJ37464	NA
FLJ37478	NA
FLJ37562	NA
FLJ37659	NA
FLJ37964	NA
FLJ38348	NA
FLJ38426	NA
FLJ38482	NA
FLJ38663	NA
FLJ39739	NA
FLJ39739	NA
FLJ40432	NA
FLJ42526	NA
FLJ43374	NA
FLJ43663	NA
FLJ44635	NA
FLJ44968	NA
FLJ90757	NA
FLJ90757	NA
FLJ90805	NA
FLNB	NA
FLOT1	NA
FLOT1	NA
FLOT2	NA
FLRT3	NA
FMNL2	NA
FMNL2	NA
FMNL3	NA
FMO2	NA
FMO2	NA
FNBP1	NA
FNBP3	NA
FNDC3B	NA
FNDC4	NA
FOLH1	NA
FOXO1A	NA
FOXO3A	NA
FOXO3A	NA
FOXP4	NA
FRMD4A	NA
FRMD4A	NA
FRMD4B	NA
FSD1	NA
FSTL1	NA
FSTL3	NA
FSTL4	NA
FTCD	NA
FTCD	NA
FTH1	NA
FTL	NA
FTLL1	NA
FTO	NA
FTO	NA
FTSJ1	NA
FTSJ2	NA
FUSIP1	NA
FXR1	NA
FXYD1	NA
FXYD7	NA
G1P2	NA
G1P3	NA
G6PC2	NA
G6PC3	NA
G6PD	NA
GAB2	NA
GAL3ST4	NA
GALE	NA
GALGT	NA
GALNTL1	NA
GALNTL1	NA
GALNTL2	NA
GALNTL2	NA
GALT	NA
GANAB	NA
GAP43	NA
GAP43	NA
GAPD	NA
GAPD	NA
GAPD	NA
GAPD	NA
GAPD	NA
gas6	NA
GAS7	NA
GAS8	NA
GATM	NA
GATS	NA
GBA	NA
GBA	NA
GBA	NA
GBA2	NA
GBL	NA
GCLC	NA
GDAP1L1	NA
GDF1	NA
GEM	NA
GEMIN4	NA
GFAP	NA
GGCX	NA
GGT1	NA
GGT1	NA
GGT1	NA
GGTL3	NA
GIMAP7	NA
GLE1L	NA
GLG1	NA
GLIS3	NA
GLMN	NA
GLS2	NA
GLT25D2	NA
GLT8D2	NA
GLTP	NA
GLTSCR2	NA
GluH1	NA
GlyBP	NA
GMPPA	NA
GNA11	NA
GNA11	NA
GNA12	NA
GNAL	NA
GNAO1	NA
GNAO1	NA
GNB1	NA
GNB2	NA
GNB5	NA
GNG10	NA
GNG3	NA
GNG4	NA
GNG7	NA
GNPDA1	NA
GOLGB1	NA
GOLPH4	NA
GORASP2	NA
GOT2	NA
GPAA1	NA
GPAA1	NA
GPAM	NA
GPATC1	NA
GPATC2	NA
GPBP1L1	NA
GPCR-Br	NA
GPD1L	NA
GPHN	NA
GPM6A	NA
GPR24	NA
GPR51	NA
GPR51	NA
GPR51	NA
GPSN2	NA
GPX1	NA
GPX3	NA
GPX3	NA
GPX4	NA
GRASP	NA
GRB10	NA
GRINA	NA
GRK6	NA
GRPEL1	NA
gsh-s	NA
GSN	NA
GSN	NA
GSPT1	NA
GSS	NA
GSTK1	NA
GTF2IRD2	NA
GTF3C1	NA
GTF3C1	NA
GTF3C2	NA
GTF3C2	NA
GTP	NA
GTPBP1	NA
GUCY1A3	NA
GUSB	NA
G-y-alpha	NA
GYG	NA
H1F0	NA
H1FX	NA
H2AFX	NA
H2AFY	NA
H2AFY	NA
H2AFY2	NA
H41	NA
HABP4	NA
HADH2	NA
HADHA	NA
HADHA	NA
HAN11	NA
HAPLN2	NA
HARS	NA
HAS1	NA
HAX1	NA
HBLD2	NA
HBXAP	NA
HCFC1R1	NA
HCN2	NA
HCN3	NA
HCNGP	NA
HCNGP	NA
HCORO1	NA
HD	NA
HDAC7A	NA
HDCMA18P	NA
HDGF	NA
HDLBP	NA
HECTD3	NA
HEG	NA
HERC6	NA
HG20	NA
HHAT	NA
HIC	NA
HIF1AN	NA
hiGIRK2	NA
Hin-3	NA
HIP1R	NA
HIST1H2AC	NA
HIST2H2BE	NA
HIST3H2A	NA
HIVEP3	NA
HK1	NA
HK2	NA
HKR3	NA
HLA-DPB2	NA
hLH-2	NA
HM13	NA
HM13	NA
HMGN4	NA
hNMDAR1-3b	NA
hNMDAR1-4b	NA
HNRPC	NA
HNRPD	NA
HNRPL	NA
HNRPM	NA
HOMER3	NA
HOP	NA
HPAST	NA
HPCA	NA
HPCL2	NA
hPMS3	NA
HPS	NA
HPS3	NA
hPTPCAAX2	NA
HRMT1L1	NA
HRMT1L2	NA
HRS	NA
HS3ST5	NA
HS6ST3	NA
HSCARG	NA
HSCARG	NA
HSD17B1	NA
HSD17B7	NA
HSMPP8	NA
HSPA4	NA
HSPA5BP1	NA
HSPA8	NA
HSPA9B	NA
HSPB1	NA
HSPB3	NA
HSPBP1	NA
HSPC023	NA
HSPC111	NA
HSPC128	NA
HSPH1	NA
Ht31	NA
HTATIP	NA
hTIM44	NA
HYPE	NA
I1	NA
IARS	NA
ICA1	NA
IDH3G	NA
IDH3G	NA
IDS	NA
IER2	NA
IFI16	NA
IFI16	NA
IFI16b	NA
IGFBP7	NA
IGFBPL1	NA
IGHM	NA
IGSF4	NA
IGSF4B	NA
IGSF4B	NA
IHPK3	NA
ILVBL	NA
IMAGE3451454	NA
IMPDH1	NA
IMPDH2	NA
INA	NA
INA	NA
INPP5D	NA
INPP5E	NA
INVS	NA
iPLA2	NA
IPO9	NA
IPP	NA
IQCG	NA
IQSEC1	NA
IQSEC2	NA
IQWD1	NA
IRF2BP2	NA
IRS2	NA
IRS2	NA
ITIH5	NA
ITM2A	NA
ITPKA	NA
ITPKB	NA
JAK1	NA
JAK3	NA
JARID1A	NA
JARID1A	NA
JARID1B	NA
JAZF1	NA
JMJD2B	NA
JMJD2B	NA
JMJD2C	NA
JPH3	NA
JPH3	NA
JPH4	NA
JTB	NA
JTV1	NA
KAB	NA
KARCA1	NA
KAT3	NA
KATNB1	NA
KCMF1	NA
KCNAB2	NA
KCNB2	NA
KCNC1	NA
KCNC3	NA
KCNF1	NA
KCNG1	NA
KCNH3	NA
KCNH8	NA
KCNIP4	NA
KCNJ2	NA
KCNK12	NA
KCNMB4	NA
KCNN2	NA
KCNN3	NA
KCNQ2	NA
KCNQ4	NA
KCNV1	NA
KCTD1	NA
KCTD13	NA
KCTD4	NA
KDELR1	NA
KHDRBS1	NA
KHK	NA
KIAA0014	NA
KIAA0082	NA
KIAA0100	NA
KIAA0138	NA
KIAA0150	NA
KIAA0172	NA
KIAA0178	NA
KIAA0182	NA
KIAA0184	NA
KIAA0202	NA
KIAA0220	NA
KIAA0220	NA
KIAA0246	NA
KIAA0256	NA
KIAA0256	NA
KIAA0265	NA
KIAA0265	NA
KIAA0265	NA
KIAA0274	NA
KIAA0279	NA
KIAA0284	NA
KIAA0284	NA
KIAA0292	NA
KIAA0303	NA
KIAA0320	NA
KIAA0323	NA
KIAA0328	NA
KIAA0329	NA
KIAA0330	NA
KIAA0346	NA
KIAA0363	NA
KIAA0373	NA
KIAA0375	NA
KIAA0376	NA
KIAA0388	NA
KIAA0388	NA
KIAA0395	NA
KIAA0397	NA
KIAA0406	NA
KIAA0415	NA
KIAA0427	NA
KIAA0432	NA
KIAA0435	NA
KIAA0462	NA
KIAA0472	NA
KIAA0494	NA
KIAA0515	NA
KIAA0520	NA
KIAA0521	NA
KIAA0523	NA
KIAA0542	NA
KIAA0543	NA
KIAA0544	NA
KIAA0553	NA
KIAA0561	NA
KIAA0562	NA
KIAA0564	NA
KIAA0574	NA
KIAA0582	NA
KIAA0582	NA
KIAA0589	NA
KIAA0602	NA
KIAA0606	NA
KIAA0607	NA
KIAA0609	NA
KIAA0620	NA
KIAA0655	NA
KIAA0657	NA
KIAA0657	NA
KIAA0657	NA
KIAA0663	NA
KIAA0663	NA
KIAA0664	NA
KIAA0667	NA
KIAA0676	NA
KIAA0700	NA
KIAA0709	NA
KIAA0720	NA
KIAA0734	NA
KIAA0741	NA
KIAA0741	NA
KIAA0748	NA
KIAA0748	NA
KIAA0781	NA
KIAA0794	NA
KIAA0802	NA
KIAA0804	NA
KIAA0826	NA
KIAA0831	NA
KIAA0864	NA
KIAA0909	NA
KIAA0913	NA
KIAA0927	NA
KIAA0950	NA
KIAA0974	NA
KIAA0984	NA
KIAA0984	NA
KIAA0984	NA
KIAA0991	NA
KIAA0992	NA
KIAA0992	NA
KIAA0998	NA
KIAA0998	NA
KIAA0999	NA
KIAA0999	NA
KIAA0999	NA
KIAA0999	NA
KIAA1005	NA
KIAA1006	NA
KIAA1036	NA
KIAA1047	NA
KIAA1049	NA
KIAA1055	NA
KIAA1060	NA
KIAA1064	NA
KIAA1066	NA
KIAA1068	NA
KIAA1068	NA
KIAA1089	NA
KIAA1110	NA
KIAA1125	NA
KIAA1127	NA
KIAA1128	NA
KIAA1158	NA
KIAA1170	NA
KIAA1183	NA
KIAA1189	NA
KIAA1196	NA
KIAA1201	NA
KIAA1217	NA
KIAA1227	NA
KIAA1238	NA
KIAA1238	NA
KIAA1274	NA
KIAA1276	NA
KIAA1283	NA
KIAA1300	NA
KIAA1329	NA
KIAA1340	NA
KIAA1392	NA
KIAA1399	NA
KIAA1427	NA
KIAA1438	NA
KIAA1439	NA
KIAA1446	NA
KIAA1463	NA
KIAA1464	NA
KIAA1484	NA
KIAA1533	NA
KIAA1589	NA
KIAA1598	NA
KIAA1599	NA
KIAA1600	NA
KIAA1616	NA
KIAA1647	NA
KIAA1663	NA
KIAA1669	NA
KIAA1710	NA
KIAA1718	NA
KIAA1742	NA
KIAA1747	NA
KIAA1749	NA
KIAA1772	NA
KIAA1833	NA
KIAA1841	NA
KIAA1847	NA
KIAA1856	NA
KIAA1889	NA
KIAA1919	NA
KIAA1935	NA
KIAA1935	NA
KIAA1958	NA
KIAA1958	NA
KIAA1967	NA
KIAA1970	NA
KIF13B	NA
KIF17	NA
KIF1A	NA
KIF1B	NA
KIF1B	NA
KIF1C	NA
KIF5A	NA
KIF5B	NA
KIF5B	NA
KIFC2	NA
KIRREL3	NA
KLHDC3	NA
KLHDC4	NA
KNDC1	NA
KNSL8	NA
KPNA1	NA
KPNA6	NA
KPNA6	NA
KPTN	NA
K-sam-III	NA
KSR	NA
LANCL2	NA
LARP	NA
LARP1	NA
LARP6	NA
LARS	NA
LARS	NA
LASS2	NA
LASS6	NA
LAT1-3TM	NA
LATS1	NA
LATS2	NA
LATS2	NA
LDHA	NA
LDOC1	NA
LENG4	NA
LGALS1	NA
LGALS3	NA
LGALS8	NA
LGALS8	NA
LGI1	NA
LGI4	NA
LHFP	NA
LIN7B	NA
LMLN	NA
LMO3	NA
LMO3	NA
LNX	NA
LOC112476	NA
LOC113230	NA
LOC115294	NA
LOC120376	NA
LOC123872	NA
LOC124245	NA
LOC124402	NA
LOC124491	NA
LOC126295	NA
LOC126661	NA
LOC127262	NA
LOC133308	NA
LOC133926	NA
LOC134218	NA
LOC137392	NA
LOC138046	NA
LOC143458	NA
LOC143941	NA
LOC144438	NA
LOC145783	NA
LOC146174	NA
LOC146174	NA
LOC146177	NA
LOC146346	NA
LOC146845	NA
LOC147343	NA
LOC147645	NA
LOC147727	NA
LOC150223	NA
LOC150383	NA
LOC150763	NA
LOC150763	NA
LOC151194	NA
LOC152485	NA
LOC152485	NA
LOC152719	NA
LOC153222	NA
LOC153682	NA
LOC154790	NA
LOC155036	NA
LOC157567	NA
LOC157697	NA
LOC158160	NA
LOC158402	NA
LOC162073	NA
LOC196463	NA
LOC197336	NA
LOC201229	NA
LOC203069	NA
LOC221955	NA
LOC253981	NA
LOC254531	NA
LOC254531	NA
LOC254559	NA
LOC255326	NA
LOC255374	NA
LOC255783	NA
LOC257407	NA
LOC283219	NA
LOC283439	NA
LOC283464	NA
LOC283874	NA
LOC284018	NA
LOC284023	NA
LOC284100	NA
LOC284106	NA
LOC284296	NA
LOC284361	NA
LOC284412	NA
LOC284454	NA
LOC284465	NA
LOC284465	NA
LOC284701	NA
LOC285074	NA
LOC285458	NA
LOC285458	NA
LOC285749	NA
LOC285771	NA
LOC285797	NA
LOC286411	NA
LOC338758	NA
LOC339047	NA
LOC339047	NA
LOC339047	NA
LOC339229	NA
LOC339229	NA
LOC339344	NA
LOC339451	NA
LOC339803	NA
LOC340529	NA
LOC348262	NA
LOC348801	NA
LOC349136	NA
LOC375133	NA
LOC386597	NA
LOC388650	NA
LOC388650	NA
LOC388962	NA
LOC400451	NA
LOC400451	NA
LOC401320	NA
LOC401320	NA
LOC401494	NA
LOC441168	NA
LOC51234	NA
LOC51236	NA
LOC51249	NA
LOC51255	NA
LOC51315	NA
LOC51326	NA
LOC54499	NA
LOC554203	NA
LOC55565	NA
LOC56930	NA
LOC64744	NA
LOC64744	NA
LOC85028	NA
LOC88523	NA
LOC90342	NA
LOC90522	NA
LOC90525	NA
LOC90580	NA
LOC90624	NA
LOC90835	NA
LOC91316	NA
LOC91526	NA
LOC91689	NA
LOC91689	NA
LOC91942	NA
LOC92305	NA
LOC92973	NA
LOC9884	NA
LONP	NA
LPGAT1	NA
LPIN2	NA
LPIN3	NA
LRCH4	NA
LRFN3	NA
LRFN4	NA
LRFN5	NA
LRP10	NA
LRP16	NA
LRRC1	NA
LRRC27	NA
LRRC41	NA
LRRC48	NA
LRRC8	NA
LRRFIP1	NA
LRRFIP1	NA
LRRK1	NA
LRRK2	NA
LRRN6A	NA
LRRTM1	NA
LSM7	NA
LTB4DH	NA
LTBP2	NA
LTBP4	NA
LUZP1	NA
LY6E	NA
LYK5	NA
LYNX1	NA
LYZL4	NA
M11S1	NA
M6PRBP1	NA
MAC30	NA
MAC30	NA
MACF1	NA
MACF1	NA
MAGI2	NA
MAIL	NA
MAML2	NA
MAML2	NA
MAML2	NA
MAML3	NA
MAN1B1	NA
MAN2B1	NA
MAN2C1	NA
MANBAL	NA
MAP1A	NA
MAP1D	NA
MAP1LC3A	NA
MAP1LC3A	NA
MAP2K2	NA
MAP2K3	NA
MAP2K3	NA
MAP2K5	NA
MAP3K12	NA
MAP3K4	NA
MAP4	NA
MAP4	NA
MAP4	NA
MAP4K4	NA
MAP4K4	NA
MAP4K4	NA
MAP6	NA
MAPK12	NA
MAPK8	NA
MAPK8IP1	NA
MAPKAPK2	NA
MAPRE2	NA
MAPRE2	NA
MAPT	NA
MAPT	NA
MARK4	NA
MARKL1	NA
MARS	NA
MAST2	NA
MATK	NA
MAWBP	NA
MaxiK	NA
MBNL1	NA
MBNL1	NA
MBP	NA
MBP	NA
MCART1	NA
MCL1	NA
MCLC	NA
MCOLN1	NA
MDH1B	NA
MDM4	NA
MDM4	NA
MDS014	NA
MDS032	NA
MEA1	NA
MECT1	NA
MED19	NA
MED19	NA
MED25	NA
MEGF10	NA
MEGF10	NA
MEST	NA
MGC10334	NA
MGC10433	NA
MGC10850	NA
MGC10993	NA
MGC11134	NA
MGC11257	NA
MGC11349	NA
MGC11349	NA
MGC12458	NA
MGC13024	NA
MGC13057	NA
MGC13096	NA
MGC13098	NA
MGC13114	NA
[truncated: 1,700 more rows]

## Sheet: AD_VCX
Gene	Type
ADAM9	ligand
BMP7	ligand
C4A	ligand
CALR	ligand
COL5A3	ligand
CSF1	ligand
LAMB1	ligand
LAMC1	ligand
LIN7C	ligand
NTNG2	ligand
NXPH3	ligand
RPS19	ligand
SEMA3F	ligand
SLIT2	ligand
TAC1	ligand
182-FIP	NA
ABCA9	NA
ABLIM1	NA
ABTB1	NA
ACAA1	NA
ACADSB	NA
ACAT1	NA
ACBD3	NA
ACCN2	NA
ACF	NA
ACO1	NA
ACP1	NA
ACP6	NA
ACSL3	NA
ACSL3	NA
ACSL6	NA
ACSL6	NA
ACTG1	NA
ACTG1	NA
ACTG1	NA
ACTG1	NA
ACTG1	NA
ACTG1	NA
ACTG1	NA
ACTG1	NA
ACTG1	NA
ACTN4	NA
ACTR10	NA
ACTR1A	NA
ACTR3B	NA
AD023	NA
ADAMTS2	NA
ADD1	NA
ADH4	NA
ADRM1	NA
ADSL	NA
AFF2	NA
AGL	NA
AIG1	NA
AJAP1	NA
AK1	NA
AK2	NA
AK3	NA
AK3L1	NA
AKAP13	NA
AKAP13	NA
AKAP13	NA
AKAP13	NA
AKT1	NA
AKT3	NA
AKT3	NA
ALG8	NA
ALS2CR12	NA
ALS2CR15	NA
ALS2CR3	NA
ALS2CR4	NA
AMMECR1	NA
AMPD2	NA
AMSH-LP	NA
AMSH-LP	NA
ANAPC10	NA
ANAPC13	NA
ANAPC5	NA
ANAPC5	NA
ANK3	NA
ANKH	NA
ANKMY2	NA
ANKRD11	NA
ANKRD13B	NA
ANKRD29	NA
ANKRD40	NA
ANKRD9	NA
ANP32A	NA
ANP32E	NA
ANXA5	NA
ANXA7	NA
AP1S2	NA
AP1S2	NA
APOC1	NA
APOL2	NA
APRIN	NA
AQP4	NA
ARCN1	NA
ARHGAP20	NA
ARHGAP23	NA
ARHGAP5	NA
ARHGAP5	NA
ARHGEF10L	NA
ARHGEF7	NA
ARHGEF7	NA
ARIH1	NA
ARIH2	NA
ARL1	NA
ARL10C	NA
ARL5	NA
ARL6IP	NA
ARL6IP6	NA
ARL6IP6	NA
ARL7	NA
ARMC1	NA
ARMC1	NA
ARMCX1	NA
ARPP-19	NA
ARPP-19	NA
ARRB1	NA
ARRDC3	NA
ARS2	NA
ASAH1	NA
ASAHL	NA
ASNS	NA
ATAD1	NA
ATAD3B	NA
ATG3	NA
ATG5	NA
ATP13A5	NA
ATP1A2	NA
ATP2A2	NA
ATP2B1	NA
ATP2B2	NA
ATP2B3	NA
ATP2C1	NA
ATP2C1	NA
ATP5C1	NA
ATP5C1	NA
ATP5C1	NA
ATP5D	NA
ATP5F1	NA
ATP5L	NA
ATP6V0E	NA
ATP6V1B2	NA
ATP6V1G1	NA
ATP8A2	NA
ATPIF1	NA
ATPIF1	NA
ATR	NA
ATR	NA
AYP1	NA
AZIN1	NA
B3GAT1	NA
BACE2	NA
BAG3	NA
BAG5	NA
BC002942	NA
BCAS2	NA
BCAT1	NA
BCCIP	NA
BCLAF1	NA
BCLAF1	NA
BECN1	NA
BEX2	NA
BEXL1	NA
Bles03	NA
BLVRA	NA
BLVRA	NA
BMP2K	NA
BMP2K	NA
BMP2K	NA
BPGM	NA
BRD4	NA
BRE	NA
BRMS1L	NA
BRSK1	NA
BRUNOL4	NA
BTBD11	NA
BTBD14B	NA
BTBD6	NA
BTBD7	NA
BTBD7	NA
BTF3L4	NA
BUB3	NA
BXDC5	NA
BZW1	NA
C10orf56	NA
C10orf76	NA
C10orf85	NA
C11orf31	NA
C11orf32	NA
C12orf22	NA
C13orf12	NA
C13orf12	NA
C13orf21	NA
C14orf10	NA
C14orf129	NA
C14orf138	NA
C14orf166	NA
C14orf65	NA
C16orf34	NA
C16orf35	NA
C18orf1	NA
C18orf45	NA
C18orf45	NA
C19orf30	NA
C1D	NA
C1orf119	NA
C1orf122	NA
C1orf123	NA
C1orf149	NA
C1orf165	NA
C1orf173	NA
C1orf19	NA
C1orf41	NA
C1orf43	NA
C1orf59	NA
C1orf63	NA
C1orf77	NA
C1orf80	NA
C1orf89	NA
C1QDC1	NA
C20orf108	NA
C20orf118	NA
C20orf118	NA
C20orf118	NA
C20orf81	NA
C21orf106	NA
C22orf1	NA
C22orf19	NA
C22orf5	NA
C2orf12	NA
C2orf23	NA
C2orf25	NA
C2orf30	NA
C2orf4	NA
C3orf14	NA
C5orf14	NA
C5orf18	NA
C5orf18	NA
C6orf117	NA
C6orf145	NA
C6orf151	NA
C6orf192	NA
C6orf62	NA
C6orf79	NA
C8orf38	NA
C8orf40	NA
C8orf70	NA
C9orf10OS	NA
C9orf114	NA
C9orf42	NA
C9orf61	NA
C9orf72	NA
C9orf72	NA
C9orf86	NA
CACNA1D	NA
CACNA1E	NA
CACNB4	NA
CALB2	NA
CALM1	NA
CAMKK1	NA
CAMSAP1L1	NA
CAPS2	NA
CAPZA1	NA
CASKIN1	NA
CASP7	NA
CBL	NA
CBS	NA
CBWD1	NA
CBX7	NA
CCDC28A	NA
CCNH	NA
CCNT2	NA
CCPG1	NA
CCPG1	NA
CCT2	NA
CCT6A	NA
CD200	NA
CD3EAP	NA
CDA08	NA
CDA08	NA
CDC27	NA
CDC2L1	NA
CDC40	NA
CDC42EP4	NA
CDH12	NA
CDH13	NA
CDH18	NA
CDH22	NA
CDIPT	NA
CDK10	NA
CDK2AP1	NA
CDK4	NA
CDK6	NA
CDKL1	NA
CDKL5	NA
CDKN1C	NA
CDO1	NA
CDR2	NA
CDS1	NA
CENTA1	NA
CENTG3	NA
Cep70	NA
CGI-07	NA
CGI-115	NA
CHCHD2	NA
CHCHD6	NA
CHCHD7	NA
CHDH	NA
CHES1	NA
CHGB	NA
CHMP2B	NA
CHMP2B	NA
CHMP4A	NA
CHMP5	NA
CHPT1	NA
CHST11	NA
CIAPIN1	NA
CIC	NA
CIP29	NA
CIP29	NA
CIP29	NA
CIRBP	NA
CIRBP	NA
CKAP5	NA
CKLFSF3	NA
CKMT1B	NA
CLASP2	NA
CLTC	NA
CLU	NA
CLU	NA
CLUAP1	NA
CNN3	NA
CNOT7	NA
CNOT8	NA
CNTNAP5	NA
COG5	NA
COL27A1	NA
COMMD10	NA
COPS4	NA
COPS6	NA
COPS6	NA
COQ4	NA
COTL1	NA
COX11	NA
COX11	NA
COX5A	NA
COX5B	NA
CPEB3	NA
CRBN	NA
CRBN	NA
CREG1	NA
CRI1	NA
CRI1	NA
CRK7	NA
CRNKL1	NA
CROC4	NA
CRSP2	NA
CRSP6	NA
CRSP9	NA
CRYZL1	NA
CSE1L	NA
CSK	NA
CSNK1A1	NA
CSNK1A1	NA
CSNK2A1	NA
CSNK2A1	NA
CSPG2	NA
CSPG2	NA
CSPP1	NA
CST3	NA
CSTF2	NA
CSTF2T	NA
CTDSP2	NA
CTDSPL	NA
CTTN	NA
CUGBP2	NA
CXorf40A	NA
CXorf40A	NA
CXorf40B	NA
CXXC1	NA
CYB5	NA
CYB561	NA
CYBASC3	NA
CYFIP2	NA
CYLN2	NA
CYP3A4	NA
D2LIC	NA
DAB1	NA
DAB2IP	NA
DALRD3	NA
DAZAP2	NA
DAZAP2	NA
DBI	NA
DBN1	NA
DCTN4	NA
DDIT4	NA
DDX17	NA
DDX18	NA
DDX41	NA
DDX47	NA
DDX50	NA
DDX52	NA
DEDD	NA
DENND1A	NA
DET1	NA
DFNA5	NA
DGKE	NA
DGKG	NA
DHFR	NA
DHRS10	NA
DHRS6	NA
DHRS8	NA
DHX36	NA
DHX40	NA
DIP	NA
DIXDC1	NA
DJ328E19.C1.1	NA
DKFZp313G1735	NA
DKFZp434C0328	NA
DKFZp434H2226	NA
DKFZp434J1015	NA
DKFZp434K1815	NA
DKFZp547K1113	NA
DKFZP564B167	NA
DKFZP564D172	NA
DKFZP564J0863	NA
DKFZP564J102	NA
DKFZP586A0522	NA
DKFZp761B107	NA
DKFZp761L1417	NA
DKFZp761O2018	NA
DLGAP4	NA
DNAH3	NA
DNAJA2	NA
DNAJB14	NA
DNAJB14	NA
DNAJB9	NA
DNAJC12	NA
DNAJC16	NA
DNAJC8	NA
DNCI2	NA
DNMT1	NA
DOT1L	NA
DPP6	NA
DPP8	NA
DPP8	NA
DPP9	NA
DSCR1L1	NA
DSTN	NA
DTNA	NA
DTNA	NA
DTX3	NA
DTYMK	NA
DULLARD	NA
DUSP8	NA
DVL1	NA
DZIP3	NA
E2IG5	NA
E2IG5	NA
EBNA1BP2	NA
ECOP	NA
EEF1D	NA
EEF1E1	NA
EFHA1	NA
EFHA2	NA
EFTUD2	NA
EHBP1	NA
EI24	NA
EID-3	NA
EIF1AX	NA
EIF2B1	NA
EIF3S10	NA
EIF3S3	NA
EIF3S5	NA
EIF3S7	NA
EIF4A1	NA
EIF4B	NA
EIF4EBP2	NA
EIF4G1	NA
EIF4G2	NA
EIF4G3	NA
EIF5	NA
EIF5A	NA
EIF5A	NA
EIF5B	NA
EIF5B	NA
ELAVL3	NA
ELMO1	NA
ELOVL4	NA
EMID1	NA
EPB41L1	NA
ERBB2IP	NA
ERCC3	NA
EST1B	NA
EWSR1	NA
EXOC8	NA
FAM14A	NA
FAM19A1	NA
FAM19A5	NA
FAM19A5	NA
FAM29A	NA
FAM38B	NA
FAM45A	NA
FAM49B	NA
FAM54B	NA
FAM59B	NA
FAM61A	NA
FAM65A	NA
FAM73A	NA
FAM78A	NA
FAM84A	NA
FAM92A1	NA
FARP1	NA
FAT	NA
FBXL14	NA
FBXL18	NA
FBXL5	NA
FBXO2	NA
FBXO21	NA
FBXO21	NA
FBXO28	NA
FBXO3	NA
FBXO31	NA
FBXO32	NA
FBXW4	NA
FCHSD2	NA
FGD4	NA
FH	NA
FIBP	NA
FIGNL1	NA
FKBP3	NA
FLJ10357	NA
FLJ10357	NA
FLJ10378	NA
FLJ11078	NA
FLJ11712	NA
FLJ12529	NA
FLJ12975	NA
FLJ13576	NA
FLJ13611	NA
FLJ13815	NA
FLJ13855	NA
FLJ14154	NA
FLJ14624	NA
FLJ14627	NA
FLJ14803	NA
FLJ20152	NA
FLJ20280	NA
FLJ20534	NA
FLJ20625	NA
FLJ20628	NA
FLJ22104	NA
FLJ22795	NA
FLJ23518	NA
FLJ30672	NA
FLJ31153	NA
FLJ31528	NA
FLJ31951	NA
FLJ32499	NA
FLJ33008	NA
FLJ33814	NA
FLJ33817	NA
FLJ35390	NA
FLJ35390	NA
FLJ37562	NA
FLJ38288	NA
FLJ38426	NA
FLJ38973	NA
FLJ38973	NA
FLJ39575	NA
FLJ40142	NA
FLJ41131	NA
FLJ42393	NA
FLJ43806	NA
FLJ45803	NA
FLJ46688	NA
FLJ90652	NA
FNBP3	NA
FREQ	NA
FRG1	NA
FTL	NA
FUCA1	NA
FUT8	NA
FYCO1	NA
FYN	NA
G6PC3	NA
GAD1	NA
GALC	NA
GARNL3	NA
GAS2L1	NA
GAS2L1	NA
GAS8	NA
GATAD2A	NA
GCC2	NA
GDAP1	NA
GDPD1	NA
GFAP	NA
GFM1	NA
GFM1	NA
GFM2	NA
GGA3	NA
GHITM	NA
GK001	NA
GLE1L	NA
GLIS3	NA
GLO1	NA
GLS2	NA
GLT8D1	NA
GLTP	NA
GLTSCR1	NA
GLUL	NA
GLUL	NA
GMEB2	NA
GNA12	NA
GNAO1	NA
GNG12	NA
GOLGA1	NA
GOLGA8B	NA
GOLGB1	NA
GOLPH4	NA
GOLT1B	NA
GOSR1	NA
GOT2	NA
GPBP1	NA
GPBP1	NA
GPHN	NA
GPM6A	NA
GPM6B	NA
GPR30	NA
GPRASP1	NA
GPRASP2	NA
GPSM1	NA
GRINL1A	NA
GRLF1	NA
GRPEL1	NA
GRSF1	NA
GSK3A	NA
GSS	NA
GTF2B	NA
GTF2E2	NA
GTF2H1	NA
GTF2H3	NA
GTL3	NA
GTPBP3	NA
GUCY1B3	NA
H1FX	NA
HACE1	NA
HARS	NA
HARSL	NA
HBLD2	NA
HBLD2	NA
HBXAP	NA
HBXAP	NA
HCCA2	NA
HCNGP	NA
HCRP1	NA
HDGF	NA
HDGF2	NA
hfl-B5	NA
hfl-B5	NA
HHAT	NA
HIF3A	NA
HINT1	NA
HIST2H2AA	NA
HIST2H4	NA
HMG20A	NA
HMGB3	NA
HMGCR	NA
HMGCS1	NA
HMGN2	NA
HNRPA3	NA
HNRPA3P1	NA
HNRPC	NA
HNRPC	NA
HNRPDL	NA
HNRPDL	NA
HNRPDL	NA
HNRPK	NA
HNRPL	NA
HNRPLL	NA
HNRPM	NA
HNRPR	NA
HNRPUL1	NA
HP1BP3	NA
HP1-BP74	NA
HPCA	NA
HPCL2	NA
HPRT1	NA
HRMT1L4	NA
HS6ST2	NA
HSA9761	NA
HSCARG	NA
HSPA14	NA
HSPA5	NA
HSPC065	NA
HSPCA	NA
HTATIP2	NA
HYI	NA
IARS	NA
IBTK	NA
ICT1	NA
IER3IP1	NA
IFI16	NA
IGSF3	NA
IGSF4	NA
IHPK1	NA
IKBKB	NA
ILF3	NA
IMMT	NA
INA	NA
ING5	NA
INPP5A	NA
INPP5F	NA
INPPL1	NA
IPO8	NA
IPO9	NA
IPO9	NA
IQCB1	NA
IQCB1	NA
IRS2	NA
ITGB1BP1	NA
ITPKB	NA
ITPKB	NA
ITSN1	NA
ITSN2	NA
JAZF1	NA
JTV1	NA
KARCA1	NA
KBTBD11	NA
KBTBD4	NA
KBTBD6	NA
KBTBD7	NA
KCNC4	NA
KCNH7	NA
KCNIP4	NA
KCNJ16	NA
KCTD18	NA
KDELR1	NA
KHDRBS1	NA
KHDRBS1	NA
KIAA0100	NA
KIAA0152	NA
KIAA0153	NA
KIAA0232	NA
KIAA0240	NA
KIAA0284	NA
KIAA0323	NA
KIAA0372	NA
KIAA0404	NA
KIAA0415	NA
KIAA0484	NA
KIAA0649	NA
KIAA0664	NA
KIAA0685	NA
KIAA0753	NA
KIAA0776	NA
KIAA0826	NA
KIAA0830	NA
KIAA0882	NA
KIAA0960	NA
KIAA0960	NA
KIAA1049	NA
KIAA1107	NA
KIAA1109	NA
KIAA1117	NA
KIAA1212	NA
KIAA1217	NA
KIAA1223	NA
KIAA1279	NA
KIAA1434	NA
KIAA1545	NA
KIAA1545	NA
KIAA1546	NA
KIAA1704	NA
KIAA1704	NA
KIAA1713	NA
KIAA1815	NA
KIAA1919	NA
KIAA1961	NA
KIAA2002	NA
KIBRA	NA
KIF1C	NA
KIF3B	NA
KIF5B	NA
KIF9	NA
KLC2	NA
KLHDC1	NA
KLHDC5	NA
KLHL21	NA
KPNA2	NA
KPNA6	NA
KS	NA
KSR	NA
LANCL1	NA
LAP3	NA
LAPTM4B	NA
LARP1	NA
LARP2	NA
LARS	NA
LASS1	NA
LASS2	NA
LDLRAP1	NA
LEMD3	NA
LEREPO4	NA
LEREPO4	NA
LETMD1	NA
LGALS8	NA
LGALS8	NA
LGALS8	NA
LGMN	NA
LHPP	NA
LIPE	NA
LMO3	NA
LOC130502	NA
LOC145758	NA
LOC147670	NA
LOC150371	NA
LOC150381	NA
LOC151162	NA
LOC152217	NA
LOC153328	NA
LOC162073	NA
LOC163404	NA
LOC196394	NA
LOC201895	NA
LOC203411	NA
LOC221981	NA
LOC221981	NA
LOC283871	NA
LOC284018	NA
LOC284058	NA
LOC284244	NA
LOC284570	NA
LOC285086	NA
LOC285148	NA
LOC285535	NA
LOC285550	NA
LOC285878	NA
LOC286073	NA
LOC286170	NA
LOC338799	NA
LOC339123	NA
LOC339162	NA
LOC339745	NA
LOC339804	NA
LOC387921	NA
LOC389023	NA
LOC389073	NA
LOC389895	NA
LOC390927	NA
LOC392533	NA
LOC399947	NA
LOC399947	NA
LOC400506	NA
LOC400843	NA
LOC400924	NA
LOC401115	NA
LOC439994	NA
LOC497661	NA
LOC51760	NA
LOC552889	NA
LOC57149	NA
LOC57168	NA
LOC58486	NA
LOC90834	NA
LOC91137	NA
LONPL	NA
LPIN1	NA
LPIN2	NA
LPPR4	NA
LRCH1	NA
LRDD	NA
LRFN4	NA
LRP3	NA
LRPPRC	NA
LRPPRC	NA
LRRC14	NA
LRRC49	NA
LRRC8A	NA
LRRTM2	NA
LYPLAL1	NA
LYRIC	NA
LZTR1	NA
M11S1	NA
MAC30	NA
MAC30	NA
MACF1	NA
MAD2L1BP	NA
MAGI1	NA
MAGI2	NA
MAGOH	NA
MAK10	NA
MAL2	NA
MALAT1	NA
MALAT1	NA
MAML2	NA
MAP2K1IP1	NA
MAP2K3	NA
MAP3K4	NA
MAP6	NA
MAP7	NA
MAPK11	NA
MAPK3	NA
MAPK8IP2	NA
MAPK9	NA
MAPK9	NA
MARK1	NA
MASP2	NA
MAST2	NA
MAT2A	NA
MAZ	NA
MBD5	NA
MBNL1	NA
MCFP	NA
MCL1	NA
MCLC	NA
MCM6	NA
MCTS1	NA
MEST	NA
MFN1	NA
MGC11102	NA
MGC12966	NA
MGC13159	NA
MGC15407	NA
MGC15619	NA
MGC16207	NA
MGC16943	NA
MGC20983	NA
MGC21874	NA
MGC29814	NA
MGC29937	NA
MGC3101	NA
MGC3265	NA
MGC33214	NA
MGC33302	NA
MGC34648	NA
MGC34830	NA
MGC39606	NA
MGC42630	NA
MGC4308	NA
MGC4825	NA
MGC5297	NA
MGC5306	NA
MGC7036	NA
MGC9850	NA
MGEA5	NA
MGEA5	NA
MGEA5	NA
MIB1	NA
MICAL3	NA
MID1IP1	NA
MINK1	NA
MKKS	NA
MKKS	NA
MLH1	NA
MLL5	NA
MLLT7	NA
MMD2	NA
MMP16	NA
MONDOA	NA
MPP1	NA
MPPED2	NA
MRAS	NA
MRPL32	NA
MRPL41	NA
MRPL41	NA
MRPL50	NA
MRPS10	NA
MRPS22	NA
MRPS35	NA
MSI2	NA
MT1E	NA
MT1F	NA
MT1F	NA
MT1G	NA
MT1K	NA
MT1M	NA
MTCBP-1	NA
MTDH	NA
MTF1	NA
MTHFD1L	NA
MTMR10	NA
MTMR4	NA
MTMR9	NA
MTX2	NA
MUT	NA
MVK	NA
MYCBP2	NA
MYO10	NA
MYSM1	NA
MYST3	NA
NAP1L3	NA
NAP1L5	NA
NAPE-PLD	NA
NAT5	NA
NAV1	NA
NAV1	NA
NAV3	NA
NBEA	NA
NBL1	NA
NBN	NA
NCALD	NA
NCE2	NA
NDFIP1	NA
NDFIP2	NA
NDN	NA
NDUFA5	NA
NDUFA6	NA
NDUFA9	NA
NDUFB10	NA
NDUFB2	NA
NDUFB5	NA
NDUFS4	NA
NECAP1	NA
NEDD4L	NA
NEFL	NA
NEK1	NA
NENF	NA
NF2	NA
NFRKB	NA
NGB	NA
NGFRAP1L1	NA
NHSL1	NA
NIF3L1	NA
NIP30	NA
NKRF	NA
NLK	NA
NMD3	NA
NME7	NA
NMNAT2	NA
NNAT	NA
NOL4	NA
NOL5A	NA
NPAS3	NA
NRBF2	NA
NRIP2	NA
NRIP3	NA
NRN1	NA
NT5C2L1	NA
NTE	NA
NUDT16L1	NA
NUDT21	NA
NUP107	NA
NUP133	NA
NUP54	NA
NXN	NA
NY-REN-41	NA
OCIAD1	NA
OCIAD1	NA
ODZ2	NA
OIP5	NA
OLFM1	NA
OPA1	NA
OPA1	NA
OPHN1	NA
ORMDL1	NA
OSBPL10	NA
OXA1L	NA
P4HA1	NA
PA2G4	NA
PABPN1	NA
PADI2	NA
PAICS	NA
PAIP2	NA
PAK1	NA
PAK1	NA
PAK3	NA
PAM	NA
PAPD1	NA
PAPD4	NA
PAPOLA	NA
PAPSS1	NA
PARD3	NA
PARP10	NA
PARP11	NA
PARP2	NA
PARVA	NA
PBEF1	NA
PCDH11X	NA
PCDH7	NA
PCDHGA4	NA
PCLO	NA
PCM1	NA
PCNA	NA
PCOLN3	NA
PCSK1	NA
PCTK1	NA
PDHA1	NA
PDZRN3	NA
PEA15	NA
PEF1	NA
PET112L	NA
PEX10	NA
PEX3	NA
PFAAP5	NA
PFDN4	NA
PFDN4	NA
PFKL	NA
PGAP1	NA
PGCP	NA
PGRMC2	NA
PH-4	NA
PHF1	NA
PHF17	NA
PHF19	NA
PHF2	NA
PHF20	NA
PHF20L1	NA
PHF3	NA
PHLDA1	NA
PHLPP	NA
PHYH	NA
PHYHD1	NA
PIGC	NA
PIG-Y	NA
PIG-Y	NA
PIK3CB	NA
PIK3CD	NA
PIK3R4	NA
PINX1	NA
PIP5K1A	NA
PLA2G5	NA
PLA2G5	NA
PLDN	NA
PLEKHB2	NA
PLEKHB2	NA
PLK2	NA
PMS1	NA
PMS2	NA
PNMA2	NA
PNN	NA
POLB	NA
POLE3	NA
POLN	NA
POLR1B	NA
POLR1D	NA
POLR2K	NA
POLR3B	NA
POLR3E	NA
POLR3GL	NA
POLR3H	NA
POM121	NA
POMT2	NA
POP4	NA
PPAP2A	NA
PPAPDC3	NA
PPIH	NA
PPM1E	NA
PPM1F	NA
PPM1K	NA
PPP1R16B	NA
PPP1R2	NA
PPP1R7	NA
PPP1R8	NA
PPP2R2A	NA
PPP2R4	NA
PPP2R4	NA
PPP2R4	NA
PPP2R5B	NA
PPP2R5E	NA
PPP3CA	NA
PPP3CB	NA
PPP6C	NA
PPP6C	NA
PPT1	NA
PPWD1	NA
PREI3	NA
PRELP	NA
PREP	NA
PREP	NA
PRES	NA
PREX1	NA
PRICKLE1	NA
PRKAR1A	NA
PRKAR2A	NA
PRKCA	NA
PRKCBP1	NA
PRKCSH	NA
PRKD1	NA
PRKD2	NA
PRKX	NA
PRO0149	NA
PRO1073	NA
PROSC	NA
PRPF4	NA
PSARL	NA
PSAT1	NA
PSCD2	NA
PSMA1	NA
PSMA1	NA
PSMA5	NA
PSMB2	NA
PSMC6	NA
PSMD11	NA
PSMD11	NA
PSMD4	NA
PSMD4	NA
PSPH	NA
PTBP1	NA
PTCD1	NA
PTD004	NA
PTGDS	NA
PTGDS	NA
PTGES3	NA
PTP4A2	NA
PTPN5	NA
PTX1	NA
PTX1	NA
PUM1	NA
PUM2	NA
PUNC	NA
PURB	NA
PXMP3	NA
PXN	NA
PYCR1	NA
PYGB	NA
QKI	NA
R3HDM1	NA
RAB11A	NA
RAB11A	NA
RAB11B	NA
RAB11FIP2	NA
RAB11FIP3	NA
RAB14	NA
RAB1B	NA
RAB2	NA
RAB2	NA
RAB2	NA
RAB22A	NA
RAB31	NA
RAB40B	NA
RABEP1	NA
RABGEF1	NA
RABGGTB	NA
RAD17	NA
RAD50	NA
RAFTLIN	NA
RAI2	NA
RALGPS1	NA
RANBP2	NA
RANBP3	NA
RANBP5	NA
RANBP5	NA
RANBP5	NA
RANBP5	NA
RAP140	NA
RAPH1	NA
RASA4	NA
RBM12	NA
RBM17	NA
RBM22	NA
RBM27	NA
RBMX	NA
RCHY1	NA
RCHY1	NA
RDHE2	NA
RECK	NA
RECQL	NA
REPS1	NA
REPS2	NA
REV1L	NA
RFC1	NA
RG9MTD1	NA
RGS3	NA
RGS7	NA
RHOBTB3	NA
RHOF	NA
RHOQ	NA
RHOU	NA
RICS	NA
RICS	NA
RICS	NA
RIOK1	NA
RIPX	NA
RIPX	NA
RNASEN	NA
RND1	NA
RND2	NA
RNF32	NA
RNF34	NA
RNF8	NA
RNU47	NA
RPA1	NA
RPL14	NA
RPL15	NA
RPL17	NA
RPL38	NA
RPL5	NA
RPS11	NA
RPS6KB1	NA
RPUSD3	NA
RTN2	NA
RUSC2	NA
RUTBC3	NA
RUTBC3	NA
RWDD3	NA
SAMD4	NA
SAMHD1	NA
SAMM50	NA
SAPS1	NA
SAPS2	NA
SAPS2	NA
SARS	NA
SASH1	NA
SASH1	NA
SASH1	NA
SAT	NA
SBDS	NA
SC65	NA
SCC-112	NA
SCG2	NA
SCML2	NA
SCN2A2	NA
SCN2B	NA
SCO2	NA
SCOC	NA
SCRIB	NA
SCRN3	NA
SEC23B	NA
SEC24B	NA
SEC31L1	NA
SEC3L1	NA
SEH1L	NA
SELI	NA
SERBP1	NA
SERPINI1	NA
SESN2	NA
SESTD1	NA
SEZ6L2	NA
SFRS10	NA
SFRS11	NA
SFRS3	NA
SFRS5	NA
SFRS7	NA
SFXN3	NA
SFXN5	NA
SGEF	NA
SGIP1	NA
SGNE1	NA
SH2BP1	NA
SH3BGRL	NA
SH3BP2	NA
SH3GLB2	NA
SH3KBP1	NA
SHANK2	NA
SHARPIN	NA
SHMT2	NA
SIRT2	NA
SKIV2L2	NA
SLC11A2	NA
SLC12A7	NA
SLC12A9	NA
SLC16A14	NA
SLC16A6	NA
SLC17A5	NA
SLC19A2	NA
SLC1A1	NA
SLC1A6	NA
SLC25A16	NA
SLC25A18	NA
SLC25A23	NA
SLC25A29	NA
SLC25A29	NA
SLC25A32	NA
SLC2A13	NA
SLC30A9	NA
SLC31A1	NA
SLC35B1	NA
SLC35B4	NA
SLC35B4	NA
SLC35E1	NA
SLC38A2	NA
SLC39A10	NA
SLC39A12	NA
SLC39A13	NA
SLC39A9	NA
SLC3A1	NA
SLC41A1	NA
SLC41A3	NA
SLC4A11	NA
SLC4A1AP	NA
SLC5A3	NA
SLC6A12	NA
SLC6A6	NA
SLITL2	NA
SLU7	NA
SMAP	NA
SMAP	NA
SMOX	NA
SMYD3	NA
SNN	NA
SNRK	NA
SNRPN	NA
SNRPN	NA
SNX14	NA
SNX26	NA
SOCS5	NA
SORBS2	NA
SOSTDC1	NA
SOX1	NA
SOX10	NA
SOX5	NA
SPATA7	NA
SPCS1	NA
Sprn	NA
SPTBN2	NA
SRD5A1	NA
SRP19	NA
SRP54	NA
SRP72	NA
SRP72	NA
SRPK2	NA
SRPK2	NA
SRRM2	NA
SRRM2	NA
SS18L2	NA
SSH3	NA
SSR1	NA
SSX2IP	NA
SSX2IP	NA
SSX2IP	NA
SSX2IP	NA
ST5	NA
ST6GAL2	NA
STAM	NA
STK11	NA
STK3	NA
STMN1	NA
STMN4	NA
STOX2	NA
STRBP	NA
STRC	NA
STS	NA
STS	NA
STX17	NA
STXBP6	NA
SUMO1	NA
SUMO2	NA
SURB7	NA
SURF1	NA
SUV420H1	NA
SYBL1	NA
SYDE1	NA
SYNCRIP	NA
SYNCRIP	NA
SYNGR1	NA
SYNJ1	NA
SYT1	NA
SYT11	NA
SYT13	NA
SYT17	NA
SYT4	NA
SYTL2	NA
TACC1	NA
TAF2	NA
TAF3	NA
TAF3	NA
TAF6	NA
TAF9L	NA
TALDO1	NA
TA-LRRP	NA
TAOK3	NA
TARS	NA
TASP1	NA
TATDN3	NA
TAX1BP1	NA
TBC1D10B	NA
TBC1D13	NA
TBC1D14	NA
TBC1D16	NA
TBC1D7	NA
TBCE	NA
TBL2	NA
TBRG1	NA
TCEA2	NA
TCEAL7	NA
TCEB1	NA
TERF1	NA
TERF2IP	NA
TEX27	NA
TFB2M	NA
TFE3	NA
TFEB	NA
TGFBRAP1	NA
THAP5	NA
THRAP1	NA
THSD1	NA
THTPA	NA
THUMPD1	NA
THUMPD3	NA
THUMPD3	NA
THY28	NA
TIA1	NA
TIAF1	NA
TIMM44	NA
TLL2	NA
TM2D2	NA
TM2D3	NA
TM9SF2	NA
TMCC2	NA
TMEM14B	NA
TMEM29	NA
TMEM4	NA
TMEM41A	NA
TMEM48	NA
TMEM49	NA
TMEM55A	NA
TMEM59	NA
TMEM65	NA
TMEM76	NA
TncRNA	NA
TncRNA	NA
TNFSF5IP1	NA
TNIK	NA
TNIP2	NA
TNNI3K	NA
TNPO1	NA
TNPO1	NA
TNPO1	NA
TNPO1	NA
TOMM20	NA
TOP2B	NA
TP53INP1	NA
TPD52L1	NA
TPM3	NA
TPM3	NA
TPPP	NA
TRA1	NA
TRAF3IP1	NA
TRAF7	NA
TRAM1L1	NA
TRAP1	NA
TRAPPC6B	NA
TRHDE	NA
TRIM4	NA
TRIM41	NA
TRIM44	NA
TRIM8	NA
TRMT5	NA
TRPC1	NA
TRPC1	NA
TRPS1	NA
TRPS1	NA
TRPS1	NA
TRUB1	NA
TSGA14	NA
TSNAX	NA
TSPAN33	NA
TSPAN9	NA
TSPYL5	NA
TTC14	NA
TTC19	NA
TTC8	NA
TTYH2	NA
TUBE1	NA
TUBG2	NA
TUBGCP3	NA
TUBGCP5	NA
TUSC2	NA
TUSC3	NA
TXNDC	NA
TXNDC12	NA
TXNDC9	NA
TXNDC9	NA
U2AF2	NA
UBAP2L	NA
UBAP2L	NA
UBE2A	NA
UBE2D2	NA
UBE2E1	NA
UBE2E3	NA
UBE2L3	NA
UBE2N	NA
UBE2R2	NA
UBE2V2	NA
UBL3	NA
UBLCP1	NA
UBPH	NA
UBQLN4	NA
UNC119	NA
UNQ1912	NA
UQCRC2	NA
USF2	NA
USP13	NA
USP19	NA
USP28	NA
USP35	NA
USP53	NA
VDP	NA
VGLL4	NA
VIL2	NA
VPS13B	NA
VPS16	NA
VPS24	NA
VPS33B	NA
VPS35	NA
VPS36	NA
VPS41	NA
VRK1	NA
VSNL1	NA
VTI1A	NA
WARS	NA
WBP11	NA
WDR21A	NA
WDR33	NA
WDR47	NA
WDR48	NA
WDR50	NA
WDR5B	NA
WHSC1L1	NA
WHSC2	NA
WHSC2	NA
WIZ	NA
WNK1	NA
WSB1	NA
XRCC6	NA
XTP2	NA
YEATS2	NA
YIPF2	NA
YIPF5	NA
YME1L1	NA
YME1L1	NA
YPEL2	NA
YPEL4	NA
YWHAQ	NA
YWHAZ	NA
YWHAZ	NA
ZA20D3	NA
ZBTB8	NA
ZCSL3	NA
ZDHHC7	NA
ZFAND1	NA
ZFP36L1	NA
ZFPL	NA
ZFR	NA
ZFYVE20	NA
ZIC2	NA
ZKSCAN1	NA
ZNF133	NA
ZNF148	NA
ZNF19	NA
ZNF213	NA
ZNF26	NA
ZNF267	NA
ZNF271	NA
ZNF295	NA
ZNF297B	NA
ZNF302	NA
ZNF317	NA
ZNF329	NA
ZNF336	NA
ZNF37B	NA
ZNF403	NA
ZNF444	NA
ZNF499	NA
ZNF500	NA
ZNF512	NA
ZNF518	NA
ZNF528	NA
ZNF529	NA
ZNF540	NA
ZNF544	NA
ZNF567	NA
ZNF580	NA
ZNF592	NA
ZNF615	NA
ZNF627	NA
ZNF641	NA
ZNF651	NA
ZNF706	NA
ZNF706	NA
ZNF75A	NA
ZNF91	NA
ZWINT	NA
ADORA2A	Receptor
ALK	Receptor
APLP2	Receptor
APLP2	Receptor
APP	Receptor
ATP5B	Receptor
BMPR2	Receptor
BMPR2	Receptor
BOC	Receptor
CCKBR	Receptor
CDH2	Receptor
CNTN1	Receptor
CNTNAP2	Receptor
CXADR	Receptor
CXCR4	Receptor
DCHS1	Receptor
DDR1	Receptor
DDR1	Receptor
DDR1	Receptor
DDR1	Receptor
DDR2	Receptor
EDNRB	Receptor
EGFR	Receptor
EPS15L1	Receptor
ERBB4	Receptor
FGFR1	Receptor
FGFR2	Receptor
FZD8	Receptor
GABRA1	Receptor
GABRA1	Receptor
GABRA4	Receptor
GABRG2	Receptor
GPR158	Receptor
GPR56	Receptor
GPR85	Receptor
GPRC5B	Receptor
GRID1	Receptor
GRIK1	Receptor
GRIK5	Receptor
GRIN2A	Receptor
HTR2A	Receptor
IL17RB	Receptor
IL17RB	Receptor
IL1RAPL1	Receptor
IL6ST	Receptor
ITGAE	Receptor
ITGB5	Receptor
ITGBL1	Receptor
KCND2	Receptor
KCNJ10	Receptor
LRP1	Receptor
MAGED1	Receptor
MCAM	Receptor
MET	Receptor
NOTCH2	Receptor
NOTCH2	Receptor
NRXN2	Receptor
NRXN3	Receptor
NRXN3	Receptor
NRXN3	Receptor
PGRMC1	Receptor
PPP2CA	Receptor
PPP2CA	Receptor
PTPRK	Receptor
PTPRM	Receptor
PTPRN2	Receptor
PTPRS	Receptor
RGMA	Receptor
ROBO1	Receptor
SCARB2	Receptor
SEMA4C	Receptor
SEMA6D	Receptor
SLC20A1	Receptor
SLC44A5	Receptor
STX6	Receptor
TNFRSF14	Receptor
UNC5D	Receptor
VLDLR	Receptor
XPR1	Receptor
AFF1	TF
APEX1	TF
ARID1A	TF
ASCL1	TF
ATF6	TF
BANP	TF
BBX	TF
BBX	TF
BRD9	TF
CAMTA1	TF
CARHSP1	TF
CARM1	TF
CCT4	TF
CDC5L	TF
CDC5L	TF
CHD3	TF
CNOT1	TF
COPS2	TF
COPS2	TF
CREBBP	TF
DTX1	TF
EGR1	TF
ELK1	TF
EMX2	TF
FHL2	TF
FOXJ3	TF
FOXP1	TF
GATA2	TF
GTF2A1	TF
GTF2A2	TF
GTF2I	TF
HIPK2	TF
HMGB2	TF
ID4	TF
ID4	TF
IRF3	TF
JMJD1C	TF
JMY	TF
JUND	TF
KLF15	TF
KLF9	TF
LHX2	TF
LMO4	TF
LMO4	TF
MAF	TF
MAFK	TF
MAX	TF
MBD3	TF
MBD3	TF
MBD4	TF
MED4	TF
MEF2C	TF
MEF2C	TF
METTL3	TF
MSX1	TF
MXD1	TF
MXI1	TF
NEUROD2	TF
NFAT5	TF
NFIA	TF
NFIB	TF
NFIC	TF
NFIC	TF
NPM1	TF
NRIP1	TF
OLIG1	TF
PAX6	TF
PIAS4	TF
PPARA	TF
PPARD	TF
RFX2	TF
RNF14	TF
RREB1	TF
SMARCA2	TF
SMARCA4	TF
SMARCA4	TF
SMARCA4	TF
SMARCA4	TF
SOX8	TF
SOX9	TF
STAT1	TF
STAT4	TF
STAT5B	TF
SUB1	TF
SUB1	TF
SUB1	TF
SUB1	TF
SUPT7L	TF
TAF7	TF
TBX3	TF
TCERG1	TF
TCF12	TF
TCF12	TF
TCF3	TF
THRA	TF
TSG101	TF
UBE3A	TF
WHSC1	TF
YWHAB	TF
ZBTB20	TF
ZBTB20	TF
ZBTB24	TF
ZBTB38	TF
ZBTB4	TF
ZBTB7A	TF
ZFPM2	TF
ZNF12	TF
ZNF12	TF
ZNF184	TF
ZNF25	TF
ZNF25	TF
ZNF32	TF
ZNF354A	TF
ZNF354A	TF
ZNF384	TF
ZNF398	TF
ZZZ3	TF

## Sheet: AD_SFG
Gene	Type
ADAM23	ligand
ADAM23	ligand
ADAM9	ligand
ADCYAP1	ligand
ARF1	ligand
BDNF	ligand
C4A	ligand
C4A	ligand
CCK	ligand
COL5A3	ligand
FGF12	ligand
INHA	ligand
LAMB1	ligand
OMG	ligand
PTN	ligand
SEMA3F	ligand
SLIT1	ligand
TIMP3	ligand
VIM	ligand
ABCF3	NA
ABHD10	NA
ABHD6	NA
ACACB	NA
ACACB	NA
ACACB	NA
ACAD9	NA
ACADSB	NA
ACF	NA
ACP2	NA
ACSL1	NA
ACTL6B	NA
ACTN4	NA
ACTR1A	NA
ACTR3	NA
ADAM33	NA
ADD2	NA
ADMP	NA
AFG3L2	NA
AGPAT2	NA
AK2	NA
AKT3	NA
AMACR	NA
ANAPC13	NA
ANAPC5	NA
ANAPC7	NA
ANKH	NA
ANKRD29	NA
ANKRD9	NA
AP1GBP1	NA
API5	NA
ARF4	NA
ARF4L	NA
ARG2	NA
ARHGAP26	NA
ARHGEF10	NA
ARL1	NA
ARL10C	NA
ARMC8	NA
ARMCX5	NA
ARMCX5	NA
ARPC1A	NA
ARRB2	NA
ARTS-1	NA
ASAH1	NA
ATBF1	NA
ATG7	NA
ATP2B2	NA
ATP5S	NA
ATP6V0A1	NA
ATP6V1E1	NA
ATP6V1G1	NA
ATP7B	NA
ATP8B1	NA
ATXN10	NA
AZI2	NA
B4GALT6	NA
B4GALT7	NA
BASP1	NA
BBP	NA
BBS7	NA
BCAP29	NA
BHLHB5	NA
BIRC4BP	NA
BMPER	NA
BNIP1	NA
BRE	NA
BRWD1	NA
BUB3	NA
BXDC1	NA
BXDC2	NA
C11orf1	NA
C12orf4	NA
C13orf12	NA
C14orf131	NA
C14orf150	NA
C14orf150	NA
C14orf156	NA
C14orf2	NA
C14orf2	NA
C14orf43	NA
C14orf83	NA
C16orf51	NA
C1GALT1C1	NA
C1orf1	NA
C1orf123	NA
C1orf149	NA
C1orf156	NA
C1orf165	NA
C1orf176	NA
C1orf61	NA
C1orf75	NA
C1QDC1	NA
C20orf100	NA
C20orf12	NA
C20orf121	NA
C20orf18	NA
C20orf43	NA
C20orf43	NA
C20orf43	NA
C20orf44	NA
C20orf7	NA
C20orf7	NA
C20orf77	NA
C20orf9	NA
C21orf6	NA
C21orf71	NA
C2orf30	NA
C3orf19	NA
C6orf105	NA
C6orf145	NA
C6orf154	NA
C6orf192	NA
C6orf55	NA
C7orf16	NA
C7orf30	NA
C8orf13	NA
C8orf72	NA
C9orf5	NA
C9orf74	NA
C9orf76	NA
C9orf80	NA
C9orf96	NA
CABYR	NA
CABYR	NA
CACNB2	NA
CACNB2	NA
CADPS	NA
CAMK2G	NA
CAMKK1	NA
CAMSAP1	NA
CASQ1	NA
CCDC16	NA
CCDC25	NA
CCDC25	NA
CCNB1	NA
CCPG1	NA
CCPG1	NA
CCT5	NA
CD2BP2	NA
CDA08	NA
CDADC1	NA
CDADC1	NA
CDC16	NA
CDC2L5	NA
CDC37L1	NA
CDC42	NA
CDC42EP4	NA
CDC42SE2	NA
CDH22	NA
CDKL1	NA
CEBPZ	NA
CENPF	NA
CENPF	NA
CFDP1	NA
CFLAR	NA
CGGBP1	NA
CGI-09	NA
CHGB	NA
CHM	NA
CHMP1B	NA
CHMP6	NA
CHRD	NA
CIDEC	NA
CIR	NA
CIRBP	NA
CIRH1A	NA
CIT	NA
CKLFSF8	NA
CKMT1B	NA
CLUAP1	NA
CNOT10	NA
CNTN6	NA
COL27A1	NA
COMMD4	NA
COMMD5	NA
COMMD9	NA
COPS7A	NA
COPS8	NA
COPS8	NA
CORO1C	NA
CORO2A	NA
COX11	NA
COX11	NA
COX15	NA
CPD	NA
CPSF3	NA
CRADD	NA
CROT	NA
CRR9	NA
CRYM	NA
CRYZL1	NA
CSNK1A1	NA
CSPG2	NA
CTAGE5	NA
CTDSPL2	NA
CUL1	NA
CUL4A	NA
CXorf23	NA
CYP4V2	NA
D4S234E	NA
DAZAP2	NA
DC12	NA
DCP1A	NA
DCTN4	NA
DCUN1D3	NA
DDIT4	NA
DDX10	NA
DDX20	NA
DDX26B	NA
DDX28	NA
DDX6	NA
DENND3	NA
DFFA	NA
DGCR9	NA
DGKI	NA
DGUOK	NA
DHDDS	NA
DHX35	NA
DIRAS1	NA
DJ122O8.2	NA
DKFZP434G1415	NA
DKFZp434N2030	NA
DKFZP564O1664	NA
DKFZP566M114	NA
DKFZP566N034	NA
DKFZp761N1114	NA
DLG1	NA
DLG3	NA
DNAH9	NA
DNAJA4	NA
DNAJB6	NA
DNAJC18	NA
DNAJC6	NA
DNAJC6	NA
DNCI1	NA
DNCI2	NA
DNCLI1	NA
DNM3	NA
DNM3	NA
DOCK7	NA
DPP6	NA
DRP2	NA
DSCR1L1	NA
DSCR5	NA
DSTN	NA
DTNA	NA
DTX4	NA
DUSP6	NA
DYRK4	NA
DZIP3	NA
EBPL	NA
ECHDC1	NA
ECHDC1	NA
ECHDC1	NA
EDD	NA
EEF1E1	NA
EIF1AX	NA
EIF4E2	NA
EIF5A2	NA
EIF5B	NA
ELAVL1	NA
ELL3	NA
Ells1	NA
ELP3	NA
ENC1	NA
ENDOGL1	NA
ENO2	NA
ENSA	NA
ENY2	NA
EPB41L3	NA
EPM2AIP1	NA
ERBP	NA
ETNK1	NA
EXOSC5	NA
EXTL2	NA
FAM24B	NA
FAM59B	NA
FAM63A	NA
FBXL3	NA
FBXO16	NA
FBXO3	NA
FBXO38	NA
FBXO9	NA
FH	NA
FH	NA
FIBP	NA
FIGNL1	NA
FKBP1B	NA
FLCN	NA
FLJ00290	NA
FLJ10094	NA
FLJ10357	NA
FLJ10726	NA
FLJ11029	NA
FLJ11029	NA
FLJ11712	NA
FLJ11712	NA
FLJ12986	NA
FLJ13195	NA
FLJ13220	NA
FLJ13491	NA
FLJ14503	NA
FLJ14627	NA
FLJ14627	NA
FLJ14668	NA
FLJ20487	NA
FLJ20507	NA
FLJ20533	NA
FLJ21159	NA
FLJ21820	NA
FLJ21839	NA
FLJ23049	NA
FLJ23441	NA
FLJ23867	NA
FLJ25422	NA
FLJ30656	NA
FLJ32363	NA
FLJ32702	NA
FLJ33996	NA
FLJ33996	NA
FLJ35630	NA
FLJ35848	NA
FLJ38374	NA
FLJ40342	NA
FLJ90579	NA
FRMPD2	NA
FSD1L	NA
FUCA1	NA
FXC1	NA
G3BP2	NA
GABARAPL1	NA
GALK2	NA
GALNT1	NA
GALNT13	NA
GFAP	NA
GGA2	NA
GGCX	NA
GGPS1	NA
GHITM	NA
GJA1	NA
GLMN	NA
GLS	NA
GMDS	NA
GMPS	NA
GNAL	NA
GNB5	NA
GNPDA2	NA
GNPNAT1	NA
GOLGA2	NA
GOLGA8B	NA
GOLPH4	NA
GOLT1B	NA
GOT1	NA
GPR24	NA
GPR30	NA
GPR89	NA
GPRASP2	NA
GRHPR	NA
HABP4	NA
HARS2	NA
HBLD2	NA
HBS1L	NA
HCCS	NA
HEPH	NA
HEXB	NA
HIGD1B	NA
HMGCLL1	NA
HNRPA3	NA
HNRPM	NA
HNRPUL2	NA
HRMT1L4	NA
HS6ST2	NA
HS6ST3	NA
HSDL1	NA
HSMPP8	NA
HSPB3	NA
HSPC176	NA
hSyn	NA
HTATIP	NA
HUNK	NA
ICA1	NA
ICMT	NA
IDH3A	NA
IDH3A	NA
IDH3B	NA
IDI2	NA
IER5	NA
IFIT5	NA
IFRG15	NA
IGFBPL1	NA
IK	NA
IMP3	NA
IMPAD1	NA
IMPAD1	NA
IMPDH2	NA
IQSEC1	NA
IREB2	NA
IRS2	NA
ITGB1BP1	NA
ITGB4BP	NA
ITPKB	NA
ITPKB	NA
IVD	NA
KATNAL1	NA
KCNAB1	NA
KCNF1	NA
KCNJ3	NA
KCNMB2	NA
KCNN3	NA
KCNS2	NA
KCTD16	NA
KIAA0146	NA
KIAA0157	NA
KIAA0251	NA
KIAA0284	NA
KIAA0317	NA
KIAA0319	NA
KIAA0377	NA
KIAA0485	NA
KIAA0582	NA
KIAA0692	NA
KIAA0934	NA
KIAA0947	NA
KIAA0974	NA
KIAA0984	NA
KIAA0998	NA
KIAA1040	NA
KIAA1107	NA
KIAA1117	NA
KIAA1126	NA
KIAA1324	NA
KIAA1324L	NA
KIAA1333	NA
KIAA1414	NA
KIAA1429	NA
KIAA1432	NA
KIAA1434	NA
KIAA1524	NA
KIAA1706	NA
KIAA1715	NA
KIAA1727	NA
KIAA1804	NA
KIAA1853	NA
KIAA1906	NA
KIF9	NA
KNS2	NA
KRTAP5-2	NA
LARP5	NA
LASS1	NA
LASS6	NA
LATS2	NA
LBH	NA
LCMT2	NA
LEO1	NA
LIN7B	NA
LMO7	NA
LOC113174	NA
LOC126295	NA
LOC129285	NA
LOC138046	NA
LOC152719	NA
LOC153364	NA
LOC153561	NA
LOC201229	NA
LOC202181	NA
LOC220929	NA
LOC221362	NA
LOC255326	NA
LOC283034	NA
LOC283045	NA
LOC283484	NA
LOC283507	NA
LOC285813	NA
LOC285958	NA
LOC286260	NA
LOC286440	NA
LOC339005	NA
LOC340529	NA
LOC386597	NA
LOC386597	NA
LOC388272	NA
LOC388327	NA
LOC389183	NA
LOC401152	NA
LOC401442	NA
LOC440354	NA
LOC441297	NA
LOC441351	NA
LOC493856	NA
LOC51234	NA
LOC554226	NA
LOC55831	NA
LOC63929	NA
LOC93081	NA
LRCH1	NA
LRFN5	NA
LRRC49	NA
LRRC6	NA
LRRFIP2	NA
LSM8	NA
LSM8	NA
LUC7L2	NA
LYSMD1	NA
M11S1	NA
MAGEL2	NA
MAGI1	NA
MAGI3	NA
MAMDC1	NA
MAML2	NA
MANBA	NA
MAP1LC3A	NA
MAP1LC3A	NA
MAP2	NA
MAP2K4	NA
MAP2K5	NA
MAPK10	NA
MAPK13	NA
MAPK8	NA
MAPK9	NA
MARK1	NA
MARK3	NA
MBNL1	NA
MCCC2	NA
MDH1B	NA
MED8	NA
MESDC2	NA
MGC10485	NA
MGC10744	NA
MGC11102	NA
MGC12981	NA
MGC15619	NA
MGC17337	NA
MGC2747	NA
MGC3265	NA
MGC33214	NA
MGC4308	NA
MINA	NA
MKKS	NA
MKNK2	NA
MKRN1	NA
MLLT11	NA
MLSTD1	NA
MOBK1B	NA
MOSPD2	NA
MOXD1	NA
MPP5	NA
MRPL2	NA
MRPL2	NA
MRPL21	NA
MRPL35	NA
MRPL39	NA
MRPL47	NA
MRPL55	NA
MRPS2	NA
MRPS22	NA
MRPS22	NA
MRPS22	NA
MRPS25	NA
MRPS28	NA
MRPS9	NA
MRS2L	NA
MSCP	NA
MSH3	NA
MSI2	NA
MSRA	NA
MT1F	NA
MTERFD2	NA
MTMR9	NA
MTX2	NA
MTX3	NA
MYO10	NA
MYO10	NA
MYO5A	NA
MYO5B	NA
MYST2	NA
NAB1	NA
NAP1L2	NA
NARS	NA
NAV3	NA
NCE2	NA
NCOA7	NA
NDFIP1	NA
NDFIP1	NA
NDFIP2	NA
NDUFA1	NA
NDUFA12	NA
NDUFB2	NA
NDUFB3	NA
NECAP1	NA
NEDD4L	NA
NEGR1	NA
NEUROD6	NA
NFASC	NA
NGFRAP1L1	NA
NHP2L1	NA
NHSL1	NA
NIP30	NA
NIPA1	NA
NIT1	NA
NLN	NA
NLN	NA
NLN	NA
NME1	NA
NOMO2	NA
NPM3	NA
NRN1	NA
NS3TP2	NA
NSF	NA
NTHL1	NA
NUBPL	NA
NUDCD3	NA
NUDT18	NA
NUDT6	NA
NUP50	NA
NUP88	NA
OIP106	NA
OLFM3	NA
ORC3L	NA
OTUD3	NA
OVOL2	NA
PAFAH1B1	NA
PAIP2	NA
PAM	NA
PARD3	NA
PARD3	NA
PARN	NA
PARP10	NA
PBXIP1	NA
PBXIP1	NA
PCBD1	NA
PCDH7	NA
PCGF3	NA
PCMT1	NA
PCMT1	NA
PCSK1	NA
PCSK2	NA
PCSK5	NA
PCYT1A	NA
PDCD6IP	NA
PDCD8	NA
PDE1A	NA
PDE4DIP	NA
PDHB	NA
PDIA3	NA
PDK1	NA
PDZK3	NA
PEX3	NA
PFDN2	NA
PFDN4	NA
PHACTR1	NA
PHB	NA
PHF17	NA
PHF20L1	NA
PHF20L1	NA
PHF20L1	NA
PHF20L1	NA
PHTF1	NA
PICALM	NA
PIG8	NA
PIGC	NA
PIK3R2	NA
PITPNB	NA
PITPNC1	NA
PITPNC1	NA
PLCXD3	NA
PLEKHA5	NA
PLEKHA5	NA
PLEKHA5	NA
PLEKHJ1	NA
PMPCA	NA
POLE3	NA
POLE4	NA
POLR2D	NA
POLR2K	NA
POLR2K	NA
POLR3A	NA
POLR3C	NA
POP4	NA
PPAPDC2	NA
PPFIA2	NA
PPIG	NA
PPIL2	NA
PPM1E	NA
PPP2R1B	NA
PPP2R2D	NA
PPP4R2	NA
PRDM2	NA
PRKAB1	NA
PRKACA	NA
PRKAG2	NA
PRKRA	NA
PRMT7	NA
PRNP	NA
PRO0149	NA
PRPF18	NA
PRSS2	NA
PSENEN	NA
PSMD1	NA
PSMD13	NA
PSPC1	NA
PTK2	NA
PTPLA	NA
PTPN9	NA
R3HCC1	NA
R3HDM	NA
RAB11A	NA
RAB11FIP3	NA
RAB11FIP4	NA
RAB14	NA
RAB2	NA
RAB31	NA
RABEPK	NA
RABGEF1	NA
RABL5	NA
RAD23B	NA
RANBP2L1	NA
RBM25	NA
RBMS1	NA
RCHY1	NA
RDHE2	NA
REC14	NA
RER1	NA
RetSat	NA
RFC4	NA
RG9MTD2	NA
RGS4	NA
RGS4	NA
RIPX	NA
RNASEH1	NA
RNF175	NA
RNF39	NA
RP1-112K5.2	NA
RPA1	NA
RPL35A	NA
RPP40	NA
RPS6KC1	NA
RPS6KL1	NA
RRAGA	NA
RTN1	NA
RTN3	NA
RTN4IP1	NA
SAMM50	NA
SCFD2	NA
SCYL3	NA
SDCCAG1	NA
SEH1L	NA
SENP8	NA
SEPHS1	NA
SEPP1	NA
SERPINB6	NA
SETMAR	NA
SF3B5	NA
SFRS2	NA
SGEF	NA
SGNE1	NA
SGPP2	NA
SH3BP5L	NA
SHFM1	NA
SHPRH	NA
SHQ1	NA
SHQ1	NA
SIAT8C	NA
SIRT3	NA
SKB1	NA
SLC16A7	NA
SLC1A3	NA
SLC1A6	NA
SLC25A11	NA
SLC25A12	NA
SLC25A14	NA
SLC25A18	NA
SLC25A5	NA
SLC27A4	NA
SLC35B1	NA
SLC35E1	NA
SLC35F3	NA
SLC39A12	NA
SLC7A11	NA
SLC7A2	NA
SMUG1	NA
SMYD3	NA
SNCA	NA
SNED1	NA
SNRPD1	NA
SNRPN	NA
SNTB2	NA
SNX12	NA
SNX2	NA
SORD	NA
SPA17	NA
SPATS2	NA
SPCS2	NA
SPINT2	NA
SPON1	NA
SR140	NA
SRD5A1	NA
SRD5A2L	NA
SRP54	NA
SRP72	NA
SRrp35	NA
SSH2	NA
ST3GAL3	NA
ST3GAL3	NA
ST8SIA5	NA
STATIP1	NA
STK19	NA
STK24	NA
STX12	NA
STX18	NA
STXBP5L	NA
SULT4A1	NA
SUPT4H1	NA
SUSD4	NA
SUV420H1	NA
SUV420H1	NA
SV2B	NA
SVH	NA
SYAP1	NA
SYNCRIP	NA
SYNE1	NA
SYNPO2	NA
SYP	NA
SYT1	NA
SYT13	NA
SYT4	NA
TAB3	NA
TAGLN3	NA
TAOK3	NA
TATDN1	NA
TBRG1	NA
TCTE1L	NA
TDRKH	NA
TENS1	NA
TEX264	NA
TFB1M	NA
THEM2	NA
THOC3	NA
THUMPD3	NA
THUMPD3	NA
THY28	NA
TIGD2	NA
TIMM17A	NA
TIMM17A	NA
TIMM17A	NA
TIMM23	NA
TIPRL	NA
TJP1	NA
TK2	NA
TM6SF1	NA
TMEFF2	NA
TMEM11	NA
TMEM16H	NA
TMEM38A	NA
TMEM9	NA
TMPO	NA
TncRNA	NA
TncRNA	NA
TNIK	NA
TNKS	NA
TNNI3K	NA
TNRC5	NA
TOMM40	NA
TOR1A	NA
TP53INP1	NA
TPK1	NA
TPRT	NA
TRAM1L1	NA
TRAPPC2	NA
TRAPPC3	NA
TRAPPC4	NA
TRIM37	NA
TRMT12	NA
TRO	NA
TRO	NA
TRUB2	NA
TUBA6	NA
TUBGCP2	NA
TUSC2	NA
TUSC3	NA
TXNDC9	NA
TXNL2	NA
TXNL5	NA
TYRP1	NA
U1SNRNPBP	NA
U2AF1	NA
UBE2B	NA
UBE2D2	NA
UBE2T	NA
UBE2V2	NA
UBE2W	NA
UCHL1	NA
UCHL5	NA
UQCRC1	NA
USMG5	NA
USP8	NA
UTP11L	NA
VAPB	NA
VIL2	NA
VPS33B	NA
VPS36	NA
VSNL1	NA
VTI1A	NA
WARS2	NA
WBSCR18	NA
WDR21A	NA
WDR39	NA
WDR46	NA
WDR48	NA
WDR5B	NA
WDR7	NA
WDSOF1	NA
WWOX	NA
YIF1B	NA
YSG2	NA
YWHAZ	NA
YWHAZ	NA
YWHAZ	NA
ZC3H12B	NA
ZC3H7B	NA
ZC3HC1	NA
ZFP36L1	NA
ZIC2	NA
ZNF200	NA
ZNF204	NA
ZNF223	NA
ZNF232	NA
ZNF259	NA
ZNF331	NA
ZNF337	NA
ZNF403	NA
ZNF415	NA
ZNF419	NA
ZNF449	NA
ZNF510	NA
ZNF544	NA
ZNF615	NA
ZNF667	NA
ZRANB3	NA
ZRANB3	NA
ZWINT	NA
ZXDC	NA
ACTN2	Receptor
ACVR2A	Receptor
AMFR	Receptor
APLP2	Receptor
APLP2	Receptor
APLP2	Receptor
APLP2	Receptor
ATRN	Receptor
BMPR1B	Receptor
CACNG3	Receptor
CNIH3	Receptor
CXCR4	Receptor
EGFR	Receptor
FGFR3	Receptor
GABRD	Receptor
GABRG2	Receptor
GFRA2	Receptor
GPR158	Receptor
GPR68	Receptor
GPRC5B	Receptor
GRID1	Receptor
GRIN1	Receptor
IL17RB	Receptor
ITGA2	Receptor
ITGB5	Receptor
KCNJ10	Receptor
LRP12	Receptor
LRP4	Receptor
NETO1	Receptor
NOTCH2	Receptor
NOTCH2	Receptor
NRXN2	Receptor
NRXN3	Receptor
NRXN3	Receptor
OR2L13	Receptor
PECAM1	Receptor
PLXNB2	Receptor
PPP2CA	Receptor
PSEN2	Receptor
PTPN2	Receptor
PTPRA	Receptor
SEMA6D	Receptor
STX7	Receptor
TRAF5	Receptor
VAMP2	Receptor
XPR1	Receptor
ABT1	TF
ARID1B	TF
ARID5B	TF
CAND1	TF
CDK7	TF
DMAP1	TF
EGR1	TF
EGR1	TF
EGR1	TF
FHL2	TF
FOXJ3	TF
HDAC1	TF
HIPK2	TF
ID4	TF
ID4	TF
INSM2	TF
KLF4	TF
LMO4	TF
MLX	TF
MSX1	TF
NCOR1	TF
NFIA	TF
NFKB1	TF
NPM1	TF
NR2E1	TF
PIAS2	TF
PSIP1	TF
RFX4	TF
SAP18	TF
SND1	TF
SOX9	TF
STAT4	TF
TCF4	TF
TRIB3	TF
TRIM32	TF
TSC22D1	TF
WHSC1	TF
WHSC1	TF
WHSC1	TF
WWTR1	TF
YEATS4	TF
ZBTB16	TF
ZBTB20	TF
ZBTB20	TF
ZBTB20	TF
